# Supplementary material for: Genetic determinants of daytime napping and effects on cardiometabolic health
Source: Nat Commun. 2021 Feb 10;12:900. doi: 10.1038/s41467-020-20585-3 (PMC7876146; doi:10.1038/s41467-020-20585-3)
Supplement: Supplementary file 5 — Supplementary Data 1 [file 41467_2020_20585_MOESM5_ESM.xlsx]

## Sheet: Sheet1
Supplementary Data 1. Genome-wide association signals for daytime napping in participants of European ancestry from UK Biobank (n =452,633) and subsequent sensitivity analyses.
						Full UK Biobank (n =452,633)			Excellent or good overall health subset (n =338,764)			BMI Adjustment (n =452,633)			BMI × BMI Adjustment (n =452,633)			Exc. diagnosed sleep apnea (n =447,080)			STOP-BANG Adjustment (n =452,633)			Daytime sleepiness Adjustment (n =452,633)			Male (n =207,108)			Female (n =245,525)			Sex-based heterogeneity	Season Interaction (n =337,409)
SNP	Chr:position (NCBI Build 37)	Nearest gene(s)	Alleles (E/A)	EAF	Info	Beta	SE	P Value	Beta	SE	P Value	Beta	SE	P Value	Beta	SE	P Value	Beta	SE	P Value	Beta	SE	P Value	Beta	SE	P Value	Beta	SE	P Value	Beta	SE	P Value	P Value	Beta	SE	P Value
rs11615756	12:117942076	KSR2	T/C	0.404611	0.994876	0.0182673	0.00123883	1.4e-49	0.0185723	0.00137738	1.4e-41	0.0182865	0.00123193	3e-50	0.0182741	0.00123199	3.6e-50	0.0181727	0.00124303	1.1e-48	0.018191	0.00123035	9.4e-50	0.0141248	0.00117242	1.5e-33	0.0190352	0.00193986	9.1e-23	0.0180325	0.00160697	3.2e-29	0.6906	0.0002212	0.001329	0.8678
rs385199	17:43686419	CRHR1, PLEKHM1	A/C	0.772138	0.993883	0.0209131	0.0014497	7.5e-47	0.0206917	0.00161047	2.2e-37	0.0212461	0.00144156	6.7e-49	0.0213674	0.00144167	2.3e-49	0.0212755	0.00145484	3.7e-48	0.0208905	0.0014397	2.2e-47	0.0176681	0.00137174	1.1e-37	0.0222581	0.00227085	2.4e-22	0.0198236	0.00187974	5.8e-26	0.4089	0.0003071	0.001549	0.8428
rs12140153	1:62579891	PATJ	G/T	0.9	0.947242	0.0247	0.0021	2.4e-31	0.0252793	0.00234285	9.3e-27	0.0225438	0.00210429	1.9e-26	0.0226242	0.0021044	1.2e-26	0.02429	0.00212259	6.4e-30	0.0239707	0.00210134	6.1e-30	0.0182548	0.00200253	1.2e-19	0.026001	0.00330142	5e-15	0.0241859	0.00275438	1.4e-18	0.67	0.002301	0.002313	0.3199
rs2653349	6:55142337	HCRTR2	A/G	0.214777	0.994547	0.0165942	0.00147827	3.4e-29	0.0156085	0.00164474	2.8e-21	0.015841	0.00147014	4.6e-27	0.0158568	0.00147022	3.9e-27	0.0166244	0.00148343	4.1e-29	0.0159239	0.00146823	2.6e-27	0.0134916	0.00139906	5.3e-22	0.0130675	0.00231988	1.5e-08	0.0197103	0.00191499	8.8e-25	0.0272	0.003097	0.001573	0.04898
rs9965170	18:44788274	SKOR2, SMAD2	G/A	0.576607	0.999768	0.0136374	0.00122874	7.8e-29	0.0116426	0.00136524	9.5e-18	0.0129969	0.00122195	1.4e-26	0.0130545	0.00122202	8e-27	0.0136337	0.00123312	1e-28	0.0132173	0.00122032	1.8e-27	0.0115326	0.00116254	3.1e-23	0.0149163	0.00192463	5e-15	0.0127429	0.00159291	1.2e-15	0.3843	0.0004297	0.001313	0.7436
rs2250377	1:201860626	SHISA4	A/G	0.338883	1	0.0131561	0.00127975	1.4e-24	0.0121908	0.00142336	2e-17	0.011719	0.00127292	5.3e-20	0.0117699	0.00127301	3.2e-20	0.0131537	0.00128432	2e-24	0.0122158	0.00127114	1.2e-21	0.0103631	0.00121137	2.5e-17	0.0156226	0.00200624	5e-15	0.0110626	0.00165963	2.6e-11	0.0799	0.0004986	0.001371	0.7162
rs2431108	5:103947968	RP11-6N13.1	C/T	0.328723	0.996551	0.0129827	0.00129028	7.7e-24	0.0113505	0.00143673	3.1e-15	0.0123472	0.00128312	7.1e-22	0.0123431	0.00128322	6.9e-22	0.0131011	0.00129487	5.7e-24	0.0125995	0.00128145	7.5e-23	0.0111087	0.00122117	1.1e-19	0.0143859	0.00201971	8.1e-13	0.0124503	0.00167427	1.3e-13	0.4606	0.002534	0.001382	0.06674
rs13284688	9:81727018	TLE4, PSAT1	C/T	0.206572	1	0.0150717	0.00149894	1.7e-23	0.0137991	0.00166552	1.8e-16	0.015717	0.00149064	1.4e-25	0.0156685	0.00149072	2.1e-25	0.0152499	0.0015041	9.6e-24	0.0148844	0.00148867	2.9e-23	0.0112679	0.00141849	3.4e-15	0.0163764	0.0023467	2.2e-12	0.0136114	0.00194453	3.1e-12	0.3643	-0.0006418	0.001604	0.689
rs614987	6:124920871	NKAIN2	C/A	0.614205	0.993107	0.0110217	0.00124925	7.5e-19	0.0112298	0.00138836	3.7e-16	0.0117385	0.00124238	2.2e-21	0.0117445	0.00124246	2.2e-21	0.011152	0.00125362	4.2e-19	0.0113186	0.00124076	5.6e-20	0.00881486	0.0011822	6.8e-14	0.0126645	0.00195832	7.4e-11	0.00900822	0.00161984	2.9e-08	0.1502	0.001038	0.00134	0.4385
rs10875622	5:146693062	STK32A	A/G	0.575365	0.993077	0.0104621	0.0012291	1.3e-17	0.0104459	0.00136685	2e-14	0.010657	0.00122227	2.6e-18	0.0106925	0.00122235	1.9e-18	0.0104734	0.00123328	1.5e-17	0.0105705	0.00122068	3.8e-18	0.00848448	0.00116324	2.9e-13	0.014196	0.00192564	1.1e-13	0.00724483	0.00159372	4.9e-06	0.0054	0.001001	0.001316	0.4467
rs796858289	2:236801226	AGAP1	GA/G	0.584323	0.97638	0.0104858	0.0012423	5e-17	0.00937157	0.00138119	1.3e-11	0.00984815	0.00123532	2.7e-15	0.00987057	0.00123545	2.3e-15	0.0102491	0.00124685	3.2e-16	0.0101052	0.00123379	4.7e-16	0.00750947	0.00117601	2.2e-10	0.0126081	0.00194741	1.1e-10	0.00890324	0.00161109	3.6e-08	0.1427	0.002933	0.001336	0.0281
rs6919087	6:37699156	MDGA1, ZFAND3	T/G	0.6876	0.991794	0.0107806	0.0013114	1e-16	0.0108193	0.00145724	1.1e-13	0.0105129	0.00130416	3.3e-16	0.0105462	0.00130424	2.8e-16	0.011084	0.00131602	1.7e-17	0.0106683	0.00130248	1.3e-16	0.00922517	0.00124091	7.2e-14	0.0103533	0.00205587	3.8e-07	0.0112823	0.00170034	3.6e-11	0.7277	-0.001071	0.001403	0.4451
rs174541	11:61565908	FADS2, FEN1	C/T	0.360451	0.999749	0.00988214	0.00126293	4.4e-15	0.00813306	0.00140253	7.7e-09	0.009587	0.00125592	2.6e-14	0.00961768	0.00125597	2.1e-14	0.00986191	0.00126744	6.6e-15	0.00976718	0.00125425	5.9e-15	0.00935457	0.001195	5.1e-15	0.00877766	0.001979	8.7e-06	0.010552	0.00163731	1.3e-10	0.4897	0.002231	0.001352	0.09877
rs2195272	5:102295504	PAM	T/G	0.329132	0.998484	0.0101237	0.00129125	6.7e-15	0.00911254	0.00143359	2.8e-10	0.00962367	0.00128407	9e-14	0.00967248	0.00128417	7.2e-14	0.0101176	0.00129562	1.1e-14	0.00999381	0.0012824	9.3e-15	0.00889651	0.00122199	4.9e-13	0.0109839	0.00202264	6.9e-08	0.00883339	0.00167457	1.5e-07	0.4128	0.0004451	0.001383	0.7475
rs2861805	18:36105007	CELF4	A/G	0.540036	0.992796	0.0093112	0.00122068	2e-14	0.00800254	0.00135715	3.3e-09	0.00932602	0.00121391	1.6e-14	0.00934777	0.00121397	1.5e-14	0.00897511	0.00122467	2.1e-13	0.00921951	0.00121231	2.4e-14	0.00754593	0.00115479	5.9e-11	0.00815828	0.00191098	1.9e-05	0.0101034	0.00158323	1.8e-10	0.4332	0.001878	0.001308	0.1511
rs13033444	2:23611438	KLHL29	G/A	0.282805	0.992295	0.00974179	0.00135018	3.6e-13	0.00937958	0.00150143	3.1e-10	0.0094676	0.00134257	8.9e-13	0.00951216	0.0013427	7.7e-13	0.00984044	0.00135488	2.4e-13	0.00997225	0.00134092	6.5e-14	0.00872042	0.001278	6.2e-12	0.0104811	0.00211915	5.5e-07	0.00903802	0.00174917	2.6e-07	0.5995	-0.0002789	0.00145	0.8474
rs11258652	10:13868855	FRMD4A	C/A	0.763185	0.995076	0.0104004	0.00142918	3.7e-13	0.0111492	0.00158794	2.9e-12	0.0104574	0.00142126	1.5e-13	0.0104551	0.00142133	1.6e-13	0.0104522	0.00143417	3.5e-13	0.0106059	0.00141936	8.4e-14	0.00957231	0.00135237	1.6e-12	0.00984217	0.0022397	7.3e-06	0.0106403	0.00185241	9.8e-09	0.7836	0.002045	0.00154	0.1843
rs1592544	16:56129244	GNAO1, CES5A	C/T	0.504077	0.985917	0.0086934	0.00122088	8.5e-13	0.00884609	0.0013563	9.2e-11	0.00901224	0.00121409	8.6e-14	0.00904617	0.00121412	7.4e-14	0.00907414	0.00122513	1.1e-13	0.00875404	0.00121249	4.6e-13	0.00753157	0.00115521	5.1e-11	0.00828051	0.00191448	1.6e-05	0.00888691	0.00158164	1.5e-08	0.8071	-0.0002797	0.001312	0.8312
rs12451365	17:35595368	ACACA	C/T	0.204638	1	0.010628	0.00150388	1.5e-12	0.0103709	0.00167232	6.9e-10	0.0100633	0.00149544	1.6e-11	0.0101147	0.00149554	1.3e-11	0.0106783	0.00150907	1.8e-12	0.0102797	0.00149351	6.1e-12	0.00866091	0.00142311	1.3e-09	0.0139343	0.0023592	2.9e-09	0.00772487	0.00194755	0.0001	0.0424	0.001119	0.001607	0.4861
rs542011541	1:174864554	RABGAP1L	CT/C	0.235549	0.972166	0.0101192	0.00144419	3.1e-12	0.00944367	0.00160483	4.2e-09	0.00992084	0.00143632	7.4e-12	0.00991818	0.00143638	7.8e-12	0.00984052	0.00144928	1.5e-11	0.00974076	0.00143442	1.4e-11	0.00919935	0.00136711	1.8e-11	0.00996514	0.00226655	9.5e-06	0.00958291	0.00187111	3.7e-07	0.8965	0.0004783	0.001582	0.7624
rs749865489	6:84328832	SNAP91	CA/C	0.446514	0.980194	0.00850382	0.00123023	3.8e-12	0.00838821	0.00136732	4.3e-10	0.00800531	0.00122344	4.5e-11	0.00809119	0.00122352	2.9e-11	0.00840145	0.00123469	7.8e-12	0.0082694	0.00122186	9.9e-12	0.00777322	0.0011642	1.9e-11	0.00869924	0.00192778	5.6e-06	0.00802438	0.00159564	4.7e-07	0.7874	-0.0002857	0.001329	0.8298
rs10149986	14:29721044	PRKD1, FOXG1	G/T	0.185198	0.99025	0.0109384	0.00156608	4.4e-12	0.0107539	0.00173894	6.4e-10	0.00989618	0.00155748	2.9e-10	0.00995366	0.00155753	2.4e-10	0.0107987	0.00157182	8.7e-12	0.0102455	0.00155536	6.8e-11	0.00848925	0.00148199	1.3e-08	0.0127131	0.0024504	2.2e-07	0.00911182	0.0020324	6.7e-06	0.258	-0.001869	0.001681	0.2661
rs2786547	1:33342304	FNDC5, HPCA	C/T	0.823104	1	0.0107673	0.00158775	1e-11	0.00966266	0.00176253	3e-08	0.00982568	0.00157916	4.7e-10	0.00984116	0.00157926	4.3e-10	0.0104972	0.00159338	3.7e-11	0.0103919	0.00157702	3.9e-11	0.00772171	0.00150282	2.3e-07	0.0122876	0.00248929	7.2e-07	0.010346	0.00205888	5.8e-07	0.5478	-0.0001707	0.0017	0.92
rs11125776	2:59478517	LINC01793	T/G	0.854478	0.989125	0.0116502	0.00172495	1.5e-11	0.0105455	0.00191275	3.8e-08	0.0117092	0.00171522	9.1e-12	0.0116936	0.00171538	1e-11	0.0114777	0.00173125	3.3e-11	0.0113876	0.00171312	3.8e-11	0.0117491	0.00163279	7.8e-13	0.0147233	0.00270388	6e-08	0.00930183	0.00223713	3.7e-05	0.1224	-0.0007004	0.00185	0.705
rs350785	2:52934600	GPR75-ASB3, ASB3	T/C	0.115476	0.982527	0.0126479	0.00190975	1.5e-11	0.0130124	0.00212383	4.8e-10	0.0123058	0.00189895	4.1e-11	0.0122392	0.00189916	5.1e-11	0.0127534	0.0019165	1.1e-11	0.0122002	0.00189666	5.9e-11	0.0107248	0.00180769	2.1e-09	0.0174815	0.00299761	4.9e-09	0.00801315	0.00247391	0.001	0.0148	0.001933	0.002062	0.3484
rs2769916	13:107820389	FAM155A	A/G	0.688617	0.992887	0.00875328	0.00131344	1.7e-11	0.00903438	0.00145953	5.1e-10	0.00850519	0.00130615	6.8e-11	0.00855914	0.00130624	5.1e-11	0.00902873	0.00131807	5.8e-12	0.0088555	0.00130443	8e-12	0.00743302	0.00124255	1.9e-09	0.00873838	0.002057	2e-05	0.00903551	0.00170293	9.8e-08	0.9114	-0.0001234	0.001405	0.93
rs1601440	3:84665393	CADM2	C/T	0.278622	0.993653	0.00912653	0.00135575	1.9e-11	0.00729583	0.00150886	1.2e-06	0.00932181	0.00134819	6e-12	0.00933412	0.00134826	5e-12	0.00922794	0.00136076	1.6e-11	0.00923974	0.00134644	7e-12	0.00612454	0.00128331	1.5e-06	0.00580698	0.00212443	0.0057	0.0117522	0.0017581	1.9e-11	0.0311	-0.001101	0.001456	0.4494
rs17158413	15:83235408	CPEB1	A/G	0.237279	0.991249	0.00925014	0.00142955	4.4e-11	0.00977427	0.00159002	5.5e-10	0.00910502	0.00142161	5.9e-11	0.00912674	0.00142166	5.5e-11	0.0091604	0.00143466	6.8e-11	0.00893569	0.0014197	1.4e-10	0.00651469	0.00135262	1e-06	0.0101196	0.00224365	7.2e-06	0.00911728	0.00185033	9.1e-07	0.7304	0.0009718	0.001533	0.5263
rs35011311	12:38616581	ALG10B	G/T	0.734419	0.984539	0.009082	0.00138249	4.4e-11	0.00979821	0.00153773	2e-10	0.00867879	0.00137481	2.2e-10	0.00865989	0.00137487	2.3e-10	0.00863891	0.00138712	3.3e-10	0.00881129	0.00137304	1.1e-10	0.00947781	0.0013083	2.9e-13	0.0117758	0.00216871	6.6e-08	0.00658556	0.00179058	0.0002	0.065	-0.0005012	0.001483	0.7355
rs3935190	17:79084367	BAIAP2	A/G	0.536252	0.985972	0.00801432	0.00122354	5.4e-11	0.00861972	0.00135981	2.5e-10	0.00887333	0.00121671	2.9e-13	0.00879511	0.00121679	5.1e-13	0.00812347	0.00122762	4.5e-11	0.00815942	0.0012151	1.8e-11	0.00776628	0.00115784	2.4e-11	0.0105195	0.00191705	3e-08	0.00585649	0.00158616	0.00028	0.0609	-0.001387	0.001314	0.2911
rs962247	18:23084118	ZNF521, SS18	G/A	0.523199	0.979717	0.00796355	0.00122493	5.7e-11	0.00734479	0.00136148	5.7e-08	0.00750314	0.00121815	5e-10	0.00748805	0.00121821	5.3e-10	0.00783078	0.0012293	1.2e-10	0.0074069	0.00121655	8.3e-10	0.00729795	0.00115893	2e-10	0.00798129	0.00191905	3.1e-05	0.00787537	0.00158766	4.8e-07	0.9661	-0.0001162	0.001322	0.93
rs60222088	12:108334477	ASCL4, PRDM4	C/A	0.852733	0.984927	0.0112358	0.00172293	6.4e-11	0.0116262	0.00191375	9.3e-10	0.0114395	0.00171335	2e-11	0.0114484	0.00171342	2.2e-11	0.0110931	0.00172924	1.4e-10	0.0116399	0.00171115	9.4e-12	0.00868512	0.00163032	1.1e-07	0.011169	0.00269618	3.4e-05	0.0114	0.00223609	3e-07	0.9474	-0.001089	0.001858	0.5579
rs13150944	4:85408000	NKX6-1, CDS1	G/A	0.689386	0.97931	0.00860076	0.0013218	6.8e-11	0.00795848	0.00146833	6.4e-08	0.00903573	0.00131449	6.3e-12	0.00899896	0.00131455	7.9e-12	0.00887616	0.00132655	2.2e-11	0.00840186	0.00131274	1.6e-10	0.00774642	0.00125083	6.1e-10	0.00831702	0.00206904	6e-05	0.00852631	0.00171507	8.3e-07	0.9379	-0.00191	0.001431	0.1819
rs141957346	9:86367994	GKAP1	AT/A	0.59	0.978036	0.0081	0.0012	7.1e-11	0.00767909	0.00138359	3.3e-08	0.00779144	0.00123743	3.2e-10	0.00781492	0.00123749	2.9e-10	0.00826098	0.0012488	4.8e-11	0.00812617	0.0012358	4.9e-11	0.00665307	0.0011775	1.9e-08	0.00720398	0.00194652	0.00025	0.00915755	0.00161532	1.9e-08	0.44	0.00113	0.001343	0.4002
rs35039375	1:171516863	PRRC2C	G/A	0.091832	0.987151	0.0136431	0.00210973	8.7e-11	0.0118454	0.00235212	4e-07	0.0123092	0.0020983	4.7e-09	0.0123162	0.00209843	4.4e-09	0.0140847	0.00211707	2e-11	0.0123827	0.00209551	3.1e-09	0.0112081	0.00199704	1.5e-08	0.0126339	0.00330407	0.00012	0.0150131	0.00273829	3.8e-08	0.5793	-0.001994	0.002275	0.3807
rs4236060	6:38470087	BTBD9	T/C	0.272281	0.979419	0.00882528	0.00137545	8.8e-11	0.00766691	0.00152896	4.2e-07	0.00857754	0.00136785	2.3e-10	0.0086515	0.00136794	1.6e-10	0.00845282	0.00138047	4.9e-10	0.00861492	0.00136609	1.8e-10	0.00836052	0.00130166	1e-10	0.0124437	0.00215609	9e-09	0.00635895	0.00178347	0.00045	0.0297	-0.0002899	0.001491	0.8458
rs80163246	2:164574344	FIGN	C/T	0.117455	0.995283	0.0119129	0.00188438	1.4e-10	0.0107463	0.00209797	2.3e-07	0.0125325	0.00187378	1.2e-11	0.012523	0.00187394	1.3e-11	0.01168	0.00189128	3.6e-10	0.0116427	0.00187146	2.9e-10	0.0100321	0.00178369	1.1e-08	0.0150156	0.00295175	3.6e-07	0.00910361	0.00244531	0.00017	0.123	0.002692	0.002021	0.1829
rs224111	10:64552010	ADO, EGR2, ZNF365	G/A	0.612306	0.990398	0.00798411	0.00124912	1.6e-10	0.00699029	0.00138853	5.9e-07	0.00805026	0.00124219	6.7e-11	0.00808423	0.00124226	5.6e-11	0.00775502	0.00125344	5.9e-10	0.00846145	0.00124055	8.4e-12	0.00577294	0.00118197	9.6e-07	0.00652487	0.00195753	0.00086	0.00915808	0.00161904	2.3e-08	0.2999	0.001496	0.001343	0.2652
rs1001817	3:183995341	ECE2	C/T	0.507212	1	0.00775426	0.00121418	1.7e-10	0.00795851	0.00134989	2.3e-09	0.00698037	0.00120746	7.3e-09	0.00700216	0.00120751	6.7e-09	0.00776368	0.00121849	2.1e-10	0.00714519	0.00120587	2.9e-09	0.0053075	0.00114916	4.5e-06	0.0072539	0.00190108	0.00021	0.00874014	0.0015756	2e-08	0.5472	0.000645	0.001298	0.6193
rs10835420	11:28866669	METTL15	T/A	0.750826	0.996784	0.00889802	0.00140206	1.7e-10	0.0097801	0.00156006	4.4e-10	0.0092774	0.00139428	1.8e-11	0.00930373	0.00139434	1.6e-11	0.00893573	0.001407	1.5e-10	0.00909478	0.00139243	4.4e-11	0.00819379	0.00132685	5e-10	0.0121124	0.00219727	2.9e-08	0.00643399	0.00181749	0.00039	0.0464	-0.001055	0.001503	0.4829
rs2370926	14:79602542	NRXN3	T/C	0.633526	0.99283	0.00813213	0.00126359	1.7e-10	0.00757354	0.00140357	8e-08	0.00756465	0.00125662	2.3e-09	0.00758813	0.00125666	2e-09	0.00802217	0.00126791	3.5e-10	0.00779482	0.00125492	6.6e-10	0.00697038	0.00119561	6.7e-09	0.00919987	0.00197933	3.3e-06	0.00675676	0.00163823	4.3e-05	0.3417	0.001359	0.001355	0.3158
rs1883048	21:47397586	COL6A1, PCBP3	C/T	0.523561	0.984239	0.00787143	0.00122313	1.8e-10	0.0077084	0.00135913	1.5e-08	0.00786586	0.00121634	1.1e-10	0.00789578	0.00121637	9.6e-11	0.00791798	0.00122739	1.6e-10	0.00778634	0.00121468	2e-10	0.00679057	0.00115708	5.5e-09	0.00868973	0.00191469	4.2e-06	0.00741839	0.00158614	4.3e-06	0.6091	0.0003199	0.001319	0.8084
rs12657723	5:62760828	HTR1A, RNF180	T/C	0.321683	0.998196	0.00818319	0.00129849	2e-10	0.00742664	0.00144309	2.2e-07	0.00761788	0.00129128	2.5e-09	0.00763976	0.00129139	2.5e-09	0.00835613	0.00130291	8.8e-11	0.00776866	0.0012896	1.4e-09	0.00647107	0.00122891	1.3e-07	0.011346	0.00203853	2.5e-08	0.00600361	0.00168076	0.00026	0.0432	-0.0001708	0.00139	0.9022
rs6452787	5:87712831	TMEM161B	A/G	0.536153	0.997899	0.00772931	0.0012169	2e-10	0.00793235	0.00135222	5.6e-09	0.00705357	0.00121016	5.1e-09	0.00704455	0.00121025	5.5e-09	0.00770535	0.00122108	2.6e-10	0.0074223	0.00120857	8.7e-10	0.00703347	0.00115172	1e-09	0.00733185	0.00190639	9.7e-05	0.0081061	0.001578	3.6e-07	0.7544	-0.0007557	0.001303	0.5619
rs2099810	5:112030173	APC, REEP5	A/G	0.50307	0.995601	0.00769192	0.00121447	2.8e-10	0.00660338	0.00135027	1.3e-06	0.0073569	0.00120771	1.3e-09	0.00737516	0.0012078	1.2e-09	0.00776086	0.00121892	2.5e-10	0.00711852	0.00120617	4.2e-09	0.0070983	0.0011492	7.3e-10	0.00916583	0.00190162	1.5e-06	0.00641173	0.00157551	5.6e-05	0.2647	-0.0003633	0.001301	0.7801
rs4983329	14:29218473	FOXG1	A/C	0.555832	0.996482	0.00767251	0.0012207	3.1e-10	0.00621933	0.00135688	5.2e-06	0.00741468	0.00121396	7.3e-10	0.00745379	0.001214	6.9e-10	0.00756	0.00122504	6.7e-10	0.00728463	0.00121234	1.5e-09	0.00628519	0.00115503	6.2e-08	0.00755156	0.00191292	8.7e-05	0.00788233	0.00158213	5.4e-07	0.894	-0.00245	0.001309	0.06133
rs17049683	2:58905715	FANCL	G/A	0.333319	0.991645	0.00795171	0.00129066	4.1e-10	0.00905263	0.00143391	2.2e-10	0.00897788	0.00128345	9.5e-13	0.0089308	0.00128357	1.4e-12	0.00774261	0.00129532	1.1e-09	0.00850534	0.00128183	1.8e-11	0.00672943	0.0012217	2e-08	0.0105295	0.00202497	1.5e-07	0.00573475	0.00167259	0.00066	0.0679	-0.001982	0.001389	0.1538
rs9998136	4:79550425	ANXA3, BMP2K	G/C	0.74725	0.985794	0.00881596	0.00140269	4.4e-10	0.00874514	0.00155944	2.2e-08	0.00904647	0.00139492	1e-10	0.00899852	0.001395	1.3e-10	0.00869756	0.0014076	8.5e-10	0.008648	0.00139307	6.6e-10	0.00760981	0.00132743	1.3e-08	0.00862515	0.00219775	0.0001	0.00987068	0.00181858	5.9e-08	0.6624	0.001907	0.001506	0.2053
rs60920123	16:10134637	GRIN2A	G/A	0.566808	0.994887	0.00763778	0.00122697	4.5e-10	0.00850283	0.00136347	7.2e-10	0.00804755	0.00122014	4e-11	0.00805647	0.00122017	3.6e-11	0.00762327	0.00123115	5.6e-10	0.00795286	0.00121854	6.4e-11	0.00707568	0.00116109	1.3e-09	0.0110526	0.00192488	8.8e-09	0.00508632	0.00158895	0.0017	0.0168	-0.001074	0.001315	0.414
rs1931175	1:96928273	PTBP2	G/C	0.383828	0.99781	0.00776325	0.00124756	4.6e-10	0.006767	0.00138649	1.3e-06	0.00662411	0.00124086	1.1e-07	0.00665941	0.00124092	9.2e-08	0.00799713	0.00125192	1.6e-10	0.0070816	0.00123915	1.2e-08	0.00695483	0.0011809	4.3e-09	0.00880422	0.00195459	8.7e-06	0.00704918	0.00161872	1.3e-05	0.4892	-0.0004256	0.001338	0.7504
rs285815	8:106108303	ZFPM2, LRP12	T/A	0.455535	0.99597	0.00753009	0.00121983	5.8e-10	0.00766619	0.00135605	1.4e-08	0.00724409	0.00121305	2.1e-09	0.00722283	0.00121312	2.4e-09	0.00707536	0.0012242	6e-09	0.00695962	0.00121149	8.1e-09	0.00503048	0.00115427	1.3e-05	0.00789963	0.00191061	3.7e-05	0.00709877	0.00158175	4.5e-06	0.7468	-0.001962	0.001307	0.1334
rs271057	11:92769748	MTNR1B, SLC36A4	C/T	0.248427	0.996766	0.00866783	0.00140414	6.5e-10	0.00884299	0.00156211	1.6e-08	0.00833104	0.00139636	2.2e-09	0.00827167	0.00139641	2.9e-09	0.0084361	0.00140922	2.1e-09	0.00844433	0.0013945	1.3e-09	0.00665706	0.00132873	4.6e-07	0.0090839	0.00220306	3.3e-05	0.00838782	0.00181844	3.9e-06	0.8075	1.122e-05	0.001507	0.9941
rs13023587	2:49413860	FSHR, STON1-GTF2A1L	C/G	0.49	0.996105	0.0074	0.0012	6.5e-10	0.00767664	0.00134664	1.3e-08	0.00768563	0.00120512	1.7e-10	0.00769166	0.00120523	1.8e-10	0.007572	0.0012162	5.2e-10	0.0074686	0.00120364	4.4e-10	0.00614023	0.0011473	8.4e-08	0.0076314	0.00189787	5.9e-05	0.00702051	0.0015731	1.1e-05	0.8	-0.00057	0.0013	0.6612
rs351776	8:28191306	PNOC	C/A	0.549518	0.998801	0.00755367	0.00122072	8.4e-10	0.00761717	0.00135582	2.1e-08	0.00711042	0.00121393	8.3e-09	0.0071307	0.00121401	7.6e-09	0.00777114	0.00122504	3.6e-10	0.00728752	0.00121235	2.7e-09	0.0055997	0.0011552	1.6e-06	0.00836586	0.00191325	1.4e-05	0.00698051	0.00158202	1.3e-05	0.5768	0.0002971	0.001308	0.8203
rs10257273	7:99188589	GS1-259H13.13	A/T	0.85069	0.99483	0.0107366	0.00170413	8.9e-10	0.0105961	0.00189085	5.7e-08	0.00937266	0.00169481	1.1e-07	0.00942886	0.00169492	8.2e-08	0.0109556	0.00170986	5.6e-10	0.00976146	0.00169252	2.2e-08	0.010388	0.00161251	3.1e-10	0.00873115	0.0026691	0.0014	0.0124403	0.00221061	2.5e-08	0.2845	-0.002332	0.001827	0.2019
rs9389556	6:100079774	PRDM13, MCHR2, CCNC	G/C	0.260947	0.994445	0.00841517	0.00138285	9.7e-10	0.0084559	0.00153569	3e-08	0.00793933	0.00137522	5.7e-09	0.00789501	0.0013753	7.4e-09	0.00828285	0.0013876	1.9e-09	0.00778131	0.00137346	1.2e-08	0.00622497	0.00130864	1.6e-06	0.00947132	0.00217188	1.1e-05	0.00797887	0.00179017	9.2e-06	0.5959	0.0005129	0.00148	0.7289
rs113960908	7:106931292	COG5	GGT/G	0.227066	0.995649	0.00891319	0.00145069	1e-09	0.00785499	0.00161127	1.3e-06	0.00870024	0.00144267	1.9e-09	0.00872841	0.00144275	1.7e-09	0.00882582	0.00145563	1.6e-09	0.00930192	0.00144077	1.2e-10	0.00739018	0.00137288	8.3e-08	0.00895658	0.00227039	9.1e-05	0.00872234	0.00188305	4e-06	0.9367	0.0008837	0.001554	0.5695
rs1415218	9:73504992	TRPM3	T/C	0.281328	0.989297	0.00820697	0.00135243	1.2e-09	0.00806816	0.00150385	7.7e-08	0.00774172	0.00134493	6.9e-09	0.00773313	0.001345	8e-09	0.00800021	0.00135718	3.5e-09	0.00788413	0.00134316	3.9e-09	0.00719679	0.00127979	1.4e-08	0.0112057	0.00211858	1.4e-07	0.00575415	0.00175358	0.00095	0.0475	-0.000161	0.001452	0.9117
rs2417268	12:13493906	EMPI1, C12orf36	T/A	0.440191	0.978515	0.00752263	0.00123523	1.2e-09	0.00854301	0.00137219	5.1e-10	0.00753605	0.00122835	1.1e-09	0.0076088	0.00122842	7.8e-10	0.00781568	0.00123937	3.3e-10	0.00779131	0.00122678	2.4e-10	0.00778702	0.00116889	4e-11	0.0083479	0.00193651	1.4e-05	0.00661641	0.00160064	4e-05	0.4907	0.0002522	0.001336	0.8503
rs34262487	6:36224315	PNPLA1	C/A	0.927997	0.989236	0.0145107	0.00235463	1.2e-09	0.0120902	0.00261244	4.6e-06	0.014596	0.00234155	6.7e-10	0.0145248	0.00234176	7.8e-10	0.0145859	0.00236298	9.1e-10	0.0142088	0.00233861	2e-09	0.0130797	0.00222845	5.3e-09	0.0108602	0.00366869	0.0029	0.0171432	0.00306891	2.6e-08	0.189	0.001788	0.002518	0.4776
rs971415	9:108846445	TMEM38B, FKTN	A/G	0.877622	0.998298	0.0110652	0.00185108	1.2e-09	0.0112699	0.00205522	3.5e-08	0.0110895	0.0018408	8.2e-10	0.0111084	0.00184089	7.2e-10	0.0111651	0.0018575	8.3e-10	0.0108603	0.0018384	1.8e-09	0.00872558	0.00175189	4.3e-07	0.00880822	0.00290212	0.0021	0.0132434	0.00239848	2.6e-08	0.2388	-0.005428	0.001978	0.006068
rs77154532	3:19377311	KCNH8	A/G	0.641674	0.985756	0.00769324	0.0012705	1.4e-09	0.0079465	0.00141254	1.4e-08	0.00773085	0.00126342	9.9e-10	0.0077889	0.00126348	7.5e-10	0.0073519	0.00127483	7.2e-09	0.00756461	0.00126178	2e-09	0.00627951	0.00120242	2.3e-07	0.00806247	0.00199068	4.9e-05	0.00720269	0.00164769	1.2e-05	0.7393	-0.001458	0.001368	0.2867
rs301817	1:8503379	RERE	A/C	0.59	0.99	0.0073	0.0012	1.6e-09	0.00748253	0.00137361	3.9e-08	0.00684728	0.00122994	1.7e-08	0.00687817	0.00123	1.3e-08	0.00738798	0.00124107	1.4e-09	0.00656079	0.00122833	6e-08	0.00749272	0.00117057	9.1e-11	0.00980808	0.00193838	4.4e-07	0.00586885	0.00160398	0.0002	0.12	-0.00321	0.001333	0.01603
rs11967137	6:28199764	ZSCAN9	A/G	0.805519	0.999949	0.00927928	0.00153285	1.7e-09	0.00840283	0.00170408	7e-07	0.0101187	0.00152442	4.9e-11	0.0101948	0.00152452	3.7e-11	0.0091388	0.00153803	3.9e-09	0.00937765	0.00152242	9.4e-10	0.00765116	0.0014505	1.5e-07	0.0076695	0.00240134	0.0016	0.0109076	0.00198863	5.4e-08	0.299	0.0007453	0.001638	0.6492
rs17265513	20:39832628	ZHX3	C/T	0.199401	1	0.00913188	0.00151965	2e-09	0.00837964	0.00168749	5.1e-07	0.00885006	0.00151121	5.8e-09	0.00880718	0.00151125	6.4e-09	0.00908823	0.00152474	2.8e-09	0.00916333	0.00150917	1.2e-09	0.00957959	0.00143768	2.6e-11	0.0123003	0.00237973	3e-07	0.00700994	0.0019702	0.00042	0.0868	-0.0009	0.001627	0.5801
rs4692709	4:170228549	SH3RF1, NEK1	C/T	0.454598	0.986616	0.00723975	0.00122517	2.4e-09	0.00741931	0.00136199	3.7e-08	0.00743889	0.00121838	7.8e-10	0.00745157	0.00121844	7.7e-10	0.00744882	0.0012293	9.8e-10	0.00704259	0.00121677	4.9e-09	0.00582916	0.0011593	4.1e-07	0.0079977	0.00192231	2.7e-05	0.00693961	0.00158651	1e-05	0.6712	0.0003539	0.001315	0.7878
rs113493369	6:57698806	PRIM2	C/CA	0.529714	0.983658	0.00734219	0.00122966	2.8e-09	0.00660483	0.00136692	1.9e-06	0.00733437	0.00122286	2.3e-09	0.00729748	0.00122294	2.7e-09	0.00741332	0.00123382	1.8e-09	0.00692855	0.00122131	1.7e-08	0.00631207	0.00116368	6.1e-08	0.00672441	0.0019284	0.00047	0.00752569	0.00159389	1.8e-06	0.7488	-0.0003068	0.001329	0.8175
rs1518394	2:58171287	VRK2	G/A	0.605112	0.997328	0.00735351	0.00123975	2.8e-09	0.0075786	0.00137812	2.8e-08	0.00760891	0.00123276	7.1e-10	0.00760324	0.00123288	7e-10	0.00726367	0.00124416	4.5e-09	0.00778958	0.00123126	2.3e-10	0.00727827	0.0011735	5.2e-10	0.00883593	0.00194536	5.8e-06	0.00642436	0.00160644	7.6e-05	0.3391	-0.00126	0.00133	0.3435
rs528301822	16:69403012	TERF2	T/A	0.286618	0.998951	0.00803435	0.00134223	2.8e-09	0.00751341	0.00149224	5e-07	0.00783484	0.00133476	4.7e-09	0.00784451	0.00133479	4.7e-09	0.00819381	0.00134685	1.7e-09	0.00816961	0.001333	1.1e-09	0.0061546	0.0012702	1.4e-06	0.00726874	0.00210275	0.00055	0.00848474	0.00174025	1.2e-06	0.656	0.001216	0.001432	0.3958
rs10811438	9:20962282	FOCAD	G/C	0.60658	0.997382	0.00721671	0.0012428	3.2e-09	0.00647268	0.00138056	1.5e-06	0.00721989	0.00123589	2.7e-09	0.00727484	0.00123596	2.2e-09	0.00740346	0.00124721	1.4e-09	0.00723964	0.00123428	2.3e-09	0.00585906	0.00117609	4e-07	0.00816867	0.00194712	2.4e-05	0.00667612	0.00161126	3.2e-05	0.5548	-0.0009715	0.00133	0.4652
rs1843815	1:98589715	DPYD, SNX7	T/A	0.545598	0.99565	0.00727388	0.00121793	3.3e-09	0.00618055	0.00135316	5.6e-06	0.00699335	0.00121129	1e-08	0.00703899	0.00121135	8.3e-09	0.00723494	0.00122226	4.9e-09	0.00705217	0.00120969	7.4e-09	0.00509822	0.00115282	1.1e-05	0.0083143	0.00190863	1.2e-05	0.0067162	0.00157995	1.9e-05	0.5189	0.001546	0.001305	0.2361
rs9309116	2:44557919	PREPL	T/C	0.652831	0.995432	0.00737914	0.00127277	3.9e-09	0.00677334	0.00141448	8.6e-07	0.0069621	0.0012656	2.1e-08	0.00705532	0.00126573	1.3e-08	0.0073555	0.00127725	4.9e-09	0.00736344	0.00126404	3.3e-09	0.00569138	0.00120479	1.6e-06	0.00914404	0.00199495	3.3e-06	0.00613901	0.0016508	0.00015	0.2458	-0.0005396	0.001365	0.6927
rs9883093	3:82774831	GBE1	G/T	0.633225	0.999021	0.007341	0.00125779	4.5e-09	0.00649379	0.00139751	2.5e-06	0.00688579	0.0012508	3.1e-08	0.00685929	0.00125086	3.8e-08	0.007062	0.00126196	1.7e-08	0.00700992	0.00124917	1.9e-08	0.00550376	0.0011904	3.9e-06	0.00971025	0.0019733	7e-07	0.00471666	0.00162941	0.0035	0.051	7.915e-05	0.001346	0.9531
rs9939355	16:23837048	PRKCB, CHP2	C/T	0.442329	0.989548	0.00726404	0.00122438	4.5e-09	0.00519396	0.00136077	0.00018	0.00701717	0.00121757	1.1e-08	0.00704532	0.00121759	9.7e-09	0.00728999	0.00122863	4.1e-09	0.00724436	0.00121596	3.6e-09	0.00562395	0.00115856	1.7e-06	0.00879198	0.00192	4.8e-06	0.00584342	0.00158617	0.0003	0.2364	-0.0001291	0.001316	0.9219
rs910187	20:45841052	ZMYND8	G/A	0.626033	0.99838	0.00731754	0.00125594	4.9e-09	0.00760403	0.00139486	4.2e-08	0.00786653	0.00124899	2.3e-10	0.00785277	0.00124903	2.5e-10	0.00747014	0.00126031	2.3e-09	0.00738495	0.00124729	2.7e-09	0.00620767	0.00118823	1.7e-07	0.00729316	0.00196875	0.00025	0.00691927	0.00162693	2.3e-05	0.8836	3.257e-05	0.001344	0.9807
rs12346996	9:131840856	DOLPP1, FAM73B	T/C	0.271929	0.99526	0.00796106	0.00136459	5e-09	0.00932243	0.00151678	9.9e-10	0.00789617	0.001357	5e-09	0.00787773	0.00135708	5.5e-09	0.00772223	0.00136924	1.5e-08	0.00819374	0.00135524	1.4e-09	0.00714342	0.0012912	3.3e-08	0.0104504	0.00214206	8.8e-07	0.00564965	0.00176625	0.0014	0.0838	-0.0004033	0.001463	0.7828
rs11071755	15:63793936	USP3, CA12	G/A	0.574922	0.998239	0.00711401	0.00122819	5.2e-09	0.00592878	0.00136454	1.1e-05	0.00734653	0.00122137	1.7e-09	0.00730509	0.00122141	1.9e-09	0.00706348	0.00123246	6.2e-09	0.00690858	0.00121973	1.3e-08	0.00642368	0.00116201	2.4e-08	0.0070962	0.00192552	0.00025	0.00685333	0.00159113	1.3e-05	0.9225	-0.002643	0.001313	0.04418
rs12031519	1:162876200	CCDC190, RGS4	A/G	0.888258	0.974422	0.0112838	0.00194275	5.5e-09	0.00987544	0.00215624	5.7e-06	0.0110576	0.00193216	8.8e-09	0.011079	0.00193224	7.7e-09	0.0114366	0.00194972	3.9e-09	0.0112148	0.0019296	5.1e-09	0.0110059	0.00183863	1.7e-09	0.0133776	0.00304686	1.1e-05	0.00934409	0.0025186	0.00021	0.3076	0.003842	0.002107	0.06827
rs6663012	1:32091779	HCRTR1	T/G	0.379188	0.999351	0.00720531	0.00124718	5.5e-09	0.00779972	0.00138765	1.3e-08	0.00765439	0.00124039	3.8e-10	0.00766934	0.00124045	3.7e-10	0.00700408	0.00125133	1.3e-08	0.00745994	0.00123874	1.2e-09	0.00550205	0.00118059	2.3e-06	0.00976157	0.00195415	5.7e-07	0.00524338	0.00161812	0.001	0.0749	0.0003958	0.001337	0.7673
rs388016	5:106861892	EFNA5	A/G	0.666763	1	0.00738134	0.00128736	6.1e-09	0.00728728	0.00143139	2.7e-07	0.00746003	0.00128019	2.8e-09	0.00743522	0.00128029	3.1e-09	0.00726036	0.00129181	9.3e-09	0.00791881	0.00127856	3.6e-10	0.00547903	0.0012184	6.1e-06	0.0063725	0.00201755	0.0013	0.00842333	0.00166882	2.7e-07	0.4335	-0.0007877	0.001378	0.5676
rs2943023	5:89597733	CETN3	C/T	0.580197	0.997066	0.00710422	0.00123055	7.4e-09	0.0062234	0.00136622	2.7e-06	0.00688916	0.0012237	1.4e-08	0.0068766	0.0012238	1.5e-08	0.00686615	0.00123463	2.4e-08	0.00696091	0.00122213	1e-08	0.00553339	0.00116463	1.9e-06	0.0081287	0.00193047	2.4e-05	0.00672728	0.00159382	2.2e-05	0.5756	-0.001806	0.001316	0.17
rs35127490	6:114638966	HS3ST5	CG/C	0.437689	0.993312	0.00703876	0.00122501	8.3e-09	0.00588855	0.00136119	1.4e-05	0.0074568	0.00121826	9.9e-10	0.00747909	0.00121833	8.8e-10	0.00706245	0.00122917	7.6e-09	0.00695396	0.00121668	1e-08	0.00622405	0.00115931	9.1e-08	0.00613766	0.00191971	0.0014	0.00755867	0.00158882	1.2e-06	0.5685	-0.0005102	0.001313	0.6975
rs62189006	2:162573586	SLC4A10	A/G	0.907199	0.988372	0.0120943	0.0020982	8.3e-09	0.0113676	0.00232624	8.4e-07	0.0112006	0.0020864	9.3e-08	0.0111683	0.0020866	1e-07	0.0117476	0.00210563	2.6e-08	0.0107666	0.00208389	2.6e-07	0.0101204	0.0019863	3.8e-07	0.0158061	0.00327982	1.4e-06	0.00919579	0.00272761	0.00076	0.1212	-0.001135	0.002251	0.614
rs9460110	6:170621249	FAM120B	C/T	0.369782	1	0.00735568	0.00125751	8.4e-09	0.0087045	0.00139688	4.9e-10	0.00778164	0.00125058	9.5e-10	0.00780218	0.00125065	8.6e-10	0.0072506	0.00126188	1.5e-08	0.0074089	0.00124896	5.1e-09	0.00570846	0.00119012	2.3e-06	0.00642685	0.00196981	0.0011	0.00802988	0.00163157	1.1e-06	0.5308	-0.001544	0.001345	0.2512
rs3986805	16:28350059	NPIPB6	G/A	0.414592	0.986583	0.00719435	0.00123765	8.7e-09	0.00587966	0.00137617	1.3e-05	0.00554948	0.00123097	8.2e-06	0.0055806	0.001231	7.6e-06	0.00710726	0.00124203	1.4e-08	0.00638685	0.00122919	2.6e-07	0.00588026	0.00117115	7.1e-07	0.00573048	0.00193849	0.003	0.00848896	0.00160498	1.8e-07	0.273	-0.001426	0.001328	0.2828
rs2143792	6:62182204	MTRNR2L9	G/A	0.567531	0.980783	0.00713406	0.00123401	9.1e-09	0.00581395	0.00137119	3e-05	0.0070143	0.00122719	1.4e-08	0.00697862	0.00122727	1.6e-08	0.00729968	0.0012383	3.8e-09	0.00672081	0.00122563	5e-08	0.0060282	0.0011678	2.5e-07	0.00595223	0.00193458	0.002	0.00773715	0.00159997	8.4e-07	0.4771	-0.0002392	0.001326	0.8569
rs10152428	15:93510243	CHD2	C/G	0.729765	0.993473	0.00780688	0.00136996	1.1e-08	0.00673285	0.00152136	1.1e-05	0.00817456	0.00136235	1.5e-09	0.0081751	0.00136241	1.6e-09	0.00780969	0.00137477	1e-08	0.00780035	0.00136052	8.4e-09	0.00677555	0.00129624	1.9e-07	0.00785442	0.00214805	0.00028	0.00754164	0.00177462	1.6e-05	0.9106	-0.003526	0.001471	0.01656
rs11224896	11:101479583	TRPC6, ANGPTL5	T/C	0.889747	0.998205	0.0111605	0.00193872	1.1e-08	0.0113399	0.00215654	1.8e-07	0.0112857	0.00192796	7.1e-09	0.0112547	0.00192803	8.1e-09	0.0113369	0.00194537	8.4e-09	0.0110455	0.00192541	1.3e-08	0.0101906	0.00183466	3.8e-08	0.0116099	0.00303529	0.00013	0.0110416	0.00251527	1.1e-05	0.8854	-0.002347	0.002088	0.261
rs7422655	2:208941004	CRYGD, PLEKHM3	C/T	0.263115	0.99412	0.00783348	0.00137827	1.1e-08	0.00813894	0.0015335	8.8e-08	0.00769813	0.0013705	1.4e-08	0.00774066	0.00137063	1.2e-08	0.00760541	0.00138317	2.6e-08	0.00795262	0.00136882	5.2e-09	0.00846129	0.00130463	8.3e-11	0.00951422	0.00216309	1e-05	0.00634784	0.00178569	0.00039	0.259	0.00168	0.001484	0.2577
rs35144585	2:169092428	STK39	T/A	0.870708	0.978459	0.0103105	0.00182249	1.2e-08	0.00887882	0.00202508	9.3e-06	0.0108165	0.00181223	2e-09	0.0108425	0.00181239	1.8e-09	0.0106104	0.00182922	5.8e-09	0.0105999	0.00181	4e-09	0.00742739	0.00172495	1.8e-05	0.0101171	0.00285533	0.00038	0.0103689	0.00236463	9.8e-06	0.9458	0.002036	0.001975	0.3026
rs10875606	5:143769614	KCTD16	C/A	0.315767	0.990078	0.00737707	0.0013077	1.3e-08	0.00681381	0.00145498	3e-06	0.00735125	0.00130042	1.2e-08	0.0073314	0.00130051	1.3e-08	0.00721768	0.00131237	2.9e-08	0.00716387	0.00129874	2.8e-08	0.00628959	0.00123755	2.5e-07	0.00651405	0.00205029	0.0014	0.00802976	0.00169459	2.6e-06	0.5688	-0.002601	0.001405	0.06411
rs56180058	2:25337155	EFR3B	C/T	0.839025	0.986228	0.00942616	0.00165866	1.3e-08	0.0105604	0.00184243	8.5e-09	0.00961918	0.00164929	4.9e-09	0.00960764	0.00164946	5.2e-09	0.0094113	0.0016645	1.5e-08	0.00878929	0.0016473	9e-08	0.00841216	0.00156986	8.5e-08	0.00868799	0.0025987	0.00079	0.0102459	0.00215201	2.1e-06	0.6443	0.0008161	0.001784	0.6474
rs4357022	5:106311039	EFNA5	G/T	0.464156	0.998985	0.00682396	0.00121553	1.4e-08	0.00663197	0.00135095	1e-06	0.00719324	0.00120878	1.9e-09	0.00718134	0.00120886	1.9e-09	0.00664855	0.00121982	3.6e-08	0.00676071	0.00120721	1.6e-08	0.00605228	0.00115023	9.9e-08	0.00980083	0.00190385	2.8e-07	0.00421331	0.00157651	0.009	0.0238	0.001895	0.001301	0.1453
rs4604518	9:120555845	TLR4	G/A	0.546474	0.990149	0.00691205	0.00122091	1.4e-08	0.00610473	0.00135695	5e-06	0.00691422	0.00121412	1.1e-08	0.00691338	0.00121419	1.1e-08	0.00688302	0.00122534	1.4e-08	0.00656649	0.00121255	5.7e-08	0.00538665	0.00115541	2.5e-06	0.00939253	0.00191313	5.8e-07	0.00477186	0.00158266	0.0022	0.0627	0.0005707	0.001309	0.6628
rs3732085	2:206831860	INO80D, NDUFS1, NRP2	C/A	0.64248	0.993418	0.00720767	0.00126622	1.5e-08	0.00696563	0.00140723	9.6e-07	0.0073489	0.00125909	6.1e-09	0.00730067	0.00125921	8.1e-09	0.0071591	0.00127042	2.3e-08	0.00723889	0.00125754	1e-08	0.00620816	0.00119859	2.4e-07	0.0069205	0.00198527	0.00049	0.00699325	0.00164187	2e-05	0.9775	1.655e-05	0.001363	0.9903
rs7814873	8:142213997	SLC45A4, DENND3	C/T	0.382994	0.973825	0.00720972	0.00126385	1.5e-08	0.0074289	0.00140558	2.2e-07	0.00697072	0.00125682	3.4e-08	0.00696514	0.00125689	3.4e-08	0.00728343	0.0012684	1.3e-08	0.00702618	0.00125519	2.7e-08	0.00516898	0.00119597	1.8e-05	0.00759759	0.00197879	0.00014	0.00638975	0.0016394	9.1e-05	0.6383	-0.0006419	0.001367	0.6386
rs13263535	8:1175131	DLGAP2, ERICH1	G/T	0.531464	0.992903	0.00687135	0.00121641	1.6e-08	0.0076084	0.00135181	1.7e-08	0.00710683	0.00120964	4e-09	0.00706227	0.00120971	4.7e-09	0.00701827	0.00122085	8.6e-09	0.00684105	0.00120807	1.6e-08	0.0065564	0.00115104	1.3e-08	0.00622268	0.00190813	0.0015	0.00735811	0.00157534	2.1e-06	0.6463	0.001471	0.001305	0.2595
rs2836909	21:40505569	PSMG1, BRWD1	G/A	0.309589	0.997966	0.0074744	0.00131199	1.6e-08	0.00697875	0.00145909	1.4e-06	0.0070562	0.00130473	9.7e-08	0.00706002	0.00130476	9.6e-08	0.00745213	0.00131675	2.3e-08	0.00714572	0.00130294	5.5e-08	0.00596562	0.00124114	1.8e-06	0.00644345	0.00205584	0.0016	0.00846274	0.00169989	5.3e-07	0.4491	-0.0003411	0.001427	0.811
rs76824303	3:62459819	CADPS	A/C	0.900584	0.942941	0.0117977	0.00207749	1.7e-08	0.0109936	0.00230254	2.1e-06	0.0104367	0.002066	5.4e-07	0.0104744	0.0020661	4.8e-07	0.0122794	0.00208448	4.3e-09	0.0111896	0.00206324	7.7e-08	0.00999932	0.00196609	4.9e-07	0.00913776	0.00325307	0.0056	0.0139486	0.0026957	2.2e-07	0.2548	-0.0004443	0.002293	0.8464
rs112520848	17:64308310	PRKCA	C/G	0.385884	0.98991	0.00702449	0.00125191	1.8e-08	0.00679876	0.00139211	8.8e-07	0.00683028	0.00124488	3.2e-08	0.00684273	0.00124495	3.3e-08	0.00713362	0.00125639	1.2e-08	0.00686863	0.00124328	2.9e-08	0.00588491	0.0011846	6.1e-07	0.00633817	0.00196262	0.00099	0.00763857	0.0016222	2.5e-06	0.6096	-0.0003594	0.001346	0.7895
rs253666	3:138115770	MRAS	A/G	0.764938	0.994612	0.0081271	0.0014309	1.8e-08	0.00952571	0.00159098	1.8e-09	0.00862668	0.00142294	1.7e-09	0.00864808	0.00142301	1.7e-09	0.00837664	0.00143599	6.6e-09	0.00861862	0.0014211	1.8e-09	0.00774523	0.00135426	1.4e-08	0.00833477	0.00224738	0.00021	0.00821882	0.00185195	1.2e-05	0.9682	-0.001553	0.001535	0.3117
rs17502738	9:37441650	ZBTB5	T/C	0.804111	1	0.00870459	0.00153004	2e-08	0.00714237	0.00169925	3.7e-05	0.00842734	0.00152155	4.3e-08	0.00840001	0.00152163	4.9e-08	0.00874497	0.00153498	1.8e-08	0.00825231	0.00151957	7.7e-08	0.00814323	0.0014479	2.3e-08	0.0107427	0.00239918	7.8e-06	0.00704756	0.00198226	0.00037	0.2351	-0.001357	0.001639	0.4078
rs12614085	2:151501545	RND3, RBM43	C/T	0.09	0.997755	0.0123	0.0022	2e-08	0.0107583	0.00239224	9e-06	0.0121254	0.00213957	2.4e-08	0.0121476	0.00213975	2.3e-08	0.0122544	0.00215983	2.2e-08	0.0117903	0.00213693	5.7e-08	0.008803	0.00203688	2e-05	0.0108919	0.00336619	0.0017	0.012968	0.0027952	3.2e-06	0.64	-0.0007522	0.0023	0.7436
rs3810484	20:62194103	HELZ2	A/G	0.556304	0.997434	0.00684147	0.001222	2.2e-08	0.00615258	0.00135765	5.6e-06	0.00635583	0.00121522	1.5e-07	0.00639718	0.00121526	1.3e-07	0.00660029	0.00122602	7.3e-08	0.00633921	0.0012136	2e-07	0.00585304	0.00115601	3.9e-07	0.00699103	0.00191014	0.00021	0.00719457	0.00158677	6.6e-06	0.9347	-0.001446	0.001307	0.2685
rs2059639	8:67381858	ADHFE1, C8orf46	C/T	0.479443	0.994883	0.0066823	0.0012172	2.4e-08	0.00441959	0.00135282	0.00096	0.00615961	0.00121044	2e-07	0.0061945	0.00121051	1.8e-07	0.00650329	0.00122161	5.8e-08	0.00646832	0.00120886	5.3e-08	0.00528212	0.00115182	3.3e-06	0.00816723	0.00190888	1.6e-05	0.00501465	0.00157668	0.0012	0.2029	0.0001292	0.001304	0.9211
rs62560863	9:34081331	DCAF12, UBAP2	T/C	0.100316	0.992729	0.0113172	0.0020241	2.5e-08	0.0101398	0.00224949	5.8e-06	0.0106523	0.00201289	1.5e-07	0.0106858	0.00201299	1.3e-07	0.0117223	0.00203095	9.3e-09	0.0112123	0.00201023	2.8e-08	0.00928092	0.0019155	1.3e-06	0.00786197	0.00317883	0.013	0.0139631	0.00261892	1.3e-07	0.1385	0.001205	0.002176	0.5798
rs11383197	1:34998659	GJB5, C1orf94	AG/A	0.675376	0.993013	0.00719036	0.00129454	2.7e-08	0.00692381	0.00143681	1.3e-06	0.00691538	0.00128749	5e-08	0.00691624	0.00128755	5.4e-08	0.00723216	0.00129898	2.1e-08	0.00689651	0.00128579	7.7e-08	0.00563087	0.00122547	4.1e-06	0.0104642	0.00203037	2.2e-07	0.00461892	0.00167818	0.0057	0.0265	-0.002754	0.00139	0.0476
rs10639111	6:79539632	IRAK1BP1, MEI4	TGAGA/T	0.78	0.998087	0.0081	0.0015	2.9e-08	0.0073952	0.00163195	5.6e-06	0.00782786	0.0014602	7.6e-08	0.00787729	0.00146029	6.3e-08	0.00806674	0.00147348	3.7e-08	0.00756014	0.00145834	1.8e-07	0.00687242	0.00138954	6.3e-07	0.00643215	0.00230594	0.0059	0.00931749	0.00190094	9.9e-07	0.33	-0.002187	0.001574	0.1646
rs189489	5:100809375	ST8SIA4	C/G	0.788046	0.9946	0.00831195	0.00148659	3e-08	0.00781188	0.0016517	2.8e-06	0.00820662	0.00147831	4.2e-08	0.00821408	0.00147842	4e-08	0.00811531	0.0014915	7.6e-08	0.00851874	0.00147641	9.4e-09	0.00775786	0.00140684	4.4e-08	0.00717101	0.00232844	0.0018	0.00960153	0.001928	8e-07	0.4214	-4.032e-05	0.001595	0.9798
rs2699869	3:133032892	TMEM108	A/C	0.454128	0.995606	0.00678084	0.00121774	3.1e-08	0.00844131	0.00135333	4.1e-10	0.00689372	0.00121095	1.4e-08	0.00685852	0.00121101	1.8e-08	0.0068662	0.00122189	2.6e-08	0.00665388	0.00120938	4.5e-08	0.00611758	0.00115258	1.5e-07	0.00571254	0.00191069	0.003	0.0076382	0.00157738	1.6e-06	0.437	-0.001879	0.001306	0.1503
rs936944	3:44385814	TCAIM	G/A	0.162179	1	0.00913528	0.00164374	3.2e-08	0.00866298	0.00182492	1.4e-06	0.00912107	0.00163454	2.9e-08	0.0090974	0.00163465	3.2e-08	0.00914302	0.00164919	4e-08	0.00909712	0.00163246	2.8e-08	0.00870076	0.00155552	2.7e-08	0.0119547	0.00257735	3.5e-06	0.00649528	0.00213035	0.0026	0.1025	-0.0007641	0.00176	0.6641
rs2893323	1:95783037	RWDD3	A/G	0.354058	1	0.0069416	0.00126675	3.3e-08	0.00538356	0.00140869	0.0001	0.00700436	0.00125984	2e-08	0.00694958	0.0012599	2.5e-08	0.006704	0.00127104	9.6e-08	0.00711688	0.00125818	1.2e-08	0.00518125	0.00119911	1.1e-05	0.0093529	0.00198502	2.4e-06	0.00484957	0.00164335	0.0032	0.0805	-0.001332	0.001356	0.3262
rs35851551	7:31330785	NEUROD6, ADCYAP1R1	A/G	0.898496	0.979353	0.011194	0.00202654	3.5e-08	0.00954199	0.00225423	2.5e-05	0.0111346	0.00201533	3.1e-08	0.0111712	0.00201545	2.9e-08	0.010867	0.0020333	1e-07	0.0106727	0.00201269	1.1e-07	0.00936866	0.00191763	1e-06	0.00842589	0.00318357	0.0073	0.0138435	0.00262219	1.2e-07	0.189	0.001205	0.00218	0.5805
rs927184	6:51829890	PKHD1	A/T	0.66	0.978528	0.0072	0.0013	3.5e-08	0.00598112	0.00143621	3.6e-05	0.007348	0.00128544	1.6e-08	0.00734709	0.00128552	1.5e-08	0.00726223	0.00129713	2.7e-08	0.00670511	0.0012838	2.2e-07	0.00621077	0.00122326	4.6e-07	0.00727271	0.00202905	0.00033	0.00737735	0.00167406	1.1e-05	0.97	0.00264	0.001385	0.05664
rs11502903	12:34855113	ALG10	A/G	0.707801	0.941806	0.00758301	0.00137455	3.6e-08	0.00865449	0.00152875	1.9e-08	0.00726033	0.0013669	9e-08	0.007259	0.00136696	8.9e-08	0.00713226	0.00137913	1.9e-07	0.00727507	0.00136515	9.5e-08	0.0081805	0.00130069	2.7e-10	0.0111574	0.00215566	2.3e-07	0.00403317	0.0017807	0.023	0.0108	0.001564	0.001472	0.288
rs3943782	3:85388164	CADM2	G/A	0.369738	0.982188	0.00699622	0.00126436	3.6e-08	0.00632487	0.00140571	7.3e-06	0.00702182	0.00125732	2.7e-08	0.00701269	0.00125738	2.8e-08	0.00696681	0.0012688	4e-08	0.00679431	0.00125569	7.7e-08	0.00585189	0.00119663	1e-06	0.008005	0.001981	5.5e-05	0.00620416	0.00163978	0.00016	0.4838	0.0005249	0.001364	0.7004
rs34728579	18:31610848	NOL4	C/T	0.200202	0.992575	0.00839996	0.00152087	3.7e-08	0.00810177	0.00169101	2.1e-06	0.00852461	0.00151241	2.4e-08	0.00845811	0.0015125	3e-08	0.00854135	0.00152625	2.9e-08	0.00851568	0.00151044	2e-08	0.00650818	0.00143907	8.1e-06	0.0108823	0.00238568	4.5e-06	0.00697267	0.0019692	0.0004	0.2063	0.002031	0.001631	0.2132
rs2084839	15:83752159	BTBD1, HDGFRP3	G/T	0.423142	0.993942	0.00670051	0.00123268	3.8e-08	0.00724923	0.00136967	1.2e-07	0.00680876	0.00122584	1.6e-08	0.00681291	0.00122588	1.6e-08	0.00645194	0.00123685	1.2e-07	0.00685895	0.00122419	1.4e-08	0.00502077	0.00116633	1.4e-05	0.00733296	0.00193057	0.00015	0.00562736	0.00159833	0.00048	0.4962	0.001165	0.001321	0.3779
rs73817091	5:159042652	IL12B, ADRA1B	T/C	0.042467	0.985679	0.0165127	0.00302224	3.8e-08	0.0164237	0.00335824	9.9e-07	0.0167716	0.00300544	2e-08	0.0167531	0.00300564	2.2e-08	0.0161787	0.00303209	8.2e-08	0.0165105	0.00300154	3e-08	0.0142614	0.00285962	4.7e-07	0.0212244	0.00475795	7.6e-06	0.0124342	0.00390303	0.0012	0.1532	-0.0002053	0.003254	0.9497
rs1941182	18:25569743	CDH2	A/C	0.418426	0.976499	0.00679457	0.00124346	4.1e-08	0.00604904	0.00138261	8.4e-06	0.00673471	0.00123655	3.9e-08	0.00674426	0.00123662	3.9e-08	0.00675529	0.00124793	4.4e-08	0.00638477	0.00123495	2.1e-07	0.00524884	0.00117651	6.5e-06	0.00977388	0.00194849	4.5e-07	0.00450139	0.0016114	0.0045	0.037	0.001176	0.001343	0.381
rs2284015	22:37096573	CACNG2	G/C	0.259172	0.996345	0.00771167	0.00138662	4.1e-08	0.00843014	0.00154086	5.5e-08	0.00785765	0.00137893	1.8e-08	0.00784697	0.00137897	2e-08	0.00798388	0.00139151	1.7e-08	0.00751881	0.00137707	6.8e-08	0.00695169	0.00131164	1.7e-07	0.00476438	0.00217078	0.027	0.00978487	0.00179814	6.3e-08	0.0749	-0.001007	0.001484	0.4975
rs140506252	6:155129280	SCAF8	A/T	0.977522	1	0.0227261	0.0040886	4.3e-08	0.0220512	0.00454231	1.6e-06	0.0236402	0.00406607	9.2e-09	0.0236131	0.00406627	9.7e-09	0.0228975	0.00410161	3.4e-08	0.0235103	0.0040608	1.1e-08	0.0207722	0.00387055	1e-07	0.0299642	0.00639028	3.4e-06	0.0163413	0.00531481	0.002	0.1012	-0.005986	0.004337	0.1675
rs4356873	4:164216739	NPY1R, NAF1	C/T	0.239996	0.993283	0.00775689	0.00142205	4.5e-08	0.00646056	0.00158124	5.1e-05	0.00733556	0.00141419	2e-07	0.00737398	0.00141426	1.7e-07	0.00754053	0.00142673	1.4e-07	0.00743461	0.00141231	1.3e-07	0.00602937	0.00134575	6.5e-06	0.00816436	0.00222817	0.00026	0.00746609	0.00184361	7.4e-05	0.8092	-0.001386	0.001522	0.3625
Genetic association analysis was performed in related subjects of European ancestry using BOLT-LMM linear mixed models and an additive genetic model adjusted for age, sex, 10 principal components of ancestry, genotyping array and genetic correlation matrix [jl2]. Beta (SE) estimates are per each additional effect allele. Positive beta indicates more frequent daytime napping.
Abbreviations: Chr=chromosome, E/A=effect/alternative alleles, EAF=effect allele frequency, Info=imputation quality score, position=base pair coordinate hg19, SNP=single nucleotide polymorphism.
