# Supplementary material for: Genetic determinants of daytime napping and effects on cardiometabolic health
Source: Nat Commun. 2021 Feb 10;12:900. doi: 10.1038/s41467-020-20585-3 (PMC7876146; doi:10.1038/s41467-020-20585-3)
Supplement: Supplementary file 6 — Supplementary Data 2 [file 41467_2020_20585_MOESM6_ESM.xlsx]

## Sheet: Sheet1
Supplementary Data 2. Replication and meta-analysis of genome-wide association signals for daytime napping in UK Biobank (n =452,633) with 23andMe research participants (n =541,333).
				23andMe (n =541,333)				UK Biobank (n =452,633)			UK Biobank + 23andMe meta-analysis (n =993,966)
SNP	Chr:position (NCBI Build 37)	Nearest gene(s)	Alleles (E/A)	SNP (or proxy SNP)	Beta	SE	P Value	Beta	SE	P Value	Beta	SE	P Value	HetISq	HetPVal
rs11615756	12:117942076	KSR2	T/C	rs11615756	0.0158284	0.00124204	3.40932e-37	0.0182673	0.00123883	1.4e-49	0.0171	0.0009	1.915e-87	51.2	0.1524
rs385199	17:43686419	CRHR1, PLEKHM1	A/C	rs385199	0.0157654	0.00151676	2.64853e-25	0.0209131	0.0014497	7.5e-47	0.0185	0.001	1.363e-72	83.8	0.01286
rs12140153	1:62579891	PATJ	G/T	rs12140153	0.0164831	0.00238892	5.21e-12	0.0247	0.0021	2.4e-31	0.0211	0.0016	6.973e-41	85	0.009785
rs2653349	6:55142337	HCRTR2	A/G	rs2653349	0.0155856	0.00150119	3.00214e-25	0.0165942	0.00147827	3.4e-29	0.0161	0.0011	5.866e-52	0	0.6327
rs9965170	18:44788274	SKOR2, SMAD2	G/A	rs9965170	0.0103011	0.00122002	3.08741e-17	0.0136374	0.00122874	7.8e-29	0.012	0.0009	1.544e-44	73.1	0.05389
rs2250377	1:201860626	SHISA4	A/G	rs2250377	0.0109925	0.00128666	1.30532e-17	0.0131561	0.00127975	1.4e-24	0.0121	0.0009	7.197e-40	31.3	0.2275
rs2431108	5:103947968	RP11-6N13.1	C/T	rs2431108	0.016214	0.00128346	1.40178e-36	0.0129827	0.00129028	7.7e-24	0.0146	0.0009	9.946e-58	67.7	0.07852
rs13284688	9:81727018	TLE4, PSAT1	C/T	rs13284688	0.014402	0.00151381	1.84515e-21	0.0150717	0.00149894	1.7e-23	0.0148	0.0011	1.325e-43	0	0.7433
rs614987	6:124920871	NKAIN2	C/A	NA	NA	NA	NA	0.0110217	0.00124925	7.5e-19	NA	NA	NA	NA	NA
rs10875622	5:146693062	STK32A	A/G	rs10875622	0.00751925	0.00123052	1e-09	0.0104621	0.0012291	1.3e-17	0.009	0.0009	6.241e-26	66.8	0.08288
rs796858289	2:236801226	AGAP1	GA/G	NA	NA	NA	NA	0.0104858	0.0012423	5e-17	NA	NA	NA	NA	NA
rs6919087	6:37699156	MDGA1, ZFAND3	T/G	rs6919087	0.0053564	0.0012969	3.62526e-05	0.0107806	0.0013114	1e-16	0.0081	0.0009	1.478e-18	88.6	0.003032
rs174541	11:61565908	FADS2, FEN1	C/T	rs174541	0.0082673	0.00127063	7.6981e-11	0.00988214	0.00126293	4.4e-15	0.0091	0.0009	1.941e-23	0	0.3691
rs2195272	5:102295504	PAM	T/G	rs2195272	0.00389371	0.00129516	0.00264388	0.0101237	0.00129125	6.7e-15	0.007	0.0009	2.674e-14	91.3	0.0007194
rs2861805	18:36105007	CELF4	A/G	rs2861805	0.00953433	0.00121282	3.80648e-15	0.0093112	0.00122068	2e-14	0.0094	0.0009	2.498e-28	0	0.8908
rs13033444	2:23611438	KLHL29	G/A	rs13033444	0.00824503	0.00135608	1.20161e-09	0.00974179	0.00135018	3.6e-13	0.0089	0.001	4.011e-20	0	0.4554
rs11258652	10:13868855	FRMD4A	C/A	rs11258652	0.0093933	0.00143021	5.10999e-11	0.0104004	0.00142918	3.7e-13	0.0099	0.001	4.046e-23	0	0.615
rs1592544	16:56129244	GNAO1, CES5A	C/T	rs1592544	0.00557272	0.00122394	5.28645e-06	0.0086934	0.00122088	8.5e-13	0.0072	0.0009	6.039e-17	70	0.06808
rs12451365	17:35595368	ACACA	C/T	rs12451365	0.0106023	0.00161403	5.07237e-11	0.010628	0.00150388	1.5e-12	0.0106	0.0011	5.003e-22	0	0.9992
rs542011541	1:174864554	RABGAP1L	CT/C	rs542011541	0.00741644	0.00144716	2.97845e-07	0.0101192	0.00144419	3.1e-12	0.0088	0.001	2.165e-18	43.7	0.1826
rs749865489	6:84328832	SNAP91	CA/C	NA	NA	NA	NA	0.00850382	0.00123023	3.8e-12	NA	NA	NA	NA	NA
rs10149986	14:29721044	PRKD1, FOXG1	G/T	rs10149986	0.00645323	0.00155704	3.40449e-05	0.0109384	0.00156608	4.4e-12	0.0086	0.0011	1.15e-14	74.8	0.0464
rs2786547	1:33342304	FNDC5, HPCA	C/T	rs2786547	0.00653135	0.00159356	4.1566e-05	0.0107673	0.00158775	1e-11	0.0087	0.0011	1.756e-14	72	0.05872
rs11125776	2:59478517	LINC01793	T/G	rs11125776	0.0038103	0.00175411	0.0298381	0.0116502	0.00172495	1.5e-11	0.0079	0.0012	1.09e-10	90.4	0.001238
rs350785	2:52934600	GPR75-ASB3, ASB3	T/C	rs350785	0.00860092	0.00187398	4.43968e-06	0.0126479	0.00190975	1.5e-11	0.0106	0.0013	2.291e-15	55.5	0.134
rs2769916	13:107820389	FAM155A	A/G	rs2769916	0.00802428	0.0013214	1.25909e-09	0.00875328	0.00131344	1.7e-11	0.0084	0.0009	1.044e-19	0	0.6756
rs1601440	3:84665393	CADM2	C/T	NA	NA	NA	NA	0.00912653	0.00135575	1.9e-11	NA	NA	NA	NA	NA
rs17158413	15:83235408	CPEB1	A/G	rs17158413	0.00531428	0.00143547	0.000213797	0.00925014	0.00142955	4.4e-11	0.0074	0.001	2.129e-13	74.7	0.04684
rs35011311	12:38616581	ALG10B	G/T	rs35011311	0.00615634	0.00145226	2.24352e-05	0.009082	0.00138249	4.4e-11	0.0077	0.001	2.503e-14	53	0.1445
rs3935190	17:79084367	BAIAP2	A/G	rs3935190	0.00644831	0.00122992	1.58124e-07	0.00801432	0.00122354	5.4e-11	0.0072	0.0009	3.367e-17	0	0.3665
rs962247	18:23084118	ZNF521, SS18	G/A	rs962247	0.00609191	0.00121746	5.62203e-07	0.00796355	0.00122493	5.7e-11	0.0071	0.0009	1.45e-16	19.7	0.2643
rs60222088	12:108334477	ASCL4, PRDM4	C/A	rs60222088	0.00727529	0.00167217	1.35634e-05	0.0112358	0.00172293	6.4e-11	0.0092	0.0012	1.147e-14	63.1	0.09979
rs13150944	4:85408000	NKX6-1, CDS1	G/A	NA	NA	NA	NA	0.00860076	0.0013218	6.8e-11	NA	NA	NA	NA	NA
rs141957346	9:86367994	GKAP1	AT/A	rs141957346	0.00318623	0.00128981	0.0134985	0.0081	0.0012	7.1e-11	0.0058	0.0009	3.482e-11	87.1	0.005284
rs35039375	1:171516863	PRRC2C	G/A	rs35039375	0.0100536	0.00212191	2.1585e-06	0.0136431	0.00210973	8.7e-11	0.0118	0.0015	2.09e-15	29.1	0.2349
rs4236060	6:38470087	BTBD9	T/C	rs4236060	0.00413564	0.00135967	0.00235267	0.00882528	0.00137545	8.8e-11	0.0064	0.001	5.337e-11	82.5	0.01685
rs80163246	2:164574344	FIGN	C/T	rs80163246	0.00943851	0.00194547	1.22511e-06	0.0119129	0.00188438	1.4e-10	0.0107	0.0014	3.531e-15	0	0.3654
rs224111	10:64552010	ADO, EGR2, ZNF365	G/A	rs224111	0.00665433	0.00124168	8.36276e-08	0.00798411	0.00124912	1.6e-10	0.0074	0.0009	1.622e-17	0	0.4358
rs1001817	3:183995341	ECE2	C/T	rs1001817	0.00876232	0.00120137	3.02007e-13	0.00775426	0.00121418	1.7e-10	0.0083	0.0008	1.787e-22	0	0.5709
rs10835420	11:28866669	METTL15	T/A	rs10835420	0.00346709	0.0013884	0.012518	0.00889802	0.00140206	1.7e-10	0.0062	0.001	4.117e-10	86.8	0.005862
rs2370926	14:79602542	NRXN3	T/C	rs2370926	0.00320491	0.00126971	0.0115976	0.00813213	0.00126359	1.7e-10	0.0056	0.0009	7.305e-10	86.2	0.007065
rs1883048	21:47397586	COL6A1, PCBP3	C/T	rs1883048	0.00334539	0.00123017	0.0065385	0.00787143	0.00122313	1.8e-10	0.0057	0.0009	3.805e-11	85.8	0.008042
rs12657723	5:62760828	HTR1A, RNF180	T/C	rs12657723	0.000963843	0.00129467	0.456588	0.00818319	0.00129849	2e-10	0.0046	0.0009	6.407e-07	93.6	8.012e-05
rs6452787	5:87712831	TMEM161B	A/G	NA	NA	NA	NA	0.00772931	0.0012169	2e-10	NA	NA	NA	NA	NA
rs2099810	5:112030173	APC, REEP5	A/G	rs2099810	0.00376924	0.00121543	0.0019276	0.00769192	0.00121447	2.8e-10	0.0058	0.0009	1.531e-11	81.1	0.02137
rs4983329	14:29218473	FOXG1	A/C	rs4983329	0.00611652	0.00122264	5.65332e-07	0.00767251	0.0012207	3.1e-10	0.0069	0.0009	6.283e-16	0	0.3553
rs17049683	2:58905715	FANCL	G/A	rs17049683	0.00333235	0.00128071	0.00926874	0.00795171	0.00129066	4.1e-10	0.0056	0.0009	6.729e-10	84.7	0.01053
rs9998136	4:79550425	ANXA3, BMP2K	G/C	rs9998136	0.00762903	0.00141611	7.15324e-08	0.00881596	0.00140269	4.4e-10	0.0082	0.001	1.487e-16	0	0.5565
rs60920123	16:10134637	GRIN2A	G/A	rs60920123	0.00261381	0.00122179	0.0324085	0.00763778	0.00122697	4.5e-10	0.0052	0.0009	1.771e-09	88.2	0.003596
rs1931175	1:96928273	PTBP2	G/C	rs1931175	0.00454597	0.00124451	0.000259354	0.00776325	0.00124756	4.6e-10	0.0062	0.0009	5.41e-13	71.8	0.0598
rs285815	8:106108303	ZFPM2, LRP12	T/A	rs285815	0.00424393	0.00121411	0.000473119	0.00753009	0.00121983	5.8e-10	0.0059	0.0009	5.114e-12	72.5	0.05647
rs271057	11:92769748	MTNR1B, SLC36A4	C/T	rs271057	0.00839128	0.00139625	1.8571e-09	0.00866783	0.00140414	6.5e-10	0.0085	0.001	5.448e-18	0	0.8759
rs13023587	2:49413860	FSHR, STON1-GTF2A1L	C/G	rs13023587	0.00611344	0.00121078	4.44e-07	0.0074	0.0012	6.5e-10	0.0068	0.0009	2.118e-15	0	0.4504
rs351776	8:28191306	PNOC	C/A	rs351776	0.00435672	0.00121922	0.000352395	0.00755367	0.00122072	8.4e-10	0.006	0.0009	2.213e-12	72.2	0.05798
rs10257273	7:99188589	GS1-259H13.13	A/T	rs10257273	0.00635212	0.00170615	0.000196806	0.0107366	0.00170413	8.9e-10	0.0085	0.0012	1.376e-12	69.3	0.07104
rs9389556	6:100079774	PRDM13, MCHR2, CCNC	G/C	rs9389556	0.00403267	0.00136992	0.0032427	0.00841517	0.00138285	9.7e-10	0.0062	0.001	2.97e-10	79.9	0.02577
rs113960908	7:106931292	COG5	GGT/G	rs113960908	0.00587614	0.00147276	6.61023e-05	0.00891319	0.00145069	1e-09	0.0074	0.0011	2.49e-12	51.7	0.1503
rs1415218	9:73504992	TRPM3	T/C	rs1415218	0.00423199	0.00134926	0.00170944	0.00820697	0.00135243	1.2e-09	0.0061	0.001	2.567e-10	76	0.04127
rs2417268	12:13493906	EMPI1, C12orf36	T/A	rs2417268	0.00241396	0.00124492	0.0524939	0.00752263	0.00123523	1.2e-09	0.0051	0.0009	5.049e-09	88.4	0.003267
rs34262487	6:36224315	PNPLA1	C/A	rs34262487	0.00359429	0.00228925	0.116396	0.0145107	0.00235463	1.2e-09	0.0088	0.0017	1.12e-07	90.8	0.001009
rs971415	9:108846445	TMEM38B, FKTN	A/G	rs971415	0.0085127	0.00182311	3.0218e-06	0.0110652	0.00185108	1.2e-09	0.0098	0.0013	1.225e-13	0	0.3258
rs77154532	3:19377311	KCNH8	A/G	rs77154532	0.00482737	0.00124646	0.000107553	0.00769324	0.0012705	1.4e-09	0.0062	0.0009	5.395e-12	60.7	0.1107
rs301817	1:8503379	RERE	A/C	rs301802 (r2=1.00; A/T)	0.0050047	0.00122424	4.35e-05	0.00734402	0.00123666	1.6e-09	0.0062	0.0009	5.763e-13	44.2	0.1806
rs11967137	6:28199764	ZSCAN9	A/G	rs11967137	0.009761	0.00159314	8.96276e-10	0.00927928	0.00153285	1.7e-09	0.0095	0.0011	2.932e-18	0	0.8331
rs17265513	20:39832628	ZHX3	C/T	rs17265513	0.00730634	0.00152067	1.55008e-06	0.00913188	0.00151965	2e-09	0.0082	0.0011	1.436e-14	0	0.4011
rs4692709	4:170228549	SH3RF1, NEK1	C/T	rs4692709	0.0014088	0.00120599	0.242735	0.00723975	0.00122517	2.4e-09	0.0043	0.0009	3.831e-07	91.4	0.0006641
rs113493369	6:57698806	PRIM2	C/CA	rs113493369	0.00493344	0.00122195	5.40576e-05	0.00734219	0.00122966	2.8e-09	0.0061	0.0009	7.543e-13	47.6	0.167
rs1518394	2:58171287	VRK2	G/A	rs1518394	0.00224372	0.00123252	0.0686894	0.00735351	0.00123975	2.8e-09	0.0049	0.0009	1.283e-08	88.9	0.002722
rs528301822	16:69403012	TERF2	T/A	rs528301822	0.00519807	0.0013605	0.000133056	0.00803435	0.00134223	2.8e-09	0.0067	0.0009	1.353e-12	54.9	0.1365
rs10811438	9:20962282	FOCAD	G/C	rs10811438	0.00328409	0.00124339	0.0082598	0.00721671	0.0012428	3.2e-09	0.0053	0.0009	7.676e-10	80.5	0.02344
rs1843815	1:98589715	DPYD, SNX7	T/A	rs1843815	0.00188705	0.00121898	0.121604	0.00727388	0.00121793	3.3e-09	0.0046	0.0009	5.92e-08	90	0.001554
rs9309116	2:44557919	PREPL	T/C	rs9309116	0.00459051	0.00126975	0.000299988	0.00737914	0.00127277	3.9e-09	0.006	0.0009	5.248e-11	58.2	0.1221
rs9883093	3:82774831	GBE1	G/T	rs9883093	0.00653458	0.00126614	2.45622e-07	0.007341	0.00125779	4.5e-09	0.0069	0.0009	2.633e-14	0	0.6732
rs9939355	16:23837048	PRKCB, CHP2	C/T	rs9939355	0.00287636	0.00123301	0.0196582	0.00726404	0.00122438	4.5e-09	0.0051	0.0009	2.144e-09	84.9	0.01014
rs910187	20:45841052	ZMYND8	G/A	rs910187	0.00433657	0.00130516	0.000891646	0.00731754	0.00125594	4.9e-09	0.0058	0.0009	2.56e-10	61.4	0.1077
rs12346996	9:131840856	DOLPP1, FAM73B	T/C	rs12346996	0.0056586	0.00137115	3.67685e-05	0.00796106	0.00136459	5e-09	0.0068	0.001	3.739e-12	30	0.2322
rs11071755	15:63793936	USP3, CA12	G/A	rs11071755	0.00124251	0.00123842	0.31571	0.00711401	0.00122819	5.2e-09	0.0043	0.0009	7.526e-07	91.3	0.0006819
rs12031519	1:162876200	CCDC190, RGS4	A/G	rs12031519	0.00235841	0.00193501	0.222911	0.0112838	0.00194275	5.5e-09	0.0069	0.0014	3.441e-07	90.8	0.0009765
rs6663012	1:32091779	HCRTR1	T/G	rs2271933 (r2=0.98; A/G)	0.00201059	0.00264758	0.447586	0.00705524	0.00124387	1e-08	0.0062	0.0011	1.181e-08	67.4	0.07997
rs388016	5:106861892	EFNA5	A/G	rs388016	0.00324726	0.00130789	0.0130336	0.00738134	0.00128736	6.1e-09	0.0053	0.0009	7.143e-09	80.3	0.02433
rs2943023	5:89597733	CETN3	C/T	NA	NA	NA	NA	0.00710422	0.00123055	7.4e-09	NA	NA	NA	NA	NA
rs35127490	6:114638966	HS3ST5	CG/C	rs35127490	0.00420502	0.0012131	0.00052757	0.00703876	0.00122501	8.3e-09	0.0056	0.0009	4.553e-11	62.7	0.1014
rs62189006	2:162573586	SLC4A10	A/G	rs62189006	0.00625006	0.00211775	0.00316445	0.0120943	0.0020982	8.3e-09	0.0092	0.0015	6.852e-10	74	0.04982
rs9460110	6:170621249	FAM120B	C/T	rs9460110	0.00506587	0.00127629	7.21056e-05	0.00735568	0.00125751	8.4e-09	0.0062	0.0009	9.09e-12	39.1	0.2001
rs3986805	16:28350059	NPIPB6	G/A	NA	NA	NA	NA	0.00719435	0.00123765	8.7e-09	NA	NA	NA	NA	NA
rs2143792	6:62182204	MTRNR2L9	G/A	NA	NA	NA	NA	0.00713406	0.00123401	9.1e-09	NA	NA	NA	NA	NA
rs10152428	15:93510243	CHD2	C/G	rs10152428	0.00270542	0.00136251	0.047074	0.00780688	0.00136996	1.1e-08	0.0052	0.001	1.104e-07	85.3	0.009112
rs11224896	11:101479583	TRPC6, ANGPTL5	T/C	rs11224896	0.00851722	0.00196024	1.39285e-05	0.0111605	0.00193872	1.1e-08	0.0099	0.0014	3.964e-13	0	0.3257
rs7422655	2:208941004	CRYGD, PLEKHM3	C/T	rs7422655	0.00591337	0.00137259	1.64607e-05	0.00783348	0.00137827	1.1e-08	0.0068	0.001	3.021e-12	0	0.3359
rs35144585	2:169092428	STK39	T/A	rs35144585	0.00129438	0.00177023	0.464657	0.0103105	0.00182249	1.2e-08	0.0057	0.0013	5.797e-06	92.1	0.0003609
rs10875606	5:143769614	KCTD16	C/A	rs10875606	0.00665892	0.00130122	3.09692e-07	0.00737707	0.0013077	1.3e-08	0.007	0.0009	2.108e-14	0	0.687
rs56180058	2:25337155	EFR3B	C/T	rs56180058	0.00187947	0.0017071	0.270906	0.00942616	0.00165866	1.3e-08	0.0057	0.0012	2.667e-06	89.7	0.001799
rs4357022	5:106311039	EFNA5	G/T	rs4357022	0.00342457	0.00122351	0.00512625	0.00682396	0.00121553	1.4e-08	0.0051	0.0009	1.907e-09	74.2	0.04888
rs4604518	9:120555845	TLR4	G/A	rs4604518	0.00563724	0.00121775	3.67046e-06	0.00691205	0.00122091	1.4e-08	0.0063	0.0009	2.06e-13	0	0.4601
rs3732085	2:206831860	INO80D, NDUFS1, NRP2	C/A	rs3732085	0.00545417	0.00127021	1.75554e-05	0.00720767	0.00126622	1.5e-08	0.0063	0.0009	3.87e-12	0	0.3368
rs7814873	8:142213997	SLC45A4, DENND3	C/T	rs7814873	0.00372172	0.00125774	0.00308556	0.00720972	0.00126385	1.5e-08	0.0054	0.0009	2.263e-09	73	0.05449
rs13263535	8:1175131	DLGAP2, ERICH1	G/T	rs13263535	0.00554066	0.00121282	4.91443e-06	0.00687135	0.00121641	1.6e-08	0.0062	0.0009	2.866e-13	0	0.4256
rs2836909	21:40505569	PSMG1, BRWD1	G/A	rs2836909	0.00307519	0.00131693	0.0195358	0.0074744	0.00131199	1.6e-08	0.0053	0.0009	9.125e-09	82.5	0.0168
rs76824303	3:62459819	CADPS	A/C	rs76824303	0.00455136	0.00207224	0.028066	0.0117977	0.00207749	1.7e-08	0.0081	0.0015	3.586e-08	83.4	0.01401
rs112520848	17:64308310	PRKCA	C/G	rs112520848	0.00355982	0.00124558	0.0042634	0.00702449	0.00125191	1.8e-08	0.0052	0.0009	7.086e-09	72.6	0.05603
rs253666	3:138115770	MRAS	A/G	rs253666	0.00206306	0.00142388	0.14736	0.0081271	0.0014309	1.8e-08	0.0051	0.001	2.727e-07	89.1	0.002501
rs17502738	9:37441650	ZBTB5	T/C	rs17502738	0.00333813	0.00151478	0.027544	0.00870459	0.00153004	2e-08	0.006	0.0011	1.412e-08	84.2	0.0119
rs12614085	2:151501545	RND3, RBM43	C/T	rs12614085	0.0124811	0.00450792	0.00562614	0.0123	0.0022	2e-08	0.0123	0.002	4.409e-10	0	0.9712
rs3810484	20:62194103	HELZ2	A/G	rs3810484	0.00574843	0.001335	1.66283e-05	0.00684147	0.001222	2.2e-08	0.0063	0.0009	1.313e-12	0	0.558
rs2059639	8:67381858	ADHFE1, C8orf46	C/T	rs2059639	4.05493e-06	0.00120309	0.997311	0.0066823	0.0012172	2.4e-08	0.0034	0.0008	7.639e-05	93.6	8.13e-05
rs62560863	9:34081331	DCAF12, UBAP2	T/C	rs62560863	0.00665211	0.00208477	0.00141861	0.0113172	0.0020241	2.5e-08	0.0091	0.0014	3.255e-10	61.4	0.1077
rs11383197	1:34998659	GJB5, C1orf94	AG/A	rs11383197	0.000153514	0.00129691	0.905774	0.00719036	0.00129454	2.7e-08	0.0037	0.0009	6.458e-05	93.2	0.0001244
rs10639111	6:79539632	IRAK1BP1, MEI4	TGAGA/T	rs10639111	0.00187922	0.00147311	0.202063	0.0081	0.0015	2.9e-08	0.0049	0.0011	2.681e-06	88.6	0.003087
rs189489	5:100809375	ST8SIA4	C/G	NA	NA	NA	NA	0.00831195	0.00148659	3e-08	NA	NA	NA	NA	NA
rs2699869	3:133032892	TMEM108	A/C	rs2699869	0.00593083	0.00257802	0.0214125	0.00678084	0.00121774	3.1e-08	0.0066	0.0011	1.008e-09	0	0.7599
rs936944	3:44385814	TCAIM	G/A	NA	NA	NA	NA	0.00913528	0.00164374	3.2e-08	0.0091	0.0016	1.289e-08	0	1
rs2893323	1:95783037	RWDD3	A/G	rs2893323	0.00356286	0.00126598	0.00488785	0.0069416	0.00126675	3.3e-08	0.0052	0.0009	1.07e-08	70.4	0.0659
rs35851551	7:31330785	NEUROD6, ADCYAP1R1	A/G	rs35851551	0.00745531	0.00204378	0.000264484	0.011194	0.00202654	3.5e-08	0.0094	0.0014	5.611e-11	41.7	0.1904
rs927184	6:51829890	PKHD1	A/T	NA	NA	NA	NA	0.0072	0.0013	3.5e-08	NA	NA	NA	NA	NA
rs11502903	12:34855113	ALG10	A/G	NA	NA	NA	NA	0.00758301	0.00137455	3.6e-08	NA	NA	NA	NA	NA
rs3943782	3:85388164	CADM2	G/A	rs3943782	0.00366674	0.00128035	0.00418484	0.00699622	0.00126436	3.6e-08	0.0053	0.0009	5.927e-09	70	0.06773
rs34728579	18:31610848	NOL4	C/T	rs34728579	0.00790672	0.00148896	1.09501e-07	0.00839996	0.00152087	3.7e-08	0.0082	0.0011	1.22e-14	0	0.8155
rs2084839	15:83752159	BTBD1, HDGFRP3	G/T	NA	NA	NA	NA	0.00670051	0.00123268	3.8e-08	NA	NA	NA	NA	NA
rs73817091	5:159042652	IL12B, ADRA1B	T/C	rs73817091	0.00153483	0.00304633	0.614379	0.0165127	0.00302224	3.8e-08	0.0091	0.0021	1.935e-05	91.8	0.0004649
rs1941182	18:25569743	CDH2	A/C	rs1941182	0.00471199	0.00124809	0.000159773	0.00679457	0.00124346	4.1e-08	0.0058	0.0009	2.063e-11	31.2	0.2278
rs2284015	22:37096573	CACNG2	G/C	rs2284015	0.00287254	0.00141035	0.0416725	0.00771167	0.00138662	4.1e-08	0.0053	0.001	9.384e-08	83.1	0.01513
rs140506252	6:155129280	SCAF8	A/T	rs140506252	0.0200166	0.00486402	3.8675e-05	0.0227261	0.0040886	4.3e-08	0.0216	0.0031	5.756e-12	0	0.6732
rs4356873	4:164216739	NPY1R, NAF1	C/T	rs4356873	0.00491406	0.00140155	0.000454591	0.00775689	0.00142205	4.5e-08	0.0064	0.001	1.366e-10	52.9	0.1452
Beta (SE) estimates are per each additional effect allele. Positive beta indicates more frequent daytime napping. Replication threshold was set after Bonferroni correction accounting for all 109 comparisons (i.e. P <4.6x10-4).
Meta-analysis is inverse-variance fixed-effects weighted meta-analysis of UK Biobank and 23andMe summary statistics.
Abbreviations: Chr=chromosome, E/A=effect/alternative alleles, EAF=effect allele frequency, Info=imputation quality score, NA = missing information on genetic variant, position=base pair coordinate hg19, SNP=single nucleotide polymorphism.
