# Supplementary material for: Genetic determinants of daytime napping and effects on cardiometabolic health
Source: Nat Commun. 2021 Feb 10;12:900. doi: 10.1038/s41467-020-20585-3 (PMC7876146; doi:10.1038/s41467-020-20585-3)
Supplement: Supplementary file 7 — Supplementary Data 3 [file 41467_2020_20585_MOESM7_ESM.xlsx]

## Sheet: Sheet1
Supplementary Data 3. Association of genome-wide association signals for daytime napping with accelerometer-derived sleep measures in the UK Biobank.
									Daytime napping (n =452,633)			Accelerometer		Daytime inactivity duration, minutes (n=84,757) (raw)			Daytime inactivity duration, minutes (n=84,757) (inverse normalized)			L5 timing (midpoint of the least-active 5 h of the day), minutes (n=85,205) (raw)			L5 timing (midpoint of the least-active 5 h of the day), minutes (n=85,205) (inverse normalized)			M10 timing (midpoint of the most-active 10 h of the day), minutes (n=85,670) (raw)			M10 timing (midpoint of the most-active 10 h of the day), minutes (n=85,670) (inverse normalized)			Number of sleep bouts, n (n=84,810) (raw)			Number of sleep bouts, n (n=84,810) (inverse normalized)			Sleep duration, minutes (n=85,449) (raw)			Sleep duration, minutes (n=85,449) (inverse normalized)			Sleep duration standard deviation, minutes (n=84,441) (raw)			Sleep duration standard deviation, minutes (n=84,441) (inverse normalized)
SNP	Chr:position (NCBI Build 37)	Nearest gene(s)	Alleles (E/A)	EAF	Proxy SNP	r2	Alleles (E/A)	EAF	Beta	SE	P Value	Info	EAF	Beta	SE	P Value	Beta	SE	P Value	Beta	SE	P Value	Beta	SE	P Value	Beta	SE	P Value	Beta	SE	P Value	Beta	SE	P Value	Beta	SE	P Value	Beta	SE	P Value	Beta	SE	P Value	Beta	SE	P Value	Beta	SE	P Value
rs11615756	12:117942076	KSR2	T/C	0.404611	-	-	-	-	0.0182673	0.00123883	1.4e-49	0.995743	0.404815	0.00226281	0.00328069	0.47	0.00779378	0.00476186	0.095	0.00214121	0.00518628	0.73	0.00212966	0.00488033	0.71	-0.000737738	0.00589298	0.91	-0.00136403	0.00485476	0.79	-0.0686963	0.0175602	7.9e-05	-0.0181872	0.00475274	0.00011	0.0038892	0.00414732	0.34	0.00559665	0.0048155	0.23	0.00316797	0.00293206	0.28	0.00155985	0.00491653	0.76
rs385199	17:43686419	CRHR1, PLEKHM1	A/C	0.772138	rs17577052	1	T/C	0.774724	0.020469	0.00145278	9.9e-45	0.998215	0.775692	0.00948548	0.0038593	0.014	0.0166283	0.0056024	0.0028	0.0102706	0.00610212	0.082	0.0102897	0.0057425	0.064	0.0103617	0.00693415	0.14	0.00932296	0.00571253	0.11	-0.0494631	0.0206808	0.018	-0.0132897	0.00559723	0.019	0.0170128	0.00488454	0.0006	0.0199026	0.0056713	0.00053	0.00702601	0.00345008	0.04	0.0144518	0.00578483	0.011
rs12140153	1:62579891	PATJ	G/T	0.9	-	-	-	-	0.0247	0.0021	2.4e-31	0.95	0.902218	0.0180455	0.00554085	0.0011	0.0311766	0.00804095	0.00011	-0.0266964	0.00876602	0.0026	-0.0254112	0.00824869	0.0024	-0.016576	0.00996569	0.099	-0.012944	0.00820958	0.12	-0.00866684	0.0296436	0.77	-0.00190436	0.00802293	0.82	0.00330619	0.00700815	0.68	0.00483896	0.00813603	0.6	0.0043058	0.00495794	0.38	0.00742034	0.00831252	0.37
rs2653349	6:55142337	HCRTR2	A/G	0.214777	-	-	-	-	0.0165942	0.00147827	3.4e-29	1	0.213487	0.00269029	0.00393415	0.51	0.00176447	0.00571031	0.79	-0.0192574	0.00621953	0.0018	-0.0197003	0.00585254	0.00074	-0.0227733	0.00707097	0.0012	-0.0198957	0.00582486	0.00062	0.0271816	0.0210587	0.17	0.00744485	0.00569952	0.16	-0.0121352	0.00497527	0.013	-0.0140364	0.00577654	0.014	-0.00430081	0.00351661	0.22	-0.00461162	0.0058964	0.43
rs9965170	18:44788274	SKOR2, SMAD2	G/A	0.576607	-	-	-	-	0.0136374	0.00122874	7.8e-29	0.999793	0.572721	0.00900308	0.00325581	0.0055	0.00994321	0.0047263	0.034	0.00471623	0.00514823	0.4	0.00558982	0.00484457	0.28	0.00835662	0.00585119	0.15	0.0083196	0.00482063	0.08	-0.0571834	0.0174423	0.0014	-0.0155887	0.00472075	0.0013	0.0169024	0.00412049	3e-05	0.0203066	0.00478434	1.5e-05	0.000938862	0.00291054	0.75	-0.00173841	0.00488049	0.73
rs2250377	1:201860626	SHISA4	A/G	0.338883	-	-	-	-	0.0131561	0.00127975	1.4e-24	1	0.334669	0.0109688	0.00340578	0.0015	0.0163493	0.00494251	0.0012	0.0204278	0.00538669	0.00013	0.0199911	0.00506879	6.7e-05	0.0162957	0.00612387	0.0082	0.0148628	0.00504475	0.0035	0.0190262	0.0182216	0.26	0.0051737	0.00493161	0.26	-0.0098863	0.00430669	0.02	-0.0106759	0.00499981	0.029	0.00434257	0.00304692	0.15	0.00863149	0.00510849	0.087
rs2431108	5:103947968	RP11-6N13.1	C/T	0.328723	-	-	-	-	0.0129827	0.00129028	7.7e-24	0.997533	0.328321	0.000974845	0.00342323	0.78	0.00354566	0.00496864	0.49	-0.00706425	0.00541497	0.2	-0.00633366	0.00509541	0.22	-0.0106538	0.00615404	0.083	-0.0092404	0.00506976	0.069	0.0257623	0.0183216	0.16	0.00751748	0.00495878	0.13	-0.00101701	0.00433152	0.8	-0.00164095	0.00502898	0.73	-0.0030025	0.00306141	0.32	-0.00254151	0.00513345	0.61
rs13284688	9:81727018	TLE4, PSAT1	C/T	0.206572	-	-	-	-	0.0150717	0.00149894	1.7e-23	1	0.208378	-0.000180966	0.00396047	0.97	0.00259948	0.00574805	0.64	0.00898723	0.00626331	0.16	0.0100803	0.00589372	0.09	0.00289758	0.00711952	0.69	0.00371052	0.00586513	0.53	0.0149908	0.0212054	0.5	0.00426697	0.00573928	0.48	-0.0133521	0.00500961	0.0068	-0.0160106	0.0058166	0.0052	-0.0040262	0.0035425	0.26	-0.00335777	0.00593981	0.57
rs614987	6:124920871	NKAIN2	C/A	0.614205	-	-	-	-	0.0110217	0.00124925	7.5e-19	0.995406	0.613166	-0.000690841	0.00331506	0.83	-0.0016174	0.00481173	0.74	-0.00714203	0.00524163	0.16	-0.00650201	0.00493235	0.18	0.00325561	0.00595688	0.59	0.00241807	0.0049071	0.63	-0.0441826	0.017744	0.013	-0.012063	0.00480239	0.012	0.00733052	0.00419111	0.079	0.00793285	0.00486609	0.1	-0.00187042	0.0029642	0.52	-0.00015548	0.00497016	0.96
rs10875622	5:146693062	STK32A	A/G	0.575365	-	-	-	-	0.0104621	0.0012291	1.3e-17	0.99495	0.576309	0.00491925	0.00326016	0.13	0.00806184	0.00473196	0.089	0.00126036	0.00515668	0.79	0.000899062	0.00485236	0.84	0.00630996	0.00586055	0.28	0.00628115	0.00482797	0.19	-0.0025105	0.0174491	0.88	-0.000933791	0.00472263	0.84	-0.00062844	0.00412524	0.92	0.000387372	0.00478948	0.9	-0.000937665	0.00291617	0.75	-0.000861219	0.0048899	0.85
rs796858289	2:236801226	AGAP1	GA/G	0.584323	rs4663625	0.91	T/C	0.584254	0.0100695	0.00123112	4.8e-16	0.99824	0.583642	0.00894202	0.00326045	0.0064	0.0157836	0.004732	0.00084	-0.00943812	0.00515301	0.063	-0.00871676	0.00484828	0.066	-0.0118191	0.00585917	0.044	-0.010734	0.00482658	0.026	0.0354688	0.0174449	0.041	0.00903281	0.00472153	0.054	0.0081773	0.00412185	0.043	0.0094096	0.00478528	0.047	0.000532797	0.00291668	0.86	0.00197906	0.00489073	0.69
rs6919087	6:37699156	MDGA1, ZFAND3	T/G	0.6876	-	-	-	-	0.0107806	0.0013114	1e-16	0.994144	0.687112	0.00215235	0.00347343	0.52	0.00673237	0.00504159	0.17	0.00632058	0.00549212	0.25	0.00637103	0.00516806	0.22	0.00844922	0.00624454	0.17	0.00722471	0.00514406	0.16	-0.0133881	0.0185914	0.45	-0.00298856	0.00503174	0.52	0.000960801	0.00439343	0.83	0.000756965	0.005101	0.88	-0.000700495	0.00310476	0.82	-0.000406824	0.00520584	0.94
rs174541	11:61565908	FADS2, FEN1	C/T	0.360451	-	-	-	-	0.00988214	0.00126293	4.4e-15	0.999762	0.360729	0.000767307	0.00334	0.82	0.00237826	0.00484779	0.62	0.00881189	0.00527963	0.09	0.00698547	0.00496823	0.15	0.0177593	0.00600112	0.0029	0.0155412	0.00494395	0.0016	0.0454694	0.0178859	0.0095	0.0122512	0.00484085	0.0098	0.000512256	0.00422305	0.87	0.000884644	0.00490301	0.82	-0.000337521	0.00298628	0.91	-0.000225506	0.0050074	0.95
rs2195272	5:102295504	PAM	T/G	0.329132	-	-	-	-	0.0101237	0.00129125	6.7e-15	0.998903	0.327945	0.00370073	0.00341643	0.27	0.00646301	0.00495878	0.19	-0.00287471	0.00540285	0.6	-0.00213043	0.005084	0.68	-0.000964808	0.00614025	0.88	-6.34084e-06	0.00505839	1	0.0204032	0.0182843	0.3	0.00533139	0.00494869	0.31	0.00704228	0.00432232	0.12	0.00778827	0.0050183	0.14	0.00331243	0.00305481	0.29	0.00321094	0.00512237	0.54
rs2861805	18:36105007	CELF4	A/G	0.540036	-	-	-	-	0.0093112	0.00122068	2e-14	0.994011	0.539661	0.00440413	0.00322928	0.17	0.00609733	0.00468779	0.19	0.0142159	0.00510612	0.0053	0.0126687	0.00480494	0.0084	0.0063536	0.00580252	0.27	0.00631099	0.00478053	0.19	-0.0185533	0.0172987	0.3	-0.00508544	0.00468186	0.29	-0.00178772	0.00408645	0.66	-0.00175174	0.00474481	0.7	-0.000957203	0.00288668	0.74	-0.00143838	0.00484049	0.76
rs13033444	2:23611438	KLHL29	G/A	0.282805	-	-	-	-	0.00974179	0.00135018	3.6e-13	0.993771	0.280965	0.00163495	0.00358977	0.64	0.00177312	0.00520995	0.72	-0.00254161	0.00567542	0.64	-0.00290363	0.00533979	0.56	0.000893891	0.00645198	0.9	0.00154715	0.00531491	0.78	-0.0124375	0.0192105	0.46	-0.00311012	0.0051994	0.49	0.00218959	0.00453914	0.59	0.00176659	0.00526972	0.69	-0.00047672	0.00321081	0.88	-0.00188392	0.00538394	0.73
rs11258652	10:13868855	FRMD4A	C/A	0.763185	-	-	-	-	0.0104004	0.00142918	3.7e-13	0.996665	0.763012	0.00285431	0.00378286	0.45	0.00420379	0.00549129	0.44	-0.00547186	0.00598165	0.37	-0.00508135	0.00562893	0.38	-0.00417672	0.00679804	0.54	-0.00250852	0.0056004	0.65	-0.0181554	0.0202576	0.35	-0.00511454	0.00548276	0.33	-0.00352175	0.00478528	0.47	-0.00378835	0.00555609	0.51	6.22562e-05	0.00338163	0.98	0.00346363	0.00567006	0.55
rs1592544	16:56129244	GNAO1, CES5A	C/T	0.504077	rs12444125	1	T/C	0.500911	0.00852719	0.00121437	1.7e-12	0.997605	0.500388	-0.00110932	0.00321333	0.75	-0.000790829	0.00466435	0.88	0.00148563	0.00508137	0.8	0.000250894	0.00478165	0.99	0.00184162	0.00577426	0.76	0.00136882	0.00475697	0.79	0.0137835	0.017208	0.44	0.00354817	0.00465736	0.46	0.00173188	0.0040638	0.71	0.00263489	0.00471803	0.62	0.00260212	0.00287357	0.37	-0.000688339	0.00481823	0.88
rs12451365	17:35595368	ACACA	C/T	0.204638	-	-	-	-	0.010628	0.00150388	1.5e-12	1	0.205718	0.00658893	0.00398173	0.098	0.00923694	0.00578012	0.11	0.0146842	0.00629649	0.018	0.0117691	0.00592541	0.043	0.0142605	0.00715315	0.046	0.00980638	0.00589295	0.097	0.0117269	0.0213323	0.57	0.00369708	0.00577357	0.51	-0.00369408	0.00503751	0.44	-0.00387747	0.00584891	0.49	-0.00216806	0.00355962	0.53	-0.00291673	0.00596849	0.61
rs542011541	1:174864554	RABGAP1L	CT/C	0.235549	rs12084291	0.86	G/A	0.245291	0.00919724	0.00140832	8.8e-11	0.998882	0.245716	0.00530803	0.00373268	0.15	0.00628842	0.00541692	0.24	0.00447026	0.00590339	0.44	0.00560886	0.005555	0.3	-0.00145225	0.00671025	0.82	-9.77571e-05	0.0055278	0.97	0.0430749	0.019972	0.033	0.0119539	0.00540533	0.029	-0.00929074	0.00471978	0.051	-0.0102786	0.00547938	0.063	-0.00299533	0.00333914	0.37	-0.00435515	0.00559843	0.44
rs749865489	6:84328832	SNAP91	CA/C	0.446514	rs217309	1	T/C	0.441026	0.00825673	0.0012226	1.1e-11	0.997309	0.441331	0.0123656	0.00323571	0.00013	0.0230668	0.00469654	8e-07	-0.0019272	0.00511505	0.73	-0.00305764	0.00481324	0.54	0.00500962	0.00581717	0.39	0.00353245	0.00479201	0.46	-0.0123196	0.0173195	0.43	-0.00384691	0.0046875	0.37	0.0074795	0.00409337	0.07	0.00811059	0.00475261	0.092	0.00307982	0.00289329	0.29	0.00665902	0.00485127	0.17
rs10149986	14:29721044	PRKD1, FOXG1	G/T	0.185198	rs12147887	1	T/C	0.185088	0.0107199	0.00156462	1.1e-11	0.996552	0.184244	0.00352133	0.00415533	0.39	0.00365128	0.00603139	0.53	0.000761293	0.00657094	0.88	0.000273994	0.00618347	0.94	-0.0177014	0.00746783	0.018	-0.0149593	0.00615237	0.015	-0.0212481	0.0222627	0.32	-0.00542218	0.00602536	0.35	0.00303361	0.00525817	0.59	0.00236691	0.00610528	0.72	-0.011405	0.00371507	0.0022	-0.020018	0.00622929	0.0013
rs2786547	1:33342304	FNDC5, HPCA	C/T	0.823104	-	-	-	-	0.0107673	0.00158775	1e-11	1	0.82031	0.00244633	0.00417315	0.54	0.00668903	0.00605613	0.26	0.0183798	0.00660189	0.006	0.0178541	0.00621228	0.0047	0.0181861	0.00750593	0.015	0.015195	0.00618327	0.013	0.0328615	0.0223253	0.14	0.0092209	0.00604226	0.12	-0.00573116	0.00527722	0.29	-0.00776395	0.00612653	0.21	0.00500359	0.00373367	0.18	0.0120182	0.0062599	0.053
rs11125776	2:59478517	LINC01793	T/G	0.854478	-	-	-	-	0.0116502	0.00172495	1.5e-11	0.992065	0.85574	0.00321443	0.00459883	0.49	-0.00118519	0.00667444	0.83	-0.00211183	0.00727045	0.74	-0.000785242	0.0068405	0.87	0.00077033	0.00826367	0.91	0.00152229	0.00680732	0.81	0.0168043	0.024608	0.48	0.00431988	0.00666024	0.5	-0.00662331	0.00581309	0.27	-0.00739965	0.00674872	0.28	-0.000416753	0.00411385	0.92	0.00386108	0.00689816	0.57
rs350785	2:52934600	GPR75-ASB3, ASB3	T/C	0.115476	-	-	-	-	0.0126479	0.00190975	1.5e-11	0.983917	0.116389	-0.0066021	0.00504505	0.19	-0.00683996	0.00732205	0.34	-0.000201558	0.00797551	0.97	0.00201564	0.00750387	0.78	0.00447856	0.00906568	0.62	0.00338722	0.00746798	0.65	-0.0194785	0.0269928	0.45	-0.00523438	0.00730571	0.45	0.00230151	0.00637542	0.71	0.00206771	0.00740156	0.78	-0.00398522	0.00451206	0.37	-0.00350179	0.00756588	0.63
rs2769916	13:107820389	FAM155A	A/G	0.688617	-	-	-	-	0.00875328	0.00131344	1.7e-11	0.994436	0.686423	0.00794204	0.00347099	0.024	0.010409	0.00503849	0.042	-0.00787017	0.00548885	0.14	-0.00562464	0.0051652	0.26	-0.00702942	0.00623841	0.26	-0.0046276	0.0051394	0.37	0.0548475	0.0185935	0.0036	0.014849	0.00503237	0.0035	0.0101652	0.00439238	0.016	0.0110883	0.0050998	0.023	0.000522502	0.00310206	0.87	0.00489492	0.00520142	0.35
rs1601440	3:84665393	CADM2	C/T	0.278622	-	-	-	-	0.00912653	0.00135575	1.9e-11	0.994307	0.27846	0.00298722	0.00360137	0.4	0.00413184	0.00522684	0.42	0.00264058	0.00569501	0.64	0.00356226	0.00535876	0.52	-0.00137145	0.0064739	0.83	-0.0020689	0.00533317	0.7	0.00972181	0.0192733	0.61	0.00284163	0.00521632	0.58	-0.00149789	0.00455566	0.75	-0.00171586	0.00528912	0.75	-0.00270681	0.00322049	0.39	0.00100959	0.00539957	0.86
rs17158413	15:83235408	CPEB1	A/G	0.237279	-	-	-	-	0.00925014	0.00142955	4.4e-11	0.992206	0.239021	0.00278629	0.00377172	0.47	0.0019812	0.00547536	0.74	0.00353535	0.00596264	0.57	0.00402402	0.00561088	0.49	-0.00150471	0.00677675	0.83	0.000868778	0.00558311	0.88	0.0261374	0.0202009	0.15	0.00649585	0.00546738	0.18	-0.00312122	0.00477186	0.47	-0.00433822	0.00554065	0.39	-0.00897559	0.00337074	0.0079	-0.0137208	0.00565201	0.016
rs35011311	12:38616581	ALG10B	G/T	0.734419	-	-	-	-	0.009082	0.00138249	4.4e-11	0.985471	0.73246	-0.00121012	0.00365319	0.77	-0.00250829	0.00530253	0.69	-0.0167615	0.00577584	0.0036	-0.0166427	0.0054351	0.0022	-0.0275122	0.00656346	2.9e-05	-0.0248109	0.00540711	4.9e-06	0.0181425	0.0195557	0.36	0.00454212	0.00529282	0.39	0.000975642	0.00461935	0.77	0.00122987	0.00536357	0.76	-0.00101794	0.0032652	0.75	0.0015373	0.00547515	0.77
rs3935190	17:79084367	BAIAP2	A/G	0.536252	-	-	-	-	0.00801432	0.00122354	5.4e-11	0.987425	0.536426	0.0010184	0.0032402	0.75	0.00337873	0.00470368	0.47	-0.00218529	0.00512456	0.67	-0.00427677	0.00482255	0.37	-0.00725432	0.00582284	0.21	-0.00613784	0.00479701	0.2	0.0290357	0.0173598	0.093	0.00767321	0.00469841	0.1	0.000266694	0.00409991	0.92	0.000737379	0.00476029	0.84	-0.00205109	0.00289692	0.48	-0.00252818	0.00485732	0.6
rs962247	18:23084118	ZNF521, SS18	G/A	0.523199	-	-	-	-	0.00796355	0.00122493	5.7e-11	0.984253	0.521631	0.0039409	0.00325049	0.23	0.00544905	0.00471858	0.25	0.00247983	0.0051403	0.61	0.00113979	0.00483711	0.79	-0.000144308	0.00584263	0.99	-0.00208479	0.00481357	0.68	0.0299816	0.0174115	0.084	0.0081666	0.00471241	0.082	0.00375887	0.00411369	0.37	0.00384387	0.00477644	0.43	-0.00247191	0.00290633	0.4	-0.00332688	0.00487344	0.5
rs60222088	12:108334477	ASCL4, PRDM4	C/A	0.852733	-	-	-	-	0.0112358	0.00172293	6.4e-11	0.986664	0.851646	0.0178953	0.00455564	9e-05	0.018336	0.00661243	0.0057	0.000323195	0.00719753	0.99	0.00105279	0.00677293	0.91	-0.00406043	0.00817918	0.65	-0.00306418	0.00673817	0.69	-0.0429869	0.0243866	0.07	-0.0116214	0.00660035	0.07	0.0142758	0.00576047	0.015	0.0156351	0.00668853	0.021	-0.00224623	0.00407097	0.57	-0.00161115	0.00682628	0.81
rs13150944	4:85408000	NKX6-1, CDS1	G/A	0.689386	-	-	-	-	0.00860076	0.0013218	6.8e-11	0.981598	0.688885	-0.000685634	0.0034987	0.82	-0.000279407	0.00507879	0.92	-0.00515353	0.00553122	0.37	-0.00507857	0.00520473	0.35	0.00715917	0.0062866	0.25	0.00697778	0.00517912	0.18	0.047681	0.0187334	0.011	0.0129781	0.00507022	0.01	-0.0013108	0.00442695	0.78	-0.001724	0.00513993	0.75	0.000519465	0.00312826	0.86	0.00110901	0.00524526	0.82
rs141957346	9:86367994	GKAP1	AT/A	0.59	rs295276	0.93	G/C	0.6	0.00780829	0.0012405	2.9e-10	0.999128	0.604708	-0.00229248	0.00329096	0.47	-0.00405606	0.00477637	0.38	0.0159059	0.0052024	0.0021	0.0150485	0.00489542	0.002	0.0186532	0.00591279	0.0017	0.0165097	0.00487101	0.00072	-0.0259852	0.0176199	0.13	-0.0071544	0.00476884	0.12	-0.0054872	0.00416159	0.17	-0.00648089	0.00483198	0.16	0.00285318	0.00294177	0.33	0.00314233	0.00493256	0.52
rs35039375	1:171516863	PRRC2C	G/A	0.091832	-	-	-	-	0.0136431	0.00210973	8.7e-11	0.988205	0.090531	0.00500531	0.00562368	0.37	0.0105454	0.00816116	0.19	-0.002737	0.0088924	0.73	-0.00404502	0.00836761	0.61	-0.0140659	0.0101107	0.17	-0.013534	0.00832901	0.11	0.0340218	0.0300862	0.24	0.00953611	0.0081427	0.22	-0.00659947	0.00711151	0.35	-0.00691986	0.00825603	0.4	-0.00285943	0.00503052	0.57	0.000282966	0.00843421	0.96
rs4236060	6:38470087	BTBD9	T/C	0.272281	-	-	-	-	0.00882528	0.00137545	8.8e-11	0.982032	0.272088	0.00293428	0.00365458	0.44	0.00869628	0.00530453	0.11	-0.0359546	0.00577713	5.8e-10	-0.0358614	0.00543625	4.7e-11	-0.00329691	0.00656637	0.62	-0.00293038	0.00540918	0.59	0.00660417	0.019564	0.76	0.00164041	0.00529498	0.78	0.0269329	0.00462057	3.9e-09	0.0313378	0.00536472	3.5e-09	3.73847e-05	0.00326706	0.99	-0.00258854	0.00547796	0.64
rs80163246	2:164574344	FIGN	C/T	0.117455	-	-	-	-	0.0119129	0.00188438	1.4e-10	0.996734	0.117153	-0.00556551	0.00499337	0.27	-0.00881187	0.00724705	0.23	0.00177439	0.00789565	0.82	0.00486797	0.00742873	0.52	0.00380354	0.00897239	0.66	0.00590339	0.00739114	0.41	0.0309617	0.0267213	0.25	0.00862337	0.00723223	0.24	-0.0113213	0.00631092	0.07	-0.014547	0.00732668	0.045	-0.00166157	0.00446762	0.71	-0.00720807	0.00749136	0.34
rs224111	10:64552010	ADO, EGR2, ZNF365	G/A	0.612306	-	-	-	-	0.00798411	0.00124912	1.6e-10	0.992918	0.608125	0.00802216	0.00330536	0.015	0.00969317	0.00479813	0.041	0.017208	0.00522673	0.00093	0.0176038	0.00491853	0.00031	0.00786098	0.00594107	0.19	0.00709638	0.00489441	0.15	-0.0151357	0.017701	0.43	-0.00408346	0.00479083	0.43	-0.0121797	0.00418184	0.0032	-0.0137156	0.00485545	0.0042	0.00949802	0.00295592	0.0013	0.0159765	0.00495627	0.0012
rs1001817	3:183995341	ECE2	C/T	0.507212	-	-	-	-	0.00775426	0.00121418	1.7e-10	1	0.508572	0.00856188	0.00321255	0.0067	0.0118106	0.00466253	0.0095	-0.00529923	0.00507992	0.29	-0.00427637	0.00477999	0.37	0.000787448	0.00577438	0.89	-3.26141e-05	0.00475691	1	-0.0726321	0.0171942	2.8e-05	-0.0198333	0.0046536	2.4e-05	0.00902625	0.00406303	0.027	0.011259	0.00471718	0.018	-0.00162319	0.0028735	0.57	0.00146348	0.0048178	0.76
rs10835420	11:28866669	METTL15	T/A	0.750826	-	-	-	-	0.00889802	0.00140206	1.7e-10	0.998002	0.752194	-0.000726694	0.00372391	0.83	0.00147487	0.00540502	0.77	0.000577522	0.0058853	0.87	-0.000104121	0.00553817	0.95	-0.00702062	0.00668811	0.3	-0.0064652	0.00550991	0.25	0.0458612	0.0199426	0.018	0.0124244	0.00539749	0.018	-0.00116951	0.00470761	0.75	-0.00158097	0.00546558	0.72	-0.00158692	0.00332991	0.63	-0.000676222	0.0055836	0.89
rs2370926	14:79602542	NRXN3	T/C	0.633526	-	-	-	-	0.00813213	0.00126359	1.7e-10	0.99391	0.637098	0.00637457	0.00334917	0.056	0.011415	0.00486126	0.019	0.00902467	0.00529574	0.087	0.0100437	0.00498346	0.042	0.0165397	0.00601922	0.006	0.0122844	0.00495893	0.013	0.0384501	0.0179419	0.026	0.0103435	0.00485595	0.027	-0.00353675	0.00423753	0.38	-0.00450664	0.00492021	0.34	0.00480959	0.00299436	0.11	0.00827988	0.00502085	0.093
rs1883048	21:47397586	COL6A1, PCBP3	C/T	0.523561	-	-	-	-	0.00787143	0.00122313	1.8e-10	0.985247	0.523081	-0.000383756	0.00323694	0.91	-0.000285863	0.00469942	0.96	-0.00457228	0.00511689	0.35	-0.00606788	0.00481526	0.19	-0.00409433	0.00581637	0.48	-0.00413718	0.00479185	0.38	-0.025106	0.017349	0.16	-0.00682201	0.00469555	0.15	0.000124389	0.00409813	0.95	-0.000297855	0.00475849	0.98	0.00115119	0.00289253	0.68	0.00378637	0.00485015	0.43
rs12657723	5:62760828	HTR1A, RNF180	T/C	0.321683	-	-	-	-	0.00818319	0.00129849	2e-10	0.998768	0.320576	0.00119829	0.00344487	0.72	0.00121962	0.00500005	0.8	0.00630761	0.00544843	0.25	0.00547798	0.00512689	0.29	-0.00602914	0.00619355	0.33	-0.00789399	0.0051023	0.12	0.0264812	0.0184394	0.18	0.00710769	0.00499066	0.18	-0.00388458	0.0043602	0.33	-0.00524237	0.00506228	0.27	-0.00295066	0.00308048	0.34	-0.00156621	0.00516542	0.76
rs6452787	5:87712831	TMEM161B	A/G	0.536153	-	-	-	-	0.00772931	0.0012169	2e-10	0.998486	0.535874	0.00942339	0.00323452	0.0038	0.012689	0.00469474	0.0073	-0.00719917	0.00511474	0.15	-0.00798154	0.0048129	0.087	-0.0129146	0.00581181	0.026	-0.010479	0.00478782	0.028	0.00329668	0.0173123	0.84	0.000484568	0.00468562	0.9	0.00044092	0.00409147	0.92	0.000145058	0.00475028	0.98	-0.000990203	0.00289252	0.73	-0.00615661	0.00485025	0.21
rs2099810	5:112030173	APC, REEP5	A/G	0.50307	-	-	-	-	0.00769192	0.00121447	2.8e-10	0.996143	0.504936	0.00848292	0.0032259	0.008	0.0129843	0.00468223	0.0055	-0.0111939	0.00510197	0.026	-0.00999313	0.00480088	0.035	-0.011522	0.00579782	0.043	-0.00776058	0.00477629	0.096	0.00329535	0.0172652	0.84	0.000756174	0.00467287	0.86	0.0050778	0.00408062	0.21	0.00579952	0.00473768	0.22	0.00422621	0.00288487	0.15	0.00933974	0.00483741	0.056
rs4983329	14:29218473	FOXG1	A/C	0.555832	-	-	-	-	0.00767251	0.0012207	3.1e-10	0.99809	0.5544	0.000227966	0.00323018	0.95	0.00307363	0.00468855	0.52	0.00529546	0.00510769	0.29	0.00585741	0.00480651	0.21	0.0114174	0.00580399	0.048	0.0102606	0.00478161	0.032	-0.00486393	0.0173033	0.73	-0.00143775	0.0046831	0.72	0.00450603	0.00408576	0.26	0.0045875	0.004744	0.33	-0.00111338	0.00288654	0.7	-0.00606897	0.00484004	0.21
rs17049683	2:58905715	FANCL	G/A	0.333319	-	-	-	-	0.00795171	0.00129066	4.1e-10	0.993427	0.332744	-0.00139347	0.00342785	0.67	-0.00192855	0.00497496	0.68	0.00251519	0.0054184	0.66	0.00509477	0.00509798	0.33	-0.00218357	0.00616108	0.74	-0.000668733	0.00507528	0.91	0.00282949	0.0183418	0.88	0.00107201	0.00496428	0.83	-0.0126545	0.00433445	0.0035	-0.0145581	0.0050321	0.0038	-0.00342989	0.00306585	0.26	-0.00148516	0.00514086	0.77
rs9998136	4:79550425	ANXA3, BMP2K	G/C	0.74725	-	-	-	-	0.00881596	0.00140269	4.4e-10	0.989046	0.748016	0.00556381	0.00372167	0.14	0.00965408	0.00540246	0.079	-0.0074016	0.00588259	0.22	-0.00946896	0.00553536	0.095	0.00347707	0.00668524	0.58	0.00304007	0.00550753	0.56	0.0115283	0.0199252	0.61	0.00310185	0.00539278	0.61	0.0110138	0.00470793	0.021	0.0142475	0.00546616	0.0099	0.00595993	0.00332788	0.073	0.0100365	0.00557998	0.072
rs60920123	16:10134637	GRIN2A	G/A	0.566808	-	-	-	-	0.00763778	0.00122697	4.5e-10	0.995902	0.568239	0.00539885	0.00325091	0.092	0.00897051	0.00471891	0.054	-0.00123595	0.0051404	0.82	-0.00131717	0.0048372	0.81	-0.0013295	0.00584188	0.81	-0.0018369	0.00481268	0.7	-0.0516768	0.0174102	0.003	-0.0136561	0.00471208	0.0038	0.0036083	0.00411196	0.36	0.00421209	0.00477395	0.36	0.0042698	0.00290768	0.14	0.00513763	0.00487543	0.3
rs1931175	1:96928273	PTBP2	G/C	0.383828	-	-	-	-	0.00776325	0.00124756	4.6e-10	0.998133	0.383728	0.00632048	0.00330542	0.057	0.00925587	0.00479687	0.057	-0.0069053	0.00522863	0.18	-0.00558255	0.00492006	0.24	-0.00710506	0.00594287	0.24	-0.0052311	0.00489564	0.29	-0.0140364	0.0176857	0.44	-0.0035457	0.00478656	0.47	0.00429243	0.00417912	0.3	0.00500142	0.0048517	0.3	-0.00187038	0.00295712	0.53	0.000120838	0.00495793	0.98
rs285815	8:106108303	ZFPM2, LRP12	T/A	0.455535	-	-	-	-	0.00753009	0.00121983	5.8e-10	0.997296	0.454127	-0.00276876	0.00323039	0.4	-0.00248349	0.00468965	0.59	0.00513091	0.00510892	0.32	0.00464373	0.00480749	0.34	-0.00227529	0.00580537	0.68	-0.00300685	0.0047825	0.52	-0.016832	0.0172994	0.34	-0.00418029	0.00468221	0.39	-0.0129995	0.00408592	0.0015	-0.0158049	0.00474389	0.00093	0.00140719	0.00288825	0.62	-0.00161842	0.00484288	0.72
rs271057	11:92769748	MTNR1B, SLC36A4	C/T	0.248427	-	-	-	-	0.00866783	0.00140414	6.5e-10	0.997923	0.247185	0.00242284	0.00372699	0.5	0.00616101	0.0054095	0.24	-0.0170624	0.00589236	0.0034	-0.0173581	0.00554482	0.0015	-0.0121248	0.00669808	0.071	-0.00994576	0.00551814	0.072	0.0053989	0.0199612	0.71	0.00111136	0.00540252	0.76	-0.0132334	0.00471365	0.0059	-0.0151632	0.0054726	0.0066	0.00382415	0.00333242	0.25	0.00327899	0.0055878	0.56
rs13023587	2:49413860	FSHR, STON1-GTF2A1L	C/G	0.49	-	-	-	-	0.0074	0.0012	6.5e-10	1	0.487675	0.00569664	0.00321466	0.077	0.00669401	0.00466555	0.16	0.00873884	0.00508108	0.091	0.00768697	0.0047806	0.11	0.0128397	0.00577785	0.026	0.0103158	0.00475958	0.03	0.0728814	0.017201	2.9e-05	0.020066	0.00465552	2.1e-05	0.00216956	0.00406485	0.61	0.00166656	0.0047191	0.74	-0.00277254	0.00287595	0.33	-0.00615769	0.00482243	0.2
rs351776	8:28191306	PNOC	C/A	0.549518	-	-	-	-	0.00755367	0.00122072	8.4e-10	0.999207	0.55072	0.000587914	0.00323289	0.83	0.00517687	0.00469328	0.25	-0.0106459	0.00511227	0.039	-0.0113811	0.00481065	0.02	-0.00868003	0.00581048	0.14	-0.0077463	0.0047867	0.11	-0.00824338	0.0173119	0.67	-0.00222019	0.00468557	0.67	0.00698748	0.00408977	0.087	0.00753494	0.00474836	0.11	-0.00387595	0.00289118	0.18	-0.00813095	0.0048478	0.091
rs10257273	7:99188589	GS1-259H13.13	A/T	0.85069	-	-	-	-	0.0107366	0.00170413	8.9e-10	0.99557	0.849106	0.00269617	0.00449211	0.55	0.00484778	0.00652031	0.46	0.0219556	0.0071001	0.0019	0.0225396	0.00668101	0.00072	0.0147878	0.00807352	0.067	0.0131555	0.00665075	0.048	0.0127087	0.0240536	0.58	0.00332004	0.00651016	0.59	-0.0140328	0.00568352	0.012	-0.0161345	0.00659875	0.012	0.00643154	0.00401699	0.11	0.0123945	0.00673531	0.066
rs9389556	6:100079774	PRDM13, MCHR2, CCNC	G/C	0.260947	-	-	-	-	0.00841517	0.00138285	9.7e-10	0.996396	0.26249	0.00697337	0.00366809	0.057	0.0132759	0.00532414	0.012	-0.000873278	0.00580055	0.89	-0.00166199	0.00545828	0.76	-0.000925939	0.00659411	0.89	0.000263929	0.00543203	0.96	-0.00273416	0.0196338	0.87	-0.000851563	0.00531388	0.85	0.00272045	0.00463889	0.58	0.0027872	0.00538599	0.62	0.000719265	0.00327947	0.82	0.000288242	0.00549878	0.95
rs113960908	7:106931292	COG5	GGT/G	0.227066	rs6979198	1	G/T	0.210655	0.00845195	0.00149057	1.8e-08	0.996109	0.21175	-0.00939647	0.00393325	0.016	-0.0158908	0.00570913	0.0052	-0.00730051	0.00621916	0.23	-0.00724813	0.00585207	0.21	0.00265234	0.0070704	0.71	0.00184398	0.0058244	0.74	-0.0282677	0.0210598	0.17	-0.00758421	0.00569988	0.18	-0.00400706	0.00497483	0.41	-0.00410689	0.00577593	0.46	-0.00520376	0.00351856	0.14	-0.0135888	0.00589959	0.02
rs1415218	9:73504992	TRPM3	T/C	0.281328	-	-	-	-	0.00820697	0.00135243	1.2e-09	0.992124	0.280632	0.0027017	0.00358906	0.46	0.00461885	0.00520901	0.38	0.0012572	0.00567578	0.82	-0.0012267	0.00534086	0.81	0.00189118	0.0064494	0.77	0.000805446	0.00531308	0.87	0.0220312	0.0192179	0.26	0.00580172	0.00520134	0.28	-0.00787034	0.00453868	0.085	-0.00867667	0.00526982	0.1	0.000201814	0.00320957	0.95	-0.0027235	0.00538158	0.63
rs2417268	12:13493906	EMPI1, C12orf36	T/A	0.440191	rs10772659	1	A/T	0.442732	0.00731105	0.00122761	2.7e-09	0.99107	0.441662	0.00290142	0.0032534	0.37	0.00495267	0.00472225	0.31	0.00323645	0.00514334	0.54	0.00338226	0.00483992	0.49	-0.0056486	0.00584563	0.33	-0.00463793	0.00481575	0.33	-0.0344929	0.0174174	0.059	-0.00934904	0.0047141	0.058	-0.00700179	0.00411472	0.11	-0.00767591	0.00477765	0.13	0.00193916	0.00290797	0.51	0.00442347	0.00487614	0.37
rs34262487	6:36224315	PNPLA1	C/A	0.927997	-	-	-	-	0.0145107	0.00235463	1.2e-09	0.990923	0.926796	-0.00901544	0.00618837	0.15	-0.0178485	0.00898225	0.048	-0.000831278	0.00978688	0.93	0.00322801	0.00920941	0.73	0.0128449	0.0111295	0.25	0.00943642	0.00916816	0.31	0.0896529	0.0331364	0.0073	0.024084	0.00896832	0.0078	-0.02068	0.00783261	0.0067	-0.0237883	0.00909406	0.0072	-0.000617477	0.00553375	0.92	-0.00386276	0.00927859	0.68
rs971415	9:108846445	TMEM38B, FKTN	A/G	0.877622	-	-	-	-	0.0110652	0.00185108	1.2e-09	0.998542	0.876131	0.0079033	0.00487664	0.1	0.0139122	0.00707775	0.047	0.0116048	0.00770919	0.13	0.00974153	0.00725429	0.18	0.00825738	0.00876571	0.34	0.00685499	0.00722128	0.33	0.074785	0.0261089	0.0039	0.0203196	0.00706641	0.0037	-0.0031381	0.00616883	0.62	-0.0030532	0.00716256	0.68	-0.000441465	0.00435998	0.92	-0.000810251	0.0073105	0.92
rs77154532	3:19377311	KCNH8	A/G	0.641674	-	-	-	-	0.00769324	0.0012705	1.4e-09	0.988761	0.640007	-0.00689972	0.00336692	0.041	-0.00965922	0.00488657	0.047	0.00409987	0.00532442	0.47	0.00438121	0.00501005	0.41	0.00224547	0.0060516	0.71	0.00213047	0.00498529	0.67	0.0365298	0.018021	0.035	0.00927077	0.00487738	0.049	-0.0008301	0.00425838	0.85	-7.0857e-05	0.00494398	0.99	-0.000580811	0.00301167	0.85	-0.000650131	0.00504946	0.9
rs301817	1:8503379	RERE	A/C	0.59	-	-	-	-	0.0073	0.0012	1.6e-09	0.99	0.584154	0.0102863	0.00327617	0.0019	0.0182376	0.00475443	0.00014	0.000923438	0.0051819	0.87	9.68382e-06	0.00487609	0.98	-0.00937049	0.00588824	0.11	-0.00766139	0.00485064	0.11	0.00260665	0.0175303	0.86	0.000767264	0.00474452	0.85	0.0167425	0.00414098	5.4e-05	0.0201959	0.00480742	2.8e-05	-0.000165539	0.00293136	0.96	0.000455182	0.00491475	0.93
rs11967137	6:28199764	ZSCAN9	A/G	0.805519	-	-	-	-	0.00927928	0.00153285	1.7e-09	0.999976	0.805037	0.0031082	0.00406137	0.44	0.00952647	0.00589497	0.11	-0.00996402	0.00642203	0.12	-0.0101837	0.0060431	0.088	-0.00739275	0.00730042	0.32	-0.00656773	0.00601386	0.28	-0.0165174	0.0217394	0.44	-0.00430155	0.00588374	0.46	0.0064339	0.00513718	0.2	0.00668858	0.00596453	0.25	0.00451486	0.00363136	0.21	0.00109566	0.00608881	0.84
rs17265513	20:39832628	ZHX3	C/T	0.199401	-	-	-	-	0.00913188	0.00151965	2e-09	1	0.198591	-0.00100514	0.00404133	0.81	0.000266327	0.00586614	0.98	-0.00351588	0.00638703	0.61	-0.00334582	0.00601046	0.6	-0.0129379	0.00726155	0.073	-0.0106313	0.00598225	0.074	0.0367778	0.0216522	0.094	0.00978358	0.00586019	0.1	-0.00383474	0.00511637	0.48	-0.00358346	0.00594064	0.57	-0.00193266	0.00361218	0.59	0.00119192	0.00605679	0.86
rs4692709	4:170228549	SH3RF1, NEK1	C/T	0.454598	-	-	-	-	0.00723975	0.00122517	2.4e-09	0.98966	0.456441	0.00845461	0.00324944	0.0089	0.00958381	0.00471695	0.037	0.00489231	0.00513724	0.35	0.00437349	0.004834	0.38	-0.000219741	0.00583921	0.97	-0.00266852	0.00481054	0.57	0.0270462	0.0173965	0.13	0.00679946	0.00470839	0.16	0.00144563	0.00411047	0.69	0.00194793	0.00477248	0.65	-0.00211557	0.00290587	0.47	-0.00322786	0.00487238	0.52
rs113493369	6:57698806	PRIM2	C/CA	0.529714	rs4389756	0.96	T/A	0.519536	0.00717588	0.00123065	6.5e-09	0.971699	0.517861	0.00212818	0.00326033	0.53	0.00280606	0.00473228	0.58	-0.000428778	0.00515372	0.92	-0.000411481	0.00484963	0.92	0.00891116	0.00585806	0.13	0.00702584	0.00482569	0.15	-0.0262595	0.0174479	0.13	-0.00669479	0.00472225	0.16	0.00252478	0.00412142	0.54	0.00344916	0.00478518	0.48	-0.00553162	0.00291485	0.058	-0.00886842	0.00488741	0.073
rs1518394	2:58171287	VRK2	G/A	0.605112	-	-	-	-	0.00735351	0.00123975	2.8e-09	0.997842	0.603786	0.00921844	0.00328152	0.0054	0.0140821	0.00476258	0.0032	0.00545819	0.00518716	0.3	0.00581456	0.00488041	0.25	0.00578783	0.00589817	0.32	0.00393769	0.00485871	0.42	0.00161378	0.0175575	0.94	0.000333848	0.00475201	0.96	0.00265899	0.0041494	0.49	0.00341656	0.00481726	0.44	-0.00351197	0.00293496	0.23	-0.00565649	0.00492138	0.25
rs528301822	16:69403012	TERF2	T/A	0.286618	rs9939705	1	C/G	0.28677	0.00789857	0.00135638	8e-09	0.97814	0.285156	-0.00127682	0.00360006	0.73	-5.78505e-05	0.00522573	0.98	0.0146583	0.0056947	0.009	0.0145788	0.0053588	0.0058	0.00400519	0.00647119	0.54	0.00427541	0.00533112	0.43	0.0295408	0.0192802	0.14	0.00745869	0.0052182	0.17	0.00326684	0.004554	0.5	0.00334519	0.00528715	0.56	-0.000874248	0.00321893	0.79	0.00294138	0.00539731	0.58
rs10811438	9:20962282	FOCAD	G/C	0.60658	-	-	-	-	0.00721671	0.0012428	3.2e-09	0.99802	0.606727	0.00197594	0.00328846	0.55	0.00661739	0.00477273	0.17	-0.00781814	0.00519931	0.15	-0.00852931	0.0048925	0.093	-0.00180055	0.00590888	0.77	-0.00182075	0.0048678	0.72	-0.00311078	0.0176073	0.83	-0.000792232	0.00476545	0.84	-0.00639281	0.00415882	0.14	-0.00707804	0.00482876	0.16	-0.00104736	0.00294085	0.73	-0.0010478	0.00493101	0.85
rs1843815	1:98589715	DPYD, SNX7	T/A	0.545598	-	-	-	-	0.00727388	0.00121793	3.3e-09	0.996886	0.544578	0.000176093	0.0032253	0.95	0.0006995	0.0046806	0.88	-0.00405695	0.00510151	0.41	-0.00233835	0.00480045	0.6	-0.0015327	0.00579968	0.78	-0.00121506	0.00477769	0.79	0.0618036	0.0172566	0.00037	0.0165265	0.00467043	0.00043	0.000220276	0.00407843	0.98	0.000981127	0.00473481	0.86	0.000142708	0.00288619	0.96	0.00179369	0.00483901	0.71
rs9309116	2:44557919	PREPL	T/C	0.652831	-	-	-	-	0.00737914	0.00127277	3.9e-09	0.99599	0.653931	-0.00358589	0.00337625	0.29	-0.00352702	0.00490007	0.48	-0.00774328	0.00533601	0.13	-0.00842385	0.00502046	0.083	-0.00762988	0.00606824	0.2	-0.00649701	0.0049988	0.18	-0.000391923	0.0180646	0.94	0.000140044	0.00488925	0.98	-0.00363878	0.00426921	0.39	-0.00382701	0.00495636	0.44	-0.00401908	0.00301998	0.18	-0.00350862	0.00506394	0.49
rs9883093	3:82774831	GBE1	G/T	0.633225	-	-	-	-	0.007341	0.00125779	4.5e-09	0.99946	0.635127	0.0014855	0.00333456	0.66	0.00483259	0.00483961	0.32	0.00122407	0.00527252	0.82	0.00159185	0.00496121	0.74	0.00619341	0.00599303	0.3	0.00388571	0.00493704	0.44	-0.0219316	0.0178434	0.22	-0.00574116	0.00482932	0.24	-0.000604071	0.00421688	0.88	-0.000738152	0.0048958	0.88	0.0032377	0.0029822	0.28	0.0066139	0.00500004	0.18
rs9939355	16:23837048	PRKCB, CHP2	C/T	0.442329	-	-	-	-	0.00726404	0.00122438	4.5e-09	0.992363	0.442697	0.00244645	0.00324207	0.45	0.00471397	0.00470607	0.32	7.8901e-05	0.00512712	0.99	0.000495052	0.0048247	0.93	0.00100882	0.00582476	0.86	0.00167712	0.00479858	0.72	0.0036262	0.0173625	0.87	0.00131673	0.00469918	0.82	0.000142681	0.00409948	0.98	0.000289046	0.00475945	0.99	-0.000213863	0.00289971	0.94	-0.00131698	0.00486206	0.79
rs910187	20:45841052	ZMYND8	G/A	0.626033	-	-	-	-	0.00731754	0.00125594	4.9e-09	0.998469	0.625656	0.000967441	0.00332297	0.78	0.00526757	0.00482341	0.29	-0.00309137	0.00525313	0.53	-0.00368372	0.00494342	0.44	-0.00436492	0.0059689	0.45	-0.003167	0.00491733	0.5	-0.0293678	0.0177996	0.12	-0.00795829	0.00481748	0.12	0.0054112	0.00420363	0.21	0.00725387	0.00488086	0.15	0.000630664	0.00296985	0.83	-0.00469497	0.00497975	0.35
rs12346996	9:131840856	DOLPP1, FAM73B	T/C	0.271929	-	-	-	-	0.00796106	0.00136459	5e-09	0.996107	0.273013	0.00725521	0.00361681	0.045	0.0115857	0.00524929	0.028	-0.0088788	0.00571856	0.12	-0.00794993	0.00538111	0.13	-0.000746792	0.00649984	0.9	-0.000481862	0.00535463	0.92	0.0615668	0.0193642	0.0013	0.0166405	0.00524094	0.0013	-0.00176778	0.0045737	0.76	-0.00172783	0.00531047	0.81	0.00597259	0.00323414	0.065	0.00668255	0.00542278	0.21
rs11071755	15:63793936	USP3, CA12	G/A	0.574922	-	-	-	-	0.00711401	0.00122819	5.2e-09	0.998524	0.577543	-0.000432428	0.00325513	0.88	-0.0010929	0.00472544	0.8	0.00200001	0.00514571	0.69	0.0011768	0.00484215	0.81	0.00180466	0.00584773	0.76	0.000879595	0.00481773	0.86	0.0034957	0.0174364	0.84	0.000556204	0.00471917	0.9	0.000450433	0.00411838	0.94	0.000689222	0.00478189	0.92	-0.00110941	0.0029097	0.7	-0.000406658	0.00487894	0.94
rs12031519	1:162876200	CCDC190, RGS4	A/G	0.888258	-	-	-	-	0.0112838	0.00194275	5.5e-09	0.977735	0.888855	0.000768226	0.00516995	0.87	0.00255171	0.00750271	0.72	-0.0146214	0.00817943	0.067	-0.0154638	0.00769672	0.04	0.000557183	0.0092959	0.94	-0.000956195	0.00765782	0.92	0.0278709	0.0276587	0.32	0.00889785	0.00748572	0.24	-0.00912964	0.00653549	0.17	-0.0109024	0.00758731	0.16	0.00412669	0.00462595	0.36	0.0168929	0.00775591	0.027
rs6663012	1:32091779	HCRTR1	T/G	0.379188	-	-	-	-	0.00720531	0.00124718	5.5e-09	0.999576	0.374975	0.00797538	0.00331712	0.015	0.0114279	0.00481386	0.016	0.00504142	0.00524806	0.36	0.00537113	0.00493835	0.3	0.0114132	0.0059641	0.059	0.0102746	0.00491314	0.038	0.0151194	0.0177449	0.36	0.00419315	0.00480259	0.35	0.00604349	0.00419263	0.14	0.00690686	0.00486739	0.15	0.00140474	0.0029681	0.63	0.000537401	0.00497635	0.9
rs388016	5:106861892	EFNA5	A/G	0.666763	-	-	-	-	0.00738134	0.00128736	6.1e-09	1	0.665945	-0.00084391	0.00341192	0.82	-0.000104448	0.00495223	0.99	-0.00707586	0.00539486	0.19	-0.00731977	0.00507649	0.15	-0.00228855	0.00613187	0.69	-0.00200932	0.00505149	0.68	0.052541	0.0182609	0.0039	0.0145592	0.00494235	0.0031	-0.00562585	0.00431646	0.2	-0.00645583	0.0050115	0.2	0.0046096	0.00305173	0.13	0.00632402	0.00511721	0.22
rs2943023	5:89597733	CETN3	C/T	0.580197	-	-	-	-	0.00710422	0.00123055	7.4e-09	0.997864	0.579352	0.00546923	0.00326324	0.093	0.00755452	0.00473643	0.11	0.00707393	0.0051597	0.16	0.00682964	0.0048552	0.15	0.000472248	0.00586297	0.94	0.000111779	0.00482997	0.98	0.0411843	0.0174647	0.02	0.0111745	0.00472687	0.02	0.0035102	0.00412702	0.38	0.00397058	0.00479155	0.39	-0.00394997	0.00291787	0.17	-0.00822951	0.00489275	0.094
rs35127490	6:114638966	HS3ST5	CG/C	0.437689	rs785137	1	C/T	0.431433	0.00697315	0.00122423	1.1e-08	1	0.431681	-0.0094003	0.00324055	0.0037	-0.0140005	0.00470358	0.0029	-0.0100668	0.0051219	0.046	-0.00950974	0.00481968	0.046	-0.0038349	0.00582389	0.52	-0.00412582	0.00479754	0.41	-0.0158082	0.0173454	0.38	-0.00398566	0.00469452	0.41	0.0054389	0.00409835	0.18	0.0071109	0.0047584	0.13	-0.000581765	0.00289694	0.84	0.000803415	0.00485738	0.88
rs62189006	2:162573586	SLC4A10	A/G	0.907199	-	-	-	-	0.0120943	0.0020982	8.3e-09	0.990378	0.906384	0.00154112	0.00555071	0.79	0.00201665	0.00805594	0.82	-0.000658087	0.00877388	0.96	0.000836725	0.00825502	0.91	0.00986638	0.00997607	0.32	0.0118574	0.00821793	0.15	-0.0160666	0.0297004	0.59	-0.00443669	0.00803852	0.59	-0.0066952	0.00702014	0.33	-0.0070604	0.00815006	0.38	0.000281235	0.00496275	0.96	-0.00164267	0.0083216	0.86
rs9460110	6:170621249	FAM120B	C/T	0.369782	-	-	-	-	0.00735568	0.00125751	8.4e-09	1	0.370642	-0.00226727	0.0033397	0.49	-0.00173284	0.00484749	0.7	0.00548777	0.0052788	0.28	0.00510093	0.00496733	0.28	0.00611974	0.00600282	0.31	0.0036059	0.00494494	0.46	-0.0103104	0.0178753	0.54	-0.00282385	0.00483793	0.53	0.00860996	0.00422336	0.042	0.0100752	0.00490354	0.041	-0.00182562	0.00298574	0.54	0.00105638	0.00500627	0.83
rs3986805	16:28350059	NPIPB6	G/A	0.414592	rs2726036	0.98	C/A	0.399908	0.00645464	0.0012413	2.7e-07	0.993329	0.3965	-0.00535139	0.00329482	0.1	-0.00557223	0.00478265	0.24	-0.0110391	0.00521147	0.033	-0.00880804	0.00490408	0.071	-0.0149284	0.00592188	0.012	-0.0116307	0.00487858	0.018	-0.00651842	0.0176448	0.68	-0.00210234	0.00477559	0.63	-0.0102419	0.00416691	0.013	-0.0114298	0.00483774	0.017	0.000476407	0.00294612	0.87	-0.000934018	0.00493988	0.85
rs2143792	6:62182204	MTRNR2L9	G/A	0.567531	-	-	-	-	0.00713406	0.00123401	9.1e-09	0.981536	0.566295	0.00398565	0.00326842	0.23	0.00619199	0.00474402	0.21	-0.00163883	0.00516668	0.72	-0.00135161	0.00486182	0.75	0.010621	0.00587332	0.074	0.00780242	0.00483826	0.11	-0.0334696	0.0174914	0.053	-0.00871292	0.00473402	0.063	0.00106836	0.00413192	0.8	0.00202793	0.00479737	0.68	-0.00278765	0.00292203	0.34	-0.00371367	0.00489946	0.45
rs10152428	15:93510243	CHD2	C/G	0.729765	-	-	-	-	0.00780688	0.00136996	1.1e-08	0.994755	0.729958	-0.00409036	0.00362692	0.26	-0.00541278	0.00526517	0.31	0.00490097	0.00573169	0.4	0.00425622	0.00539356	0.44	0.0195136	0.0065141	0.0028	0.0156461	0.00536672	0.0037	-3.76942e-05	0.0194287	0.98	0.000534389	0.00525838	0.94	-0.00270509	0.00458966	0.49	-0.00312508	0.0053291	0.49	-0.000462421	0.00324228	0.88	-0.00163857	0.0054366	0.75
rs11224896	11:101479583	TRPC6, ANGPTL5	T/C	0.889747	-	-	-	-	0.0111605	0.00193872	1.1e-08	0.998567	0.888866	0.00457271	0.00512577	0.37	0.00512112	0.00743973	0.49	0.000783073	0.00810023	0.93	0.000244036	0.00762246	0.98	-0.0194179	0.00920964	0.033	-0.0183206	0.00758725	0.014	-0.0573243	0.027453	0.033	-0.0152944	0.00743019	0.036	0.00508485	0.00648505	0.44	0.00717286	0.00752921	0.35	0.00293098	0.00458438	0.52	0.00361401	0.00768709	0.65
rs7422655	2:208941004	CRYGD, PLEKHM3	C/T	0.263115	-	-	-	-	0.00783348	0.00137827	1.1e-08	0.99541	0.261182	0.00706596	0.00366707	0.054	0.0119305	0.00532215	0.024	-0.000798809	0.00579763	0.87	0.0013838	0.00545478	0.82	-0.000129847	0.00659385	0.97	0.000429739	0.00543178	0.95	-0.00577425	0.0196219	0.8	-0.001731	0.00531076	0.78	0.00344772	0.00463841	0.48	0.00514933	0.00538497	0.36	0.00370725	0.0032793	0.26	0.00480258	0.00549878	0.39
rs35144585	2:169092428	STK39	T/A	0.870708	rs2390669	1	A/C	0.870867	0.0101986	0.00181862	1.6e-08	0.985341	0.871296	0.000958566	0.00484593	0.86	0.00407729	0.00703307	0.58	-0.00167649	0.00765741	0.88	-0.002415	0.00720458	0.8	-0.000798435	0.00870884	0.94	0.00086574	0.00717403	0.89	0.0439295	0.0259253	0.09	0.0121351	0.0070168	0.084	0.00259869	0.00612581	0.66	0.00207735	0.00711177	0.75	-0.00246562	0.00433563	0.58	-0.00182704	0.00727004	0.81
rs10875606	5:143769614	KCTD16	C/A	0.315767	-	-	-	-	0.00737707	0.0013077	1.3e-08	0.993701	0.317417	0.00620481	0.0034615	0.074	0.0110239	0.00502419	0.029	-0.00821467	0.00547386	0.12	-0.00711455	0.00515082	0.16	-0.000858172	0.00622011	0.89	-0.000906441	0.00512418	0.85	0.0638538	0.0185264	0.00055	0.0166333	0.00501421	0.00089	-0.00602401	0.00437885	0.19	-0.00710934	0.00508394	0.18	-0.00254648	0.00309568	0.41	-0.00140936	0.0051909	0.8
rs56180058	2:25337155	EFR3B	C/T	0.839025	-	-	-	-	0.00942616	0.00165866	1.3e-08	0.988164	0.840682	-0.000180164	0.00441281	1	0.00116995	0.00640446	0.84	0.0065783	0.00697473	0.32	0.0060901	0.00656227	0.33	-0.0050053	0.00793072	0.53	-0.00516301	0.00653304	0.43	-0.00384367	0.0236122	0.96	-0.00152573	0.00639074	0.91	0.00352025	0.00558041	0.53	0.00382119	0.0064786	0.55	-0.0042254	0.00394636	0.29	-0.000481687	0.00661731	0.94
rs4357022	5:106311039	EFNA5	G/T	0.464156	-	-	-	-	0.00682396	0.00121553	1.4e-08	0.999506	0.463608	0.000478372	0.00322576	0.89	0.00406824	0.00468202	0.39	-0.00254888	0.00510105	0.63	-0.00303803	0.00480001	0.54	-0.00149915	0.00579766	0.8	-0.00232296	0.00477617	0.63	0.010623	0.0172656	0.58	0.00318785	0.00467297	0.53	-0.00409642	0.00408117	0.31	-0.00571137	0.00473832	0.22	0.00111932	0.0028855	0.7	-0.00168332	0.00483847	0.71
rs4604518	9:120555845	TLR4	G/A	0.546474	-	-	-	-	0.00691205	0.00122091	1.4e-08	0.993112	0.545701	0.00289268	0.00322913	0.38	0.000863642	0.00468663	0.88	-0.00416533	0.0051059	0.41	-0.00395642	0.00480461	0.4	-0.00679774	0.00580475	0.24	-0.00644444	0.00478201	0.17	0.0104776	0.0172892	0.52	0.00270032	0.00467934	0.54	-0.00306067	0.00408487	0.43	-0.00398909	0.0047429	0.38	0.00183322	0.00288797	0.53	0.000564062	0.00484234	0.89
rs3732085	2:206831860	INO80D, NDUFS1, NRP2	C/A	0.64248	-	-	-	-	0.00720767	0.00126622	1.5e-08	0.994575	0.642276	0.00180307	0.0033614	0.61	0.00372547	0.00487851	0.46	-0.000277502	0.00531445	0.97	-5.45638e-05	0.00500018	0.99	-0.000330259	0.00604252	0.96	0.000205425	0.00497762	0.96	0.0155494	0.0179856	0.36	0.00434769	0.00486787	0.34	0.00502667	0.00425043	0.21	0.00564513	0.00493455	0.22	0.00148514	0.00300621	0.62	0.00318773	0.00504085	0.51
rs7814873	8:142213997	SLC45A4, DENND3	C/T	0.382994	-	-	-	-	0.00720972	0.00126385	1.5e-08	0.975482	0.383822	0.00524825	0.00334585	0.12	0.00817345	0.00485727	0.095	1.50849e-05	0.00529261	0.95	0.000987768	0.00498035	0.81	-0.00317469	0.00601242	0.59	-0.00167739	0.00495307	0.72	-0.00332847	0.0179164	0.78	-0.000512549	0.0048492	0.84	-0.00486551	0.004231	0.26	-0.00483349	0.00491234	0.33	-0.00299576	0.00299116	0.32	-0.00437445	0.00501543	0.38
rs13263535	8:1175131	DLGAP2, ERICH1	G/T	0.531464	-	-	-	-	0.00687135	0.00121641	1.6e-08	0.993616	0.534565	0.00138347	0.00321936	0.68	0.0017644	0.00467365	0.72	0.000232274	0.00509275	0.95	-0.00133352	0.00479227	0.81	0.000225101	0.00578637	0.96	0.000731596	0.00476685	0.87	0.0059511	0.0172399	0.79	0.00150381	0.0046661	0.81	0.00873553	0.0040721	0.03	0.0102622	0.00472784	0.028	-0.00640817	0.00287875	0.026	-0.0134919	0.00482695	0.0054
rs2836909	21:40505569	PSMG1, BRWD1	G/A	0.309589	-	-	-	-	0.0074744	0.00131199	1.6e-08	0.998242	0.308052	-0.00227592	0.00347506	0.51	0.00160755	0.00504512	0.76	0.00154041	0.00549571	0.79	0.000659777	0.00517176	0.91	0.000517186	0.00624564	0.95	7.5156e-05	0.00514551	1	-0.0214217	0.0186243	0.22	-0.00585743	0.00504073	0.21	0.00536569	0.00439869	0.2	0.00606501	0.00510748	0.21	0.00191803	0.0031053	0.55	0.00425203	0.00520692	0.44
rs76824303	3:62459819	CADPS	A/C	0.900584	-	-	-	-	0.0117977	0.00207749	1.7e-08	0.947682	0.899942	0.00590463	0.00548512	0.29	0.0115877	0.00796081	0.15	-0.000167061	0.0086738	0.97	0.000884684	0.00816167	0.87	0.0124024	0.00985985	0.2	0.0131212	0.00812251	0.1	0.0111291	0.0293555	0.71	0.00277766	0.00794506	0.73	-0.0147297	0.0069382	0.029	-0.0177514	0.00805525	0.023	0.00327343	0.00490444	0.51	0.00584814	0.00822293	0.5
rs112520848	17:64308310	PRKCA	C/G	0.385884	-	-	-	-	0.00702449	0.00125191	1.8e-08	0.990922	0.385002	-0.000312234	0.00332289	0.95	0.000969152	0.00482372	0.82	-0.00120242	0.00525482	0.8	0.000408572	0.00494514	0.96	0.00321758	0.00597174	0.58	0.00302283	0.00491968	0.53	-0.0214506	0.0178036	0.21	-0.00540176	0.00481853	0.25	0.00485315	0.00420552	0.26	0.00613882	0.00488291	0.22	0.00147488	0.00297039	0.61	0.00213874	0.00498052	0.65
rs253666	3:138115770	MRAS	A/G	0.764938	-	-	-	-	0.0081271	0.0014309	1.8e-08	0.995251	0.764604	0.00972583	0.0037924	0.011	0.0128487	0.00550409	0.022	-0.0149502	0.00599674	0.012	-0.0148602	0.00564268	0.0083	-0.00504522	0.00681509	0.45	-0.00343136	0.00561425	0.53	0.0200314	0.020297	0.32	0.0051002	0.00549336	0.35	-0.00198825	0.00479524	0.69	-0.00250012	0.00556728	0.67	0.00548256	0.00339162	0.1	0.0107665	0.00568649	0.058
rs17502738	9:37441650	ZBTB5	T/C	0.804111	-	-	-	-	0.00870459	0.00153004	2e-08	1	0.804476	-0.00246667	0.00405166	0.54	-0.00544068	0.00588041	0.36	-0.0105235	0.00640631	0.097	-0.00733774	0.00602828	0.21	-0.0195159	0.00728241	0.007	-0.0149295	0.00599932	0.012	0.0212256	0.0216913	0.31	0.00574685	0.00587078	0.31	0.00404412	0.00512422	0.4	0.00402242	0.00594967	0.47	0.00281494	0.00362351	0.44	0.00807169	0.00607565	0.18
rs12614085	2:151501545	RND3, RBM43	C/T	0.09	-	-	-	-	0.0123	0.0022	2e-08	1	0.0878079	0.00587456	0.00568818	0.3	0.00778092	0.00825545	0.35	-0.0107874	0.00898764	0.22	-0.00995981	0.00845614	0.22	-0.000425673	0.0102207	0.96	-0.0015041	0.00841947	0.86	0.0164184	0.0304328	0.65	0.00415369	0.00823676	0.67	-0.0137513	0.00719205	0.051	-0.0159753	0.00834964	0.051	-0.000353284	0.00508711	0.95	0.00327402	0.00853014	0.69
rs3810484	20:62194103	HELZ2	A/G	0.556304	-	-	-	-	0.00684147	0.001222	2.2e-08	0.998072	0.554354	-0.00328458	0.00323682	0.32	-0.00295382	0.00469836	0.54	-0.00389101	0.0051163	0.46	-0.00336527	0.00481465	0.51	0.00122677	0.00581366	0.83	0.000605118	0.00478944	0.89	0.0385895	0.0173404	0.027	0.0107092	0.0046932	0.023	-0.00419597	0.00409561	0.27	-0.0050124	0.00475544	0.26	-0.00234742	0.00289281	0.42	0.00129794	0.00485057	0.78
rs2059639	8:67381858	ADHFE1, C8orf46	C/T	0.479443	rs2555587	1	T/A	0.477926	0.00652215	0.00121625	5e-08	0.996977	0.477506	0.00212624	0.00322042	0.5	0.00467721	0.00467517	0.32	0.00449156	0.00509428	0.38	0.00366829	0.00479372	0.44	-0.00310647	0.00578877	0.59	-0.00244309	0.00476882	0.61	0.0111564	0.0172458	0.55	0.00259427	0.0046677	0.61	-0.00379413	0.00407377	0.36	-0.00490504	0.00472978	0.3	0.00379623	0.00287957	0.19	0.0054479	0.00482832	0.26
rs62560863	9:34081331	DCAF12, UBAP2	T/C	0.100316	-	-	-	-	0.0113172	0.0020241	2.5e-08	0.994212	0.098888	0.00546669	0.00539924	0.31	0.0109556	0.00783623	0.16	-0.00945447	0.00853598	0.25	-0.00761404	0.00803229	0.33	-0.0196989	0.00970441	0.042	-0.015673	0.00799459	0.05	0.00999182	0.0289071	0.71	0.00263768	0.00782375	0.71	0.000466528	0.00682919	0.93	0.0010324	0.0079293	0.89	-0.00428421	0.00482591	0.38	-0.00221395	0.00809175	0.78
rs11383197	1:34998659	GJB5, C1orf94	AG/A	0.675376	rs10737380	1	C/A	0.676036	0.00711351	0.00129196	3.5e-08	0.999203	0.674925	0.0083609	0.00341181	0.015	0.0146325	0.00495126	0.0034	0.00683278	0.00539728	0.21	0.00633436	0.00507876	0.22	-0.00118542	0.00613361	0.84	-0.000850592	0.00505278	0.86	-0.0385641	0.0182533	0.034	-0.0105151	0.00494017	0.033	0.000745724	0.00431307	0.8	0.00114675	0.00500721	0.76	-0.000587284	0.00305189	0.85	0.0028336	0.00511682	0.56
rs10639111	6:79539632	IRAK1BP1, MEI4	TGAGA/T	0.78	rs4555886	0.45	A/T	0.89	0.00697599	0.001913	0.00031	0.999401	0.89	-0.00268878	0.00505196	0.59	-0.00247692	0.00733278	0.72	-0.0123053	0.00798796	0.11	-0.0119402	0.00751663	0.1	0.00191335	0.00907908	0.83	-1.25593e-05	0.00747907	0.99	0.0110632	0.0270439	0.71	0.00285784	0.0073194	0.73	-0.00539115	0.00638802	0.42	-0.00564192	0.00741682	0.47	0.00182943	0.00451887	0.68	0.00730356	0.00757691	0.34
rs189489	5:100809375	ST8SIA4	C/G	0.788046	-	-	-	-	0.00831195	0.00148659	3e-08	0.996366	0.78719	0.00472905	0.00393294	0.25	0.00969149	0.00570846	0.11	0.000895315	0.00621801	0.89	0.000655059	0.00585106	0.92	0.00206773	0.00706697	0.79	0.00164424	0.00582183	0.8	0.0212864	0.0210511	0.35	0.00554801	0.00569754	0.37	0.00300759	0.00497568	0.56	0.003092	0.00577686	0.61	0.00600317	0.00351717	0.087	0.0103623	0.00589767	0.077
rs2699869	3:133032892	TMEM108	A/C	0.454128	-	-	-	-	0.00678084	0.00121774	3.1e-08	0.997862	0.455681	0.00250402	0.00321569	0.44	0.00236821	0.00466708	0.6	-0.0134213	0.00508397	0.0069	-0.0131653	0.0047838	0.0046	-0.0142052	0.00577897	0.013	-0.0103968	0.00476069	0.027	0.00994049	0.0172088	0.55	0.00246309	0.00465755	0.58	0.00559773	0.00406601	0.16	0.00629617	0.00472064	0.17	0.000625528	0.00287561	0.82	-0.00205203	0.00482134	0.65
rs936944	3:44385814	TCAIM	G/A	0.162179	-	-	-	-	0.00913528	0.00164374	3.2e-08	1	0.160736	0.00170491	0.00436943	0.7	0.0046419	0.00634155	0.47	-0.00454058	0.00690749	0.52	-0.00376726	0.00649965	0.58	-0.00754194	0.00785205	0.34	-0.00328324	0.00646849	0.62	-0.00248808	0.0233815	0.88	-0.000663092	0.0063282	0.88	0.00719982	0.00552462	0.2	0.00783905	0.00641408	0.23	-0.00638832	0.00390559	0.1	-0.00886475	0.00654823	0.18
rs2893323	1:95783037	RWDD3	A/G	0.354058	-	-	-	-	0.0069416	0.00126675	3.3e-08	1	0.352756	0.00744042	0.00335837	0.026	0.0139985	0.00487371	0.0043	-0.0126082	0.00531297	0.018	-0.011836	0.00499943	0.019	-0.00700423	0.00603949	0.25	-0.00647516	0.00497524	0.19	-0.0174577	0.0179651	0.3	-0.00481398	0.00486218	0.29	0.0024111	0.00424567	0.53	0.00238757	0.00492896	0.58	-0.00197535	0.00300396	0.52	-0.00273017	0.00503647	0.6
rs35851551	7:31330785	NEUROD6, ADCYAP1R1	A/G	0.898496	-	-	-	-	0.011194	0.00202654	3.5e-08	0.981443	0.898993	0.00735965	0.00538171	0.16	0.0143377	0.00781158	0.06	0.00986913	0.00850787	0.25	0.00904569	0.00800569	0.26	0.00955297	0.00967027	0.32	0.00712419	0.0079661	0.36	0.00628237	0.0288243	0.87	0.00211201	0.00780135	0.83	-0.0140776	0.00680817	0.042	-0.0161209	0.0079045	0.044	0.0126594	0.00481579	0.0085	0.0202764	0.00807465	0.012
rs927184	6:51829890	PKHD1	A/T	0.66	-	-	-	-	0.0072	0.0013	3.5e-08	0.981443	0.661457	-0.0011258	0.00342845	0.75	-0.00317476	0.0049763	0.53	0.00352345	0.0054191	0.53	0.00280838	0.00509934	0.59	0.00453518	0.00616202	0.46	0.00224096	0.00507608	0.66	0.00297445	0.0183492	0.87	0.00100676	0.0049662	0.84	-0.00066518	0.00433544	0.88	-0.0012881	0.00503367	0.81	-0.000416211	0.00306567	0.88	0.000479816	0.0051403	0.95
rs11502903	12:34855113	ALG10	A/G	0.707801	-	-	-	-	0.00758301	0.00137455	3.6e-08	0.941412	0.707112	-0.00514131	0.00363823	0.16	-0.00699921	0.00528082	0.2	-0.0202912	0.00575153	0.0004	-0.0200335	0.00541223	0.00022	-0.0285036	0.0065367	1.3e-05	-0.0250459	0.00538507	3.4e-06	0.0010934	0.0194755	0.91	-0.000138775	0.00527114	0.98	-0.00173268	0.00460079	0.76	-0.00155588	0.00534201	0.82	-0.00138568	0.00325163	0.67	-0.00147007	0.00545239	0.8
rs3943782	3:85388164	CADM2	G/A	0.369738	-	-	-	-	0.00699622	0.00126436	3.6e-08	0.98304	0.369257	0.00680572	0.00334629	0.044	0.0117749	0.00485663	0.015	0.000490698	0.00529057	0.9	5.92479e-05	0.0049782	0.96	-0.00561531	0.0060141	0.35	-0.00579134	0.00495439	0.24	-0.00965814	0.0179059	0.6	-0.00289484	0.00484622	0.55	0.00771309	0.00423156	0.066	0.00961524	0.00491284	0.048	0.00194093	0.00299159	0.52	0.00502587	0.00501578	0.32
rs34728579	18:31610848	NOL4	C/T	0.200202	-	-	-	-	0.00839996	0.00152087	3.7e-08	0.99443	0.198918	0.0016696	0.00404227	0.66	0.0025775	0.00586797	0.64	0.0102343	0.0063903	0.11	0.0114788	0.00601338	0.057	0.0116922	0.00726361	0.11	0.0112052	0.00598427	0.064	0.00955447	0.0216524	0.61	0.00229502	0.00586019	0.65	-0.00874052	0.00511524	0.09	-0.0105659	0.00593935	0.079	-0.00116113	0.00361288	0.75	8.8218e-05	0.00605822	1
rs2084839	15:83752159	BTBD1, HDGFRP3	G/T	0.423142	-	-	-	-	0.00670051	0.00123268	3.8e-08	0.994785	0.427473	0.00513234	0.00325432	0.11	0.00858504	0.00472427	0.069	0.00347722	0.00514556	0.51	0.00459051	0.004842	0.36	0.000447161	0.00584596	0.95	0.000962797	0.00481627	0.85	0.000865668	0.0174325	0.87	0.000300549	0.00471811	0.86	0.00214334	0.0041168	0.61	0.00263424	0.00478005	0.59	-0.00514927	0.00290865	0.076	-0.00888708	0.00487718	0.064
rs73817091	5:159042652	IL12B, ADRA1B	T/C	0.042467	-	-	-	-	0.0165127	0.00302224	3.8e-08	0.987002	0.043027	-0.0140287	0.00795993	0.083	-0.022193	0.0115534	0.057	0.00300714	0.0125906	0.81	0.000897801	0.0118476	0.94	0.0152851	0.0143157	0.28	0.0128807	0.0117934	0.27	0.0173062	0.0425946	0.69	0.00508901	0.0115283	0.67	0.00281479	0.010075	0.82	0.00204117	0.0116972	0.9	-0.00188503	0.00711597	0.79	-0.00451063	0.0119322	0.7
rs1941182	18:25569743	CDH2	A/C	0.418426	-	-	-	-	0.00679457	0.00124346	4.1e-08	0.9788	0.420405	0.00528846	0.00329569	0.11	0.00579505	0.00478419	0.22	-0.0012322	0.0052113	0.83	-0.00195211	0.00490392	0.71	-0.00828146	0.00592363	0.16	-0.0070135	0.0048803	0.15	0.00964857	0.017654	0.6	0.00278797	0.00477803	0.58	0.00776079	0.00417094	0.067	0.0088069	0.00484292	0.073	0.00572031	0.00294693	0.053	0.00647314	0.00494152	0.2
rs2284015	22:37096573	CACNG2	G/C	0.259172	-	-	-	-	0.00771167	0.00138662	4.1e-08	0.997578	0.257907	0.00213529	0.00368067	0.57	0.00260561	0.00534311	0.65	-0.0116746	0.0058188	0.044	-0.0102842	0.00547585	0.061	-0.000607316	0.00661257	0.93	-5.75413e-05	0.00544785	1	-0.0353642	0.0197279	0.068	-0.00930722	0.00533942	0.075	0.00658393	0.00465898	0.15	0.00784311	0.00540973	0.14	-0.00257378	0.00329003	0.44	-0.00378794	0.00551669	0.51
rs140506252	6:155129280	SCAF8	A/T	0.977522	-	-	-	-	0.0227261	0.0040886	4.3e-08	1	0.978474	0.00166353	0.0110594	0.87	-0.00910589	0.0160524	0.56	-0.00208232	0.0174809	0.9	-0.00275652	0.0164494	0.85	-3.85542e-06	0.0198779	0.99	0.000476383	0.0163748	0.99	0.0334397	0.0591578	0.56	0.00772837	0.016011	0.62	-0.0100404	0.013979	0.45	-0.0133091	0.0162304	0.39	-0.0106508	0.00988284	0.28	-0.0181615	0.0165708	0.27
rs4356873	4:164216739	NPY1R, NAF1	C/T	0.239996	-	-	-	-	0.00775689	0.00142205	4.5e-08	0.99558	0.242581	0.00100577	0.00375832	0.8	-9.85985e-05	0.00545566	0.98	-0.00543064	0.00594166	0.36	-0.00345961	0.00559094	0.54	0.00285083	0.00675139	0.67	0.00106251	0.00556203	0.84	-0.0180238	0.0201224	0.42	-0.00516765	0.00544617	0.39	-0.00129401	0.00475342	0.83	-0.00111353	0.00551897	0.89	-0.00238476	0.00336087	0.47	-0.00300664	0.00563529	0.6
Summary statistics for accelerometer-derived sleep measures were obtained from the Sleep Disorder Knowledge Portal (http://sleepdisordergenetics.org/).
If the lead signal was unavailable, a proxy SNP (r2 >0.8) was used instead.
Abbreviations: Chr=chromosome, E/A=effect/alternative alleles, EAF=effect allele frequency, Info=imputation quality score, position=base pair coordinate hg19, SNP=single nucleotide polymorphism.
[truncated: 12 more columns]
