# Supplementary material for: Genetic determinants of daytime napping and effects on cardiometabolic health
Source: Nat Commun. 2021 Feb 10;12:900. doi: 10.1038/s41467-020-20585-3 (PMC7876146; doi:10.1038/s41467-020-20585-3)
Supplement: Supplementary file 8 — Supplementary Data 4 [file 41467_2020_20585_MOESM8_ESM.xlsx]

## Sheet: Sheet1
Supplementary Data 4. Association of genome-wide association signals for daytime napping with other self-reported sleep traits in the UK Biobank.
									Daytime napping (n =452,633)			Sleep duration (n =446,118)			Short sleep duration (n =411,934)			Long sleep duration (n =339,926)			Chronotype (n =453,000)			Insomnia (n =453,379)			Daytime sleepiness (n =453,000)			Snoring (n =421,466)			Ease of awakening (n =451,872)			Obstructive sleep apnea (n =29,421)
SNP	Chr:position (NCBI Build 37)	Nearest gene(s)	Alleles (E/A)	EAF	Proxy SNP	r2	Alleles (E/A)	EAF	Beta	SE	P Value	Beta	SE	P Value	Beta	SE	P Value	Beta	SE	P Value	Beta	SE	P Value	Beta	SE	P Value	Beta	SE	P Value	Beta	SE	P Value	Beta	SE	P Value	Beta	SE	P Value
rs11615756	12:117942076	KSR2	T/C	0.404611	-	-	-	-	0.0182673	0.00123883	1.4e-49	0.0137612	0.00231131	2.6e-09	-0.00378279	0.000979406	0.00011	0.00182488	0.000740469	0.014	0.00215352	0.00274162	0.36	-0.00291019	0.00141097	0.044	0.0109525	0.00105112	2e-25	0.00337262	0.00104701	0.0014	0.00234047	0.00160283	0.11	0.00223101	0.00308934	0.46
rs385199	17:43686419	CRHR1, PLEKHM1	A/C	0.772138	rs17577052	1	T/C	0.774724	0.020469	0.00145278	9.9e-45	0.0155272	0.00271003	9e-09	-0.000560549	0.00114673	0.64	0.00572025	0.000869516	4.2e-11	-0.0119386	0.00321632	0.00033	0.0029714	0.00165926	0.076	0.0079526	0.00123265	1.2e-10	-0.00740402	0.00122679	1.8e-09	-0.0127882	0.00188004	1.2e-11	-0.00768496	0.0036224	0.034
rs12140153	1:62579891	PATJ	G/T	0.9	-	-	-	-	0.0247	0.0021	2.4e-31	0.00372308	0.00395004	0.34	0.00226073	0.00167206	0.18	0.0032742	0.00126627	0.0091	0.0352197	0.00468161	1.7e-14	-4.2512e-05	0.00242047	0.97	0.01658	0.00179639	2.8e-20	0.00787264	0.00178674	1.1e-05	0.00566574	0.00273785	0.036	0.0136363	0.00517527	0.0081
rs2653349	6:55142337	HCRTR2	A/G	0.214777	-	-	-	-	0.0165942	0.00147827	3.4e-29	-0.01064	0.00275854	0.00012	0.00481972	0.00116944	3.4e-05	0.000847907	0.000886292	0.34	0.0383582	0.00327287	1.8e-31	0.00384027	0.00168472	0.021	0.00796059	0.0012545	1.4e-10	-7.71509e-05	0.00124952	0.95	0.0216021	0.00191325	2.4e-29	0.00487838	0.00370099	0.2
rs9965170	18:44788274	SKOR2, SMAD2	G/A	0.576607	-	-	-	-	0.0136374	0.00122874	7.8e-29	0.00686937	0.00229148	0.0027	-0.00107495	0.000970278	0.25	0.00287326	0.000734498	9.5e-05	-0.00885911	0.00272067	0.0013	-0.00079198	0.00139997	0.58	0.00557279	0.00104224	1e-07	0.000591122	0.00103777	0.56	-0.00312142	0.00158994	0.068	0.00276413	0.00306757	0.37
rs2250377	1:201860626	SHISA4	A/G	0.338883	-	-	-	-	0.0131561	0.00127975	1.4e-24	-0.0105463	0.00238863	8e-06	0.00579273	0.00101239	8.6e-09	0.00152093	0.000767866	0.047	-0.0121027	0.00283079	1.2e-05	0.00823834	0.00145898	1.2e-08	0.00665907	0.00108673	1e-09	-0.00146942	0.00108218	0.17	-0.00720612	0.00165589	1.1e-05	0.0119136	0.00321857	0.00023
rs2431108	5:103947968	RP11-6N13.1	C/T	0.328723	-	-	-	-	0.0129827	0.00129028	7.7e-24	0.000271041	0.00240733	0.93	0.00319041	0.00102025	0.0016	0.00313586	0.000772127	5.2e-05	0.0180852	0.00285543	1.3e-10	0.00895032	0.00147182	1.2e-09	0.00480826	0.00109507	8.9e-06	0.00192174	0.00108997	0.075	0.00221705	0.00166957	0.17	0.00568288	0.00322459	0.075
rs13284688	9:81727018	TLE4, PSAT1	C/T	0.206572	-	-	-	-	0.0150717	0.00149894	1.7e-23	-0.00687562	0.00279664	0.012	0.00345063	0.00118437	0.004	-3.01696e-05	0.000898548	0.95	0.00137543	0.00331808	0.77	0.00339856	0.00170418	0.045	0.00978579	0.00127174	1.8e-14	0.00117577	0.00126585	0.42	0.00178601	0.00193941	0.38	-0.00104303	0.00376455	0.8
rs614987	6:124920871	NKAIN2	C/A	0.614205	-	-	-	-	0.0110217	0.00124925	7.5e-19	0.00556299	0.00233093	0.016	-0.00255295	0.000987416	0.011	0.000433734	0.00074764	0.57	0.00970393	0.00276549	0.0005	-0.00389862	0.00142613	0.0081	0.00528891	0.00106008	5.9e-07	0.000398102	0.00105533	0.66	0.00629358	0.00161678	8.2e-05	-0.00190788	0.00313508	0.55
rs10875622	5:146693062	STK32A	A/G	0.575365	-	-	-	-	0.0104621	0.0012291	1.3e-17	0.00653949	0.00229322	0.0048	-0.00256945	0.000971778	0.0089	0.000440528	0.000735789	0.53	0.00159392	0.00271986	0.61	-0.00277771	0.00140154	0.045	0.00479099	0.00104319	4e-06	-0.00169142	0.0010384	0.12	0.00103342	0.00159052	0.52	0.00021115	0.00307757	0.96
rs796858289	2:236801226	AGAP1	GA/G	0.584323	rs4663625	0.91	T/C	0.584254	0.0100695	0.00123112	4.8e-16	0.00192999	0.00229762	0.39	1.75682e-05	0.000974001	0.97	0.000655718	0.000737875	0.37	-0.001811	0.00272286	0.56	-0.00189473	0.00140289	0.19	0.00756027	0.00104538	5.1e-13	0.000646428	0.00104061	0.53	0.00158127	0.00159347	0.36	0.00680743	0.00307829	0.027
rs6919087	6:37699156	MDGA1, ZFAND3	T/G	0.6876	-	-	-	-	0.0107806	0.0013114	1e-16	0.000490874	0.0024473	0.85	0.000655359	0.00103638	0.54	0.00165913	0.000784447	0.032	-0.00148907	0.00290332	0.56	0.00640919	0.00149748	2.2e-05	0.00328008	0.00111273	0.0032	0.00231034	0.00110792	0.033	-0.00456249	0.00169716	0.0072	0.00339573	0.00326823	0.3
rs174541	11:61565908	FADS2, FEN1	C/T	0.360451	-	-	-	-	0.00988214	0.00126293	4.4e-15	0.0116113	0.00235564	9.4e-07	-0.00297022	0.000998288	0.0033	0.00236035	0.000755478	0.0017	-0.00681634	0.00279452	0.014	0.000339749	0.0014411	0.77	0.00132609	0.00107166	0.22	0.00116	0.00106717	0.25	-0.00691807	0.00163402	2.3e-05	-0.00212865	0.00315444	0.5
rs2195272	5:102295504	PAM	T/G	0.329132	-	-	-	-	0.0101237	0.00129125	6.7e-15	0.0163528	0.00240872	1.6e-11	-0.00524974	0.00102081	2.3e-07	0.00203904	0.000771942	0.0086	0.00386847	0.00285778	0.18	-0.00764874	0.00147012	1.4e-07	0.00258398	0.00109588	0.018	-0.000581007	0.00109094	0.59	0.0041424	0.00167091	0.013	-0.0017374	0.00322911	0.59
rs2861805	18:36105007	CELF4	A/G	0.540036	-	-	-	-	0.0093112	0.00122068	2e-14	0.00506145	0.0022768	0.026	-0.00113713	0.000964213	0.26	0.00119773	0.000730309	0.097	0.00354278	0.00270277	0.24	-0.00102344	0.00139118	0.51	0.00414814	0.00103532	5.1e-05	-0.000402621	0.00103106	0.72	-0.000774593	0.00157936	0.57	0.00423906	0.0030633	0.16
rs13033444	2:23611438	KLHL29	G/A	0.282805	-	-	-	-	0.00974179	0.00135018	3.6e-13	-0.000823106	0.00251936	0.72	-0.00104318	0.00106755	0.31	-0.00136379	0.000809216	0.095	-0.000474944	0.00298648	0.8	0.00304898	0.00153651	0.055	0.00268906	0.00114639	0.015	0.00222726	0.0011416	0.062	-0.00317491	0.00174743	0.069	0.0018694	0.00339156	0.59
rs11258652	10:13868855	FRMD4A	C/A	0.763185	-	-	-	-	0.0104004	0.00142918	3.7e-13	-0.000304826	0.00266582	0.94	0.000649834	0.00112916	0.59	0.00018928	0.000854915	0.82	0.00661867	0.0031632	0.04	-0.000235165	0.00162992	0.89	0.00208747	0.00121254	0.078	-0.000721452	0.00120684	0.57	0.00129415	0.00184903	0.54	0.00196192	0.00354567	0.58
rs1592544	16:56129244	GNAO1, CES5A	C/T	0.504077	rs12444125	1	T/C	0.500911	0.00852719	0.00121437	1.7e-12	0.0159098	0.0022653	2.4e-12	-0.00457614	0.000959915	2.4e-06	0.00231579	0.000726361	0.0013	0.00289009	0.00268827	0.27	-0.00326619	0.00138386	0.019	0.00273933	0.00103024	0.0088	7.79454e-05	0.00102569	0.9	0.00317526	0.00157104	0.04	-0.00145899	0.00303398	0.64
rs12451365	17:35595368	ACACA	C/T	0.204638	-	-	-	-	0.010628	0.00150388	1.5e-12	0.00300254	0.00280588	0.31	-0.00125421	0.00118864	0.29	0.000423582	0.000899701	0.64	-0.00335335	0.00333045	0.28	-0.00162343	0.00171379	0.29	0.00547735	0.00127611	1.9e-05	0.000895783	0.00127048	0.45	-0.00415717	0.00194607	0.032	0.00497453	0.00379806	0.18
rs542011541	1:174864554	RABGAP1L	CT/C	0.235549	rs12084291	0.86	G/A	0.245291	0.00919724	0.00140832	8.8e-11	0.00895352	0.00262857	0.00072	-0.00333559	0.00111393	0.0023	0.000710793	0.000841991	0.4	0.00329186	0.00311574	0.25	-0.00228265	0.00160135	0.18	0.00226156	0.00119599	0.068	0.00262168	0.0011902	0.027	0.00217158	0.0018224	0.2	0.00148394	0.0035084	0.65
rs749865489	6:84328832	SNAP91	CA/C	0.446514	rs217309	1	T/C	0.441026	0.00825673	0.0012226	1.1e-11	0.00801615	0.00228129	0.00029	-0.00119979	0.000966386	0.21	0.00144595	0.000731337	0.048	-0.00450338	0.00270637	0.12	-0.00338662	0.00139426	0.013	0.00208857	0.00103749	0.04	0.00526548	0.00103297	4.2e-07	-0.000771417	0.00158226	0.66	0.0045489	0.00305816	0.14
rs10149986	14:29721044	PRKD1, FOXG1	G/T	0.185198	rs12147887	1	T/C	0.185088	0.0107199	0.00156462	1.1e-11	0.0172266	0.00291779	3.3e-09	-0.00390601	0.00123645	0.0018	0.00247007	0.000934437	0.008	-0.0018031	0.00346453	0.65	-0.00155877	0.00178352	0.37	0.00574291	0.00132734	1.7e-05	0.00626418	0.00132158	2.2e-06	-0.00640623	0.0020242	0.0014	0.00691258	0.00392565	0.082
rs2786547	1:33342304	FNDC5, HPCA	C/T	0.823104	-	-	-	-	0.0107673	0.00158775	1e-11	-0.00600743	0.00296371	0.046	0.00437902	0.0012555	0.00043	0.000532252	0.000949128	0.57	-0.0096468	0.00351224	0.007	0.00751862	0.00181028	3.5e-05	0.00722536	0.00134818	1.1e-07	0.00321239	0.00134228	0.016	-0.0072822	0.00205426	0.0004	0.00125516	0.00395457	0.76
rs11125776	2:59478517	LINC01793	T/G	0.854478	-	-	-	-	0.0116502	0.00172495	1.5e-11	-0.0076939	0.00321827	0.013	0.00178443	0.00136482	0.18	-0.0014199	0.00103146	0.17	0.00479515	0.0038159	0.22	0.00780335	0.00196444	7.2e-05	0.000155085	0.0014647	0.9	-0.0016905	0.0014577	0.23	0.00140271	0.00223256	0.52	0.00131046	0.00428642	0.75
rs350785	2:52934600	GPR75-ASB3, ASB3	T/C	0.115476	-	-	-	-	0.0126479	0.00190975	1.5e-11	0.00505132	0.00356462	0.17	0.000392952	0.00151118	0.8	0.00125599	0.00114378	0.28	0.00711775	0.00422398	0.11	-0.000242251	0.00217388	0.91	0.00452256	0.00162152	0.0061	-0.00227896	0.0016144	0.13	0.00505975	0.00247182	0.044	-0.000157266	0.00481437	0.97
rs2769916	13:107820389	FAM155A	A/G	0.688617	-	-	-	-	0.00875328	0.00131344	1.7e-11	0.00867221	0.00244955	0.00046	-0.00191313	0.00103736	0.067	0.0012327	0.000786157	0.12	0.00140319	0.0029077	0.6	0.00268069	0.00149663	0.078	0.00323973	0.001114	0.0033	0.000769317	0.00110878	0.48	-0.00071182	0.00169929	0.72	-0.00476505	0.00328259	0.15
rs1601440	3:84665393	CADM2	C/T	0.278622	-	-	-	-	0.00912653	0.00135575	1.9e-11	-0.00638418	0.00252998	0.012	0.00313147	0.00107196	0.0038	0.000720149	0.000812605	0.37	0.00935246	0.00299989	0.0025	0.00491026	0.00154457	0.0012	0.00723315	0.00115111	4.1e-10	0.00220055	0.00114652	0.055	-0.00166242	0.0017544	0.31	0.00484042	0.00337844	0.15
rs17158413	15:83235408	CPEB1	A/G	0.237279	-	-	-	-	0.00925014	0.00142955	4.4e-11	-0.0109082	0.00266641	3.9e-05	0.00205556	0.00112855	0.071	-0.00310729	0.000855916	0.00028	-0.00337382	0.00316541	0.21	0.00581101	0.00163051	0.00031	0.00744406	0.00121254	6.1e-10	0.00107616	0.00120713	0.38	-0.00135974	0.00184956	0.36	0.000262263	0.00359675	0.97
rs35011311	12:38616581	ALG10B	G/T	0.734419	-	-	-	-	0.009082	0.00138249	4.4e-11	0.01285	0.0025795	7.6e-07	-0.0040164	0.00109215	0.00023	0.00134319	0.000828399	0.1	0.0236815	0.00305924	1.5e-14	-0.000223113	0.00157674	0.94	-0.00167005	0.00117309	0.16	0.00367085	0.00116779	0.0017	0.00754873	0.00178865	3.4e-05	0.00637781	0.00344937	0.067
rs3935190	17:79084367	BAIAP2	A/G	0.536252	-	-	-	-	0.00801432	0.00122354	5.4e-11	0.00135976	0.00228318	0.53	0.000126486	0.000967332	0.89	0.000577658	0.000731727	0.43	0.00975281	0.00270994	0.00034	0.00153395	0.00139565	0.3	0.000334546	0.00103825	0.75	-0.00191739	0.00103341	0.066	0.00487736	0.00158325	0.0027	0.000993685	0.00306912	0.75
rs962247	18:23084118	ZNF521, SS18	G/A	0.523199	-	-	-	-	0.00796355	0.00122493	5.7e-11	0.00340228	0.00228496	0.13	-0.000268446	0.000967923	0.79	0.00106846	0.000733329	0.14	0.00621007	0.00271241	0.017	0.00138596	0.00139707	0.34	0.00184337	0.00103905	0.069	0.00249982	0.00103482	0.016	0.000355863	0.00158488	0.8	0.00740137	0.00305677	0.016
rs60222088	12:108334477	ASCL4, PRDM4	C/A	0.852733	-	-	-	-	0.0112358	0.00172293	6.4e-11	0.0157609	0.00321434	9.1e-07	-0.0034713	0.00135975	0.0099	0.00309401	0.0010321	0.0027	-0.0102046	0.0038129	0.011	-0.00096268	0.00196623	0.63	0.00646284	0.00146185	9.2e-06	-0.00153791	0.00145467	0.3	-0.00873176	0.00222909	8.5e-05	-0.00216553	0.0042756	0.61
rs13150944	4:85408000	NKX6-1, CDS1	G/A	0.689386	-	-	-	-	0.00860076	0.0013218	6.8e-11	0.00066728	0.00246526	0.77	0.000271603	0.00104427	0.8	0.00120296	0.000790096	0.13	0.00449233	0.00292525	0.15	0.00469074	0.00150672	0.0018	0.00246764	0.00112151	0.028	9.24245e-05	0.00111665	0.93	-0.00144343	0.00171008	0.34	-0.00136899	0.00331039	0.68
rs141957346	9:86367994	GKAP1	AT/A	0.59	rs295276	0.93	G/C	0.6	0.00780829	0.0012405	2.9e-10	0.000665544	0.00231458	0.74	-0.000354741	0.000980529	0.68	-0.000682366	0.000742107	0.34	0.0119941	0.00274536	1e-05	-0.000428567	0.00141266	0.73	-0.00396315	0.00105247	0.00018	-0.0009278	0.00104759	0.34	0.00176045	0.00160498	0.26	-0.00427533	0.00309642	0.16
rs35039375	1:171516863	PRRC2C	G/A	0.091832	-	-	-	-	0.0136431	0.00210973	8.7e-11	0.0031293	0.00393916	0.44	-7.92015e-06	0.0016705	0.94	0.00145286	0.00126314	0.25	0.0149186	0.00466743	0.0013	0.00206137	0.00240858	0.4	0.00599777	0.00179149	0.00093	0.00604305	0.00178286	0.00058	0.00551521	0.00272992	0.046	0.00121978	0.00536172	0.82
rs4236060	6:38470087	BTBD9	T/C	0.272281	-	-	-	-	0.00882528	0.00137545	8.8e-11	0.00504214	0.00256612	0.045	-0.000855439	0.00108707	0.44	0.000772006	0.000822237	0.35	0.0104003	0.00304516	0.00084	-0.00712305	0.00156972	5.4e-06	0.00113637	0.00116725	0.34	0.00162236	0.0011622	0.18	0.00437947	0.00178011	0.014	0.00457643	0.0034378	0.18
rs80163246	2:164574344	FIGN	C/T	0.117455	-	-	-	-	0.0119129	0.00188438	1.4e-10	0.00622478	0.00351658	0.09	-0.000391218	0.00149278	0.81	0.00206952	0.00112787	0.067	-0.0051388	0.00416777	0.2	0.00426071	0.00214837	0.048	0.00537514	0.00159992	0.00066	0.00328493	0.00159317	0.041	-0.00491022	0.00243893	0.044	0.00727434	0.00468428	0.12
rs224111	10:64552010	ADO, EGR2, ZNF365	G/A	0.612306	-	-	-	-	0.00798411	0.00124912	1.6e-10	-0.0115088	0.00233017	7.8e-07	0.00375521	0.000986851	0.00016	-0.00148537	0.00074707	0.046	-0.00484761	0.00276459	0.1	0.00652824	0.00142427	4.5e-06	0.00534538	0.00105975	5.1e-07	0.000864027	0.00105507	0.38	-0.00373773	0.00161605	0.017	-0.00046576	0.0031199	0.88
rs1001817	3:183995341	ECE2	C/T	0.507212	-	-	-	-	0.00775426	0.00121418	1.7e-10	-0.00182658	0.00226566	0.36	0.00185274	0.000960167	0.054	0.00131666	0.000726664	0.071	0.000435948	0.00268617	0.85	0.00384745	0.00138496	0.0056	0.00633881	0.00103077	7.6e-10	0.00218658	0.00102627	0.034	-0.000608483	0.00157118	0.7	0.00254988	0.00302279	0.41
rs10835420	11:28866669	METTL15	T/A	0.750826	-	-	-	-	0.00889802	0.00140206	1.7e-10	0.00782417	0.00261582	0.0027	-0.0029788	0.00110838	0.0075	-3.68394e-05	0.000840191	0.95	0.00658585	0.0031032	0.033	-0.000410259	0.00159833	0.8	0.00195692	0.00118993	0.097	0.000637814	0.00118454	0.57	0.000438282	0.00181421	0.76	0.00161911	0.00349151	0.64
rs2370926	14:79602542	NRXN3	T/C	0.633526	-	-	-	-	0.00813213	0.00126359	1.7e-10	-0.00189159	0.00235722	0.46	0.00109926	0.000998433	0.3	0.000822932	0.000755925	0.29	-0.00352234	0.00279668	0.22	0.00264987	0.0014404	0.078	0.00324047	0.00107182	0.0023	0.00283548	0.00106743	0.0076	-0.00650616	0.00163449	6.8e-05	0.00796754	0.0031519	0.012
rs1883048	21:47397586	COL6A1, PCBP3	C/T	0.523561	-	-	-	-	0.00787143	0.00122313	1.8e-10	0.00392809	0.00228088	0.075	-0.00124149	0.00096612	0.19	0.000419672	0.00073098	0.56	-0.000708273	0.00270913	0.71	-0.00163916	0.00139552	0.19	0.00277682	0.00103717	0.0077	-7.30206e-05	0.00103269	0.93	-0.00227165	0.00158239	0.13	0.000895261	0.0030614	0.78
rs12657723	5:62760828	HTR1A, RNF180	T/C	0.321683	-	-	-	-	0.00818319	0.00129849	2e-10	-0.00230998	0.00242278	0.35	0.00293409	0.00102661	0.0049	0.00233988	0.000777689	0.0026	-0.00352887	0.00287392	0.25	0.00219888	0.001477	0.15	0.00452286	0.00110209	3.3e-05	0.00121866	0.00109708	0.28	0.00313043	0.0016803	0.05	0.00202006	0.00323604	0.56
rs6452787	5:87712831	TMEM161B	A/G	0.536153	-	-	-	-	0.00772931	0.0012169	2e-10	0.00758621	0.00227035	0.00084	-0.00121532	0.000961814	0.21	0.00182663	0.000728611	0.012	0.012652	0.00269335	2.1e-06	-0.00719212	0.00138811	2.6e-07	0.00144494	0.00103286	0.17	-0.000491803	0.00102849	0.64	0.00780069	0.00157468	7.8e-07	-0.00320218	0.00304837	0.29
rs2099810	5:112030173	APC, REEP5	A/G	0.50307	-	-	-	-	0.00769192	0.00121447	2.8e-10	0.000278479	0.00226577	0.9	-0.000176069	0.000959902	0.89	0.00038075	0.000726544	0.62	0.00275462	0.00268756	0.35	0.00268593	0.00138553	0.048	0.00150282	0.00103058	0.15	0.00199623	0.00102567	0.052	0.000210953	0.00157153	0.98	0.00386141	0.00302785	0.21
rs4983329	14:29218473	FOXG1	A/C	0.555832	-	-	-	-	0.00767251	0.0012207	3.1e-10	0.00495532	0.00227704	0.027	-0.000479054	0.000964813	0.64	0.000799925	0.000729969	0.27	0.00200389	0.0027027	0.41	-0.000514349	0.00139285	0.67	0.00348204	0.00103544	0.00079	0.00142171	0.00103098	0.18	-0.00312834	0.00157901	0.049	0.000147486	0.00305279	0.96
rs17049683	2:58905715	FANCL	G/A	0.333319	-	-	-	-	0.00795171	0.00129066	4.1e-10	-0.0051812	0.00240823	0.036	0.00251594	0.00102076	0.013	0.000152298	0.000773162	0.87	-0.004162	0.0028538	0.17	0.00707316	0.00147348	1.7e-06	0.00335722	0.00109586	0.0022	-0.00287858	0.00109096	0.009	-0.00516922	0.00167035	0.0021	0.00331924	0.00322591	0.3
rs9998136	4:79550425	ANXA3, BMP2K	G/C	0.74725	-	-	-	-	0.00881596	0.00140269	4.4e-10	0.0113379	0.00261622	1.5e-05	-0.00338249	0.00110797	0.0024	0.00218808	0.000840018	0.0097	0.00217961	0.00310426	0.49	-0.00276508	0.00159921	0.081	0.00314651	0.00119019	0.008	0.00134439	0.00118534	0.24	-0.00210209	0.00181482	0.22	0.00298588	0.00349137	0.4
rs60920123	16:10134637	GRIN2A	G/A	0.566808	-	-	-	-	0.00763778	0.00122697	4.5e-10	0.00737263	0.00228875	0.0011	-0.00177123	0.000969469	0.074	0.00150405	0.000734003	0.041	0.00398226	0.00271609	0.15	0.00110444	0.00139935	0.41	0.00106406	0.00104101	0.29	4.82501e-05	0.0010366	0.97	-0.00386298	0.00158744	0.011	0.00321813	0.00306464	0.29
rs1931175	1:96928273	PTBP2	G/C	0.383828	-	-	-	-	0.00776325	0.00124756	4.6e-10	0.00120987	0.00232859	0.57	-0.000119042	0.000987117	0.94	-0.000331147	0.000746397	0.67	0.0118885	0.00275991	9.4e-06	0.000396165	0.00142115	0.83	0.00194865	0.00105944	0.065	0.00420416	0.00105462	5.1e-05	0.00300299	0.00161426	0.064	0.00426757	0.00312068	0.18
rs285815	8:106108303	ZFPM2, LRP12	T/A	0.455535	-	-	-	-	0.00753009	0.00121983	5.8e-10	-0.00306926	0.00227531	0.2	0.00165697	0.000963495	0.091	-0.000343884	0.000730245	0.65	-0.0053572	0.00269984	0.039	0.00150032	0.00138884	0.34	0.00660208	0.00103488	2.1e-10	0.00269916	0.00103073	0.0068	-0.00247803	0.00157827	0.11	0.00182357	0.00305564	0.54
rs271057	11:92769748	MTNR1B, SLC36A4	C/T	0.248427	-	-	-	-	0.00866783	0.00140414	6.5e-10	0.00153039	0.00261944	0.57	0.00180041	0.00111045	0.11	0.00198942	0.000840957	0.019	0.00956028	0.00310749	0.0016	0.00233738	0.00160108	0.15	0.00536672	0.0011916	6.1e-06	-0.000978298	0.00118608	0.4	0.000384663	0.00181666	0.79	0.00461588	0.00349231	0.18
rs13023587	2:49413860	FSHR, STON1-GTF2A1L	C/G	0.49	-	-	-	-	0.0074	0.0012	6.5e-10	0.00434247	0.00226188	0.055	-0.000883133	0.000958834	0.35	0.00100664	0.000725984	0.16	-0.00703325	0.00268058	0.0044	5.00385e-05	0.00138097	0.96	0.00362626	0.00102914	0.0004	-0.00116116	0.0010247	0.27	-0.00180664	0.00156866	0.22	-0.00415144	0.00303775	0.17
rs351776	8:28191306	PNOC	C/A	0.549518	-	-	-	-	0.00755367	0.00122072	8.4e-10	-0.00263365	0.00227709	0.26	0.00102706	0.000964518	0.27	0.000269007	0.000730044	0.71	0.00724825	0.0027018	0.0083	0.000573629	0.00139101	0.67	0.00514177	0.00103573	7.8e-07	0.000901999	0.00103142	0.42	0.00156421	0.00157938	0.34	-0.00152191	0.00304224	0.61
rs10257273	7:99188589	GS1-259H13.13	A/T	0.85069	-	-	-	-	0.0107366	0.00170413	8.9e-10	0.0042037	0.00317894	0.16	0.00069681	0.00134592	0.62	0.0021741	0.00101885	0.032	-0.0187287	0.00377126	5.2e-07	-0.0050469	0.00194234	0.0092	0.000880801	0.00144616	0.53	0.00468208	0.00144033	0.001	-0.00610279	0.00220471	0.0057	0.00196791	0.0042655	0.66
rs9389556	6:100079774	PRDM13, MCHR2, CCNC	G/C	0.260947	-	-	-	-	0.00841517	0.00138285	9.7e-10	-0.00271716	0.0025804	0.28	0.00235677	0.00109297	0.031	0.00055732	0.000828088	0.52	0.00824713	0.00306107	0.0091	0.00164103	0.00157483	0.27	0.00579227	0.00117342	8e-07	-0.000695777	0.00116839	0.52	0.00533069	0.0017896	0.0028	0.00473939	0.00347542	0.18
rs113960908	7:106931292	COG5	GGT/G	0.227066	rs6979198	1	G/T	0.210655	0.00845195	0.00149057	1.8e-08	0.0147056	0.00278082	1.2e-07	-0.00469636	0.00117921	5.6e-05	0.00212205	0.000890181	0.018	0.00697138	0.00329807	0.052	-0.00283875	0.00170172	0.091	0.00404827	0.00126507	0.0015	0.00364351	0.00125977	0.0049	-0.00224446	0.00192842	0.29	0.00228203	0.00371748	0.55
rs1415218	9:73504992	TRPM3	T/C	0.281328	-	-	-	-	0.00820697	0.00135243	1.2e-09	0.00611688	0.00252298	0.012	-0.00268975	0.00106898	0.0097	0.000341861	0.000808237	0.67	0.00886703	0.00299365	0.0032	-0.000560891	0.00154202	0.72	0.00228513	0.00114747	0.051	-0.0014207	0.00114217	0.2	0.00273307	0.00174973	0.1	-0.00298208	0.00335958	0.37
rs2417268	12:13493906	EMPI1, C12orf36	T/A	0.440191	rs10772659	1	A/T	0.442732	0.00731105	0.00122761	2.7e-09	0.00193046	0.00228999	0.41	-0.00115846	0.000970087	0.24	0.00022932	0.000734305	0.75	0.00302393	0.00271652	0.32	-0.00233766	0.00140036	0.11	-0.000347694	0.00104163	0.74	0.000130326	0.00103711	0.88	0.00380646	0.00158833	0.02	0.00192301	0.00306834	0.53
rs34262487	6:36224315	PNPLA1	C/A	0.927997	-	-	-	-	0.0145107	0.00235463	1.2e-09	0.00608182	0.00439271	0.17	0.000538476	0.00185901	0.78	0.002643	0.00140844	0.059	-0.00514024	0.00521249	0.34	-0.0025387	0.00268526	0.35	0.00420208	0.00199815	0.033	0.00179931	0.0019893	0.38	0.00130704	0.00304703	0.65	0.00459828	0.00583697	0.43
rs971415	9:108846445	TMEM38B, FKTN	A/G	0.877622	-	-	-	-	0.0110652	0.00185108	1.2e-09	0.0057827	0.00345305	0.1	0.000587851	0.0014618	0.65	0.0024783	0.00110702	0.024	0.00337262	0.00409708	0.45	0.00125652	0.00210784	0.54	0.0060656	0.00157068	0.00012	-0.00193009	0.00156309	0.21	-0.00234004	0.00239485	0.36	-0.00444412	0.00462916	0.33
rs77154532	3:19377311	KCNH8	A/G	0.641674	-	-	-	-	0.00769324	0.0012705	1.4e-09	0.0091668	0.00237138	0.00011	-0.00366341	0.00100455	0.00027	0.000453076	0.000761393	0.56	-0.00339562	0.00281085	0.18	-0.00355738	0.00144848	0.017	0.00365642	0.00107857	0.00055	-0.000140761	0.001074	0.96	-0.00151182	0.00164404	0.33	0.00255203	0.00320435	0.41
rs301817	1:8503379	RERE	A/C	0.59	-	-	-	-	0.0073	0.0012	1.6e-09	0.00997668	0.00230847	1.4e-05	-0.00313699	0.000978033	0.0011	0.00123598	0.000740899	0.094	0.0106279	0.00273539	7.6e-05	-0.00210402	0.00140966	0.12	-0.000412764	0.00105014	0.69	0.00108957	0.00104544	0.31	0.008718	0.00160001	4.4e-08	-0.00101963	0.00309614	0.74
rs11967137	6:28199764	ZSCAN9	A/G	0.805519	-	-	-	-	0.00927928	0.00153285	1.7e-09	0.0119226	0.00285998	2.5e-05	-0.00302044	0.00121095	0.012	0.00144769	0.000917778	0.11	0.00170192	0.00339348	0.58	-0.00134853	0.00174831	0.39	0.00404382	0.00130068	0.002	0.000486514	0.00129484	0.72	-0.00324692	0.00198382	0.094	0.00209419	0.00382796	0.59
rs17265513	20:39832628	ZHX3	C/T	0.199401	-	-	-	-	0.00913188	0.00151965	2e-09	0.0053166	0.00283414	0.061	-0.00159656	0.00120057	0.18	0.0013443	0.000907979	0.14	0.0110438	0.00336402	0.0015	0.0024732	0.00173433	0.15	-0.000825925	0.00128893	0.52	0.000769587	0.001283	0.57	0.000880049	0.00196613	0.65	-0.00525718	0.00380046	0.16
rs4692709	4:170228549	SH3RF1, NEK1	C/T	0.454598	-	-	-	-	0.00723975	0.00122517	2.4e-09	0.0102561	0.00228539	6.2e-06	-0.00139476	0.000968547	0.15	0.0029894	0.000733714	4.5e-05	0.00184862	0.0027116	0.5	-0.00296375	0.00139689	0.034	0.00400132	0.00103945	7.5e-05	-0.0010236	0.00103527	0.33	-0.00554085	0.00158507	0.00072	-0.00367822	0.00306095	0.23
rs113493369	6:57698806	PRIM2	C/CA	0.529714	rs4389756	0.96	T/A	0.519536	0.00717588	0.00123065	6.5e-09	0.00622978	0.00229657	0.007	0.000177742	0.00097294	0.88	0.00207233	0.000736316	0.005	-0.00923833	0.00272456	0.00065	-0.00250882	0.00140369	0.072	0.00169227	0.00104434	0.096	0.00394214	0.00103977	0.00013	-0.00337699	0.00159271	0.039	0.00416764	0.00308484	0.18
rs1518394	2:58171287	VRK2	G/A	0.605112	-	-	-	-	0.00735351	0.00123975	2.8e-09	0.0163396	0.0023132	1.4e-12	-0.00560148	0.000980505	1.2e-08	0.0022561	0.000742849	0.0024	0.00214952	0.00274211	0.4	0.0026012	0.00141303	0.079	-0.000204133	0.00105265	0.78	-0.00296971	0.00104779	0.0047	-0.00213548	0.00160459	0.19	-0.00053184	0.00310906	0.85
rs528301822	16:69403012	TERF2	T/A	0.286618	rs9939705	1	C/G	0.28677	0.00789857	0.00135638	8e-09	0.00293817	0.00253042	0.26	-0.000817771	0.00107231	0.45	0.0013978	0.000811115	0.084	-0.00814205	0.00300297	0.0084	0.000767851	0.00154489	0.61	0.00457904	0.00115085	6.6e-05	0.002684	0.00114558	0.02	-0.00341961	0.0017548	0.05	0.000559671	0.00338454	0.88
rs10811438	9:20962282	FOCAD	G/C	0.60658	-	-	-	-	0.00721671	0.0012428	3.2e-09	0.00150752	0.00231827	0.58	0.00103196	0.000982103	0.28	0.000912287	0.000743795	0.23	0.00609479	0.00275091	0.03	0.00153133	0.0014165	0.27	0.00338613	0.00105445	0.0013	0.00143616	0.00104986	0.16	0.000297797	0.00160807	0.92	0.00367125	0.00311835	0.24
rs1843815	1:98589715	DPYD, SNX7	T/A	0.545598	-	-	-	-	0.00727388	0.00121793	3.3e-09	0.00561386	0.00227363	0.013	-0.00110359	0.000963289	0.25	0.00212462	0.000729822	0.0038	0.00943783	0.00269451	0.00058	-0.00107962	0.00138806	0.44	0.00485223	0.00103423	3.5e-06	0.00107295	0.00102892	0.29	-0.00105947	0.00157593	0.48	-0.0025839	0.00304552	0.4
rs9309116	2:44557919	PREPL	T/C	0.652831	-	-	-	-	0.00737914	0.00127277	3.9e-09	-0.00370612	0.00237491	0.11	0.00189101	0.00100679	0.058	-0.000217773	0.00076244	0.78	0.015595	0.0028149	8.5e-09	-0.00187478	0.00144799	0.21	0.00440516	0.00108071	4e-05	0.00132138	0.00107595	0.2	0.00832983	0.00164735	3.3e-07	0.00118255	0.00317976	0.69
rs9883093	3:82774831	GBE1	G/T	0.633225	-	-	-	-	0.007341	0.00125779	4.5e-09	-0.000812489	0.00234714	0.7	0.000363408	0.00099448	0.71	-0.00041372	0.000753135	0.58	-0.00424271	0.00278328	0.12	0.00385984	0.00143369	0.0078	0.00434152	0.0010678	4.8e-05	-0.00114192	0.00106289	0.3	-0.00194364	0.00162769	0.22	0.00829004	0.00314038	0.0088
rs9939355	16:23837048	PRKCB, CHP2	C/T	0.442329	-	-	-	-	0.00726404	0.00122438	4.5e-09	0.00583683	0.00228369	0.0095	-0.00273692	0.000967244	0.0048	0.000125841	0.000732678	0.85	-0.00260174	0.00271077	0.4	-0.00149106	0.00139493	0.24	0.00378979	0.00103875	0.00027	-0.000391848	0.00103391	0.72	-0.00476699	0.00158414	0.0034	-0.00125961	0.00305617	0.69
rs910187	20:45841052	ZMYND8	G/A	0.626033	-	-	-	-	0.00731754	0.00125594	4.9e-09	-0.0048622	0.0023427	0.038	0.00170554	0.000992188	0.087	-0.000601998	0.000750234	0.43	0.00533431	0.00278092	0.061	0.00484049	0.00143402	0.00073	0.00274299	0.00106528	0.01	0.00131914	0.00106051	0.24	-0.00348737	0.00162486	0.026	-0.00278264	0.00311532	0.37
rs12346996	9:131840856	DOLPP1, FAM73B	T/C	0.271929	-	-	-	-	0.00796106	0.00136459	5e-09	0.00540124	0.00254585	0.032	-0.00136939	0.00107912	0.21	0.00141712	0.000815745	0.081	0.0168268	0.00302025	2.6e-08	0.000406758	0.00155633	0.75	0.00180279	0.00115771	0.11	-0.00296125	0.00115241	0.01	0.00322815	0.00176563	0.057	0.00218087	0.00340671	0.52
rs11071755	15:63793936	USP3, CA12	G/A	0.574922	-	-	-	-	0.00711401	0.00122819	5.2e-09	-0.00208162	0.00229083	0.34	0.00249333	0.000969855	0.011	0.000650912	0.000734653	0.37	0.000494874	0.00271907	0.75	0.00179506	0.00139881	0.22	0.00161136	0.00104171	0.12	-0.00110729	0.001037	0.32	0.000632285	0.0015888	0.62	0.000401777	0.00307123	0.91
rs12031519	1:162876200	CCDC190, RGS4	A/G	0.888258	-	-	-	-	0.0112838	0.00194275	5.5e-09	0.00358341	0.00362767	0.33	0.000355377	0.00153697	0.81	0.000428275	0.00116452	0.72	0.00421764	0.00429818	0.33	7.66402e-05	0.00221781	0.93	0.000636259	0.00164957	0.72	-0.000277601	0.00164235	0.84	0.000324702	0.00251403	0.94	9.692e-05	0.00483241	0.98
rs6663012	1:32091779	HCRTR1	T/G	0.379188	-	-	-	-	0.00720531	0.00124718	5.5e-09	0.0024705	0.00232827	0.27	-0.000130383	0.000986922	0.92	0.00097491	0.000747586	0.2	0.00169068	0.00275939	0.49	-0.00222869	0.00142047	0.14	0.00457306	0.00105911	1.4e-05	-1.35064e-05	0.00105422	0.96	0.000870875	0.00161369	0.55	0.00540702	0.00312979	0.086
rs388016	5:106861892	EFNA5	A/G	0.666763	-	-	-	-	0.00738134	0.00128736	6.1e-09	-0.00230455	0.00240184	0.32	-0.000325246	0.0010176	0.76	-0.000214694	0.000771031	0.77	0.0067017	0.00284893	0.017	-0.00364139	0.00146742	0.013	0.00475927	0.00109263	9.5e-06	0.000906281	0.00108808	0.43	0.00290061	0.00166585	0.089	0.00208659	0.00322646	0.5
rs2943023	5:89597733	CETN3	C/T	0.580197	-	-	-	-	0.00710422	0.00123055	7.4e-09	0.0032421	0.00229594	0.18	-0.00104868	0.000972758	0.31	-0.000155414	0.000735941	0.82	-0.00403189	0.0027224	0.15	0.00298014	0.00140358	0.026	0.00449735	0.00104443	1.6e-05	-0.00219352	0.00103957	0.034	-0.00314118	0.00159237	0.039	0.00346369	0.00308127	0.26
rs35127490	6:114638966	HS3ST5	CG/C	0.437689	rs785137	1	C/T	0.431433	0.00697315	0.00122423	1.1e-08	-5.72638e-05	0.00228432	0.97	0.000686637	0.000967666	0.46	-0.000465318	0.000732692	0.52	0.000112145	0.00271032	0.89	0.000787878	0.00139424	0.51	0.00182672	0.00103894	0.08	0.000400561	0.00103429	0.69	-0.000445895	0.00158431	0.8	0.00312382	0.00306622	0.31
rs62189006	2:162573586	SLC4A10	A/G	0.907199	-	-	-	-	0.0120943	0.0020982	8.3e-09	0.00139743	0.00391435	0.75	0.00146695	0.00165787	0.36	0.00242373	0.00125633	0.055	-0.0017049	0.00464051	0.76	-0.000298607	0.00240323	0.9	0.00570389	0.00178178	0.0015	0.000690103	0.00177395	0.7	-0.00187263	0.00271574	0.52	0.00655449	0.00519171	0.21
rs9460110	6:170621249	FAM120B	C/T	0.369782	-	-	-	-	0.00735568	0.00125751	8.4e-09	0.00788623	0.00234628	0.00085	-0.00246469	0.000993995	0.014	0.00137385	0.00075184	0.066	0.0011227	0.00278426	0.72	-0.000819013	0.00143313	0.58	0.00469002	0.00106719	1e-05	0.00147436	0.00106237	0.16	-0.00111527	0.00162748	0.48	0.0025586	0.00313075	0.41
rs3986805	16:28350059	NPIPB6	G/A	0.414592	rs2726036	0.98	C/A	0.399908	0.00645464	0.0012413	2.7e-07	0.000550101	0.00231549	0.82	0.00247131	0.000980968	0.012	0.00259902	0.000743218	0.00046	0.00484489	0.00274781	0.071	-0.00424264	0.00141458	0.0025	0.00306906	0.00105314	0.0043	0.00479843	0.0010487	5.9e-06	0.000245289	0.00160597	0.88	0.0015047	0.00309292	0.65
rs2143792	6:62182204	MTRNR2L9	G/A	0.567531	-	-	-	-	0.00713406	0.00123401	9.1e-09	0.00524428	0.00230249	0.022	0.000659904	0.000975396	0.52	0.00268024	0.000738437	0.00029	-0.00868548	0.00273204	0.0017	-0.00297336	0.00140672	0.037	0.00243183	0.00104715	0.019	0.00369904	0.001043	0.00031	-0.00291484	0.001597	0.078	0.00201582	0.00310159	0.52
rs10152428	15:93510243	CHD2	C/G	0.729765	-	-	-	-	0.00780688	0.00136996	1.1e-08	0.00237993	0.00255517	0.35	-0.00110993	0.00108174	0.32	0.000442206	0.000819604	0.59	-0.00357763	0.00303359	0.24	-0.00128287	0.00156042	0.45	0.00254461	0.00116207	0.027	-0.00260647	0.00115664	0.024	-0.00347744	0.00177226	0.054	-0.0053967	0.00343096	0.12
rs11224896	11:101479583	TRPC6, ANGPTL5	T/C	0.889747	-	-	-	-	0.0111605	0.00193872	1.1e-08	0.0190509	0.00361611	1.7e-07	-0.00547344	0.00153	0.00034	0.00433053	0.00116394	0.0002	-0.00694224	0.00429105	0.09	-0.0010124	0.00220795	0.58	0.00270414	0.0016452	0.097	0.00368352	0.00163892	0.023	-0.004319	0.00250817	0.086	0.00535948	0.0048671	0.27
rs7422655	2:208941004	CRYGD, PLEKHM3	C/T	0.263115	-	-	-	-	0.00783348	0.00137827	1.1e-08	0.00501296	0.00257207	0.063	0.000192663	0.00109071	0.88	0.00153106	0.000826139	0.067	-0.00174989	0.00304874	0.58	-0.000966868	0.00157192	0.54	-0.00165133	0.00117031	0.16	0.00139629	0.00116536	0.24	-0.000441379	0.00178376	0.89	0.00477868	0.00346721	0.16
rs35144585	2:169092428	STK39	T/A	0.870708	rs2390669	1	A/C	0.870867	0.0101986	0.00181862	1.6e-08	0.0141199	0.00339414	5e-05	-0.00370886	0.0014372	0.011	0.00192231	0.00109077	0.081	0.00683815	0.00402251	0.086	-0.00313362	0.00207144	0.14	0.00719987	0.00154401	3.7e-06	0.00375969	0.00153825	0.014	0.00139618	0.00235386	0.53	-0.00133689	0.00456079	0.74
rs10875606	5:143769614	KCTD16	C/A	0.315767	-	-	-	-	0.00737707	0.0013077	1.3e-08	0.00119055	0.00243969	0.65	0.000608743	0.00103414	0.53	0.00146842	0.0007822	0.061	0.00713343	0.00289428	0.012	0.00345563	0.00149416	0.023	0.00285617	0.0011098	0.012	0.000893512	0.0011051	0.43	-0.00133362	0.00169215	0.45	0.00501695	0.00326778	0.13
rs56180058	2:25337155	EFR3B	C/T	0.839025	-	-	-	-	0.00942616	0.00165866	1.3e-08	0.000998252	0.00309499	0.75	0.000358838	0.00131161	0.81	0.000620134	0.000993271	0.54	0.00676578	0.00366859	0.066	0.00271919	0.00188982	0.16	0.00267188	0.00140822	0.052	0.00205238	0.0014022	0.14	-0.00211903	0.00214676	0.31	0.00139426	0.00413062	0.73
rs4357022	5:106311039	EFNA5	G/T	0.464156	-	-	-	-	0.00682396	0.00121553	1.4e-08	0.00340241	0.00226754	0.12	-0.00178613	0.000960696	0.064	0.00058547	0.000727011	0.41	0.00870415	0.00269027	0.00099	-0.00459772	0.00138703	0.00072	0.00221002	0.00103153	0.034	-0.0024379	0.00102695	0.017	-0.00144919	0.0015729	0.33	-0.00313965	0.00302329	0.29
rs4604518	9:120555845	TLR4	G/A	0.546474	-	-	-	-	0.00691205	0.00122091	1.4e-08	0.0052071	0.00227753	0.021	-0.000773925	0.00096442	0.44	0.00154731	0.000730683	0.034	0.00386701	0.00270222	0.12	0.00207571	0.00139139	0.096	0.00391892	0.00103594	0.00015	-0.000141008	0.00103132	0.89	-0.00180063	0.00157972	0.26	0.00179675	0.00305034	0.57
rs3732085	2:206831860	INO80D, NDUFS1, NRP2	C/A	0.64248	-	-	-	-	0.00720767	0.00126622	1.5e-08	0.00471847	0.00236281	0.042	-0.000998651	0.00100123	0.29	0.000412765	0.000758605	0.59	-0.00861101	0.00280073	0.0018	-0.0007894	0.00144477	0.64	0.00268687	0.00107517	0.013	-0.00290901	0.00107079	0.0064	-0.00440829	0.00163892	0.0065	-0.00109978	0.00319308	0.75
rs7814873	8:142213997	SLC45A4, DENND3	C/T	0.382994	-	-	-	-	0.00720972	0.00126385	1.5e-08	0.00913158	0.00235689	0.00012	-0.0013309	0.000998633	0.18	0.00124423	0.000756377	0.099	-0.00190844	0.0027974	0.55	-0.00109777	0.00143942	0.43	0.00484191	0.0010723	6.2e-06	0.00127231	0.00106765	0.23	-0.00329412	0.00163521	0.064	-0.00147394	0.00314865	0.65
rs13263535	8:1175131	DLGAP2, ERICH1	G/T	0.531464	-	-	-	-	0.00687135	0.00121641	1.6e-08	-0.000231217	0.00226908	0.87	0.000562897	0.000961025	0.56	0.000662664	0.000728122	0.36	-0.00191647	0.00269243	0.48	0.00184058	0.00138476	0.19	0.00116911	0.00103203	0.28	-3.10964e-05	0.00102756	0.97	-0.00249929	0.00157371	0.13	-0.000630486	0.00303872	0.87
rs2836909	21:40505569	PSMG1, BRWD1	G/A	0.309589	-	-	-	-	0.0074744	0.00131199	1.6e-08	0.000137744	0.00244716	1	-0.000435836	0.00103634	0.71	-0.000203411	0.000783777	0.77	0.00216332	0.00290589	0.47	0.000122095	0.00149681	0.94	0.0037629	0.00111251	0.00078	0.00221457	0.00110763	0.04	-0.00234423	0.00169733	0.19	0.000695518	0.00326637	0.82
rs76824303	3:62459819	CADPS	A/C	0.900584	-	-	-	-	0.0117977	0.00207749	1.7e-08	-0.00224767	0.00387602	0.57	-7.17649e-05	0.00164262	0.95	-0.000622855	0.00124381	0.62	-0.00348706	0.00459619	0.44	0.00158908	0.00236159	0.45	0.00418275	0.00176358	0.017	0.00326011	0.00175371	0.064	0.00453106	0.00268831	0.089	0.0011975	0.0052334	0.83
rs112520848	17:64308310	PRKCA	C/G	0.385884	-	-	-	-	0.00702449	0.00125191	1.8e-08	0.00497617	0.00233578	0.034	-0.00103081	0.000990213	0.3	0.00215003	0.000748559	0.0046	-0.00477444	0.00277262	0.095	0.00282624	0.00142762	0.057	0.00304611	0.00106223	0.0042	-0.00372402	0.00105713	0.00044	-0.000854543	0.00161999	0.68	-0.000783909	0.00312323	0.83
rs253666	3:138115770	MRAS	A/G	0.764938	-	-	-	-	0.0081271	0.0014309	1.8e-08	-0.00187325	0.0026703	0.48	-0.000249169	0.00113166	0.83	-0.00114344	0.000856549	0.18	0.0122831	0.00316603	0.00013	0.0001985	0.00162913	0.87	0.00104977	0.00121482	0.39	0.00188144	0.00120929	0.13	0.00259041	0.00185162	0.14	0.00291035	0.00358879	0.42
rs17502738	9:37441650	ZBTB5	T/C	0.804111	-	-	-	-	0.00870459	0.00153004	2e-08	0.000874531	0.00285398	0.78	-0.000133395	0.00120884	0.9	0.000441493	0.000915114	0.64	0.0116869	0.003387	0.00048	0.00398147	0.00174201	0.025	0.00167137	0.00129822	0.19	0.00217474	0.00129278	0.095	0.00190328	0.00197959	0.3	0.00842911	0.00380911	0.026
rs12614085	2:151501545	RND3, RBM43	C/T	0.09	-	-	-	-	0.0123	0.0022	2e-08	0.00384806	0.00401406	0.34	-0.000357801	0.00170131	0.85	-9.23688e-05	0.00128777	0.93	0.00295815	0.00475989	0.58	0.00205239	0.00245645	0.46	0.0082275	0.00182709	8e-06	-0.00476489	0.00182093	0.0078	0.00229202	0.00278488	0.39	-8.06921e-05	0.00530917	0.98
rs3810484	20:62194103	HELZ2	A/G	0.556304	-	-	-	-	0.00684147	0.001222	2.2e-08	0.00287324	0.00227966	0.24	-0.000172391	0.000965497	0.92	0.00187274	0.000730417	0.011	0.00119084	0.00270589	0.65	0.00101249	0.00139389	0.48	0.00278762	0.00103638	0.0076	-0.00146579	0.00103194	0.15	0.000680787	0.00158099	0.64	0.00155278	0.00305791	0.61
rs2059639	8:67381858	ADHFE1, C8orf46	C/T	0.479443	rs2555587	1	T/A	0.477926	0.00652215	0.00121625	5e-08	0.00196235	0.00226876	0.38	-0.000307252	0.000960867	0.79	0.00076068	0.000727678	0.29	-0.00487897	0.0026916	0.067	0.000541734	0.00138613	0.69	0.00364155	0.00103189	0.00039	0.00212374	0.00102706	0.042	-0.00408967	0.00157352	0.0092	-0.00271369	0.00303108	0.35
rs62560863	9:34081331	DCAF12, UBAP2	T/C	0.100316	-	-	-	-	0.0113172	0.0020241	2.5e-08	-0.00268851	0.00377608	0.49	0.000759117	0.00159879	0.65	-0.00162574	0.0012105	0.19	0.00631306	0.00448095	0.13	0.00160557	0.00230776	0.51	0.00451912	0.00171741	0.01	0.00066281	0.0017109	0.69	0.00273197	0.00261914	0.3	0.00160944	0.00510712	0.76
rs11383197	1:34998659	GJB5, C1orf94	AG/A	0.675376	rs10737380	1	C/A	0.676036	0.00711351	0.00129196	3.5e-08	-0.00112611	0.00241165	0.65	0.00114422	0.00102178	0.26	0.00104125	0.000773821	0.18	-0.00172457	0.00285848	0.49	0.00312422	0.00147354	0.031	0.00397471	0.00109717	0.00029	0.00283532	0.00109251	0.0093	-0.00145127	0.00167171	0.38	0.00521293	0.00323866	0.11
rs10639111	6:79539632	IRAK1BP1, MEI4	TGAGA/T	0.78	rs4555886	0.45	A/T	0.89	0.00697599	0.001913	0.00031	0.00215428	0.00356904	0.56	0.000974763	0.00151139	0.52	0.00142928	0.00114424	0.22	0.00579265	0.00423511	0.17	0.00441292	0.00217939	0.045	0.0035297	0.00162334	0.028	0.00164436	0.00161533	0.31	0.000172947	0.00247576	0.92	0.00138689	0.00482176	0.77
rs189489	5:100809375	ST8SIA4	C/G	0.788046	-	-	-	-	0.00831195	0.00148659	3e-08	0.000861443	0.00277326	0.74	-0.00114573	0.00117428	0.29	0.000202422	0.000890702	0.81	-0.00389027	0.0032902	0.29	-0.00162933	0.00169493	0.32	0.00159702	0.00126168	0.21	0.000454854	0.00125597	0.7	0.000439977	0.0019236	0.74	0.00697771	0.00372396	0.057
rs2699869	3:133032892	TMEM108	A/C	0.454128	-	-	-	-	0.00678084	0.00121774	3.1e-08	-0.0013067	0.00227257	0.53	0.000630047	0.000962616	0.5	-0.000205098	0.00072893	0.77	0.0146131	0.00269449	6.5e-08	0.00150263	0.00138899	0.26	0.00147097	0.00103388	0.15	-1.06626e-05	0.0010292	0.9	0.00161351	0.00157572	0.33	0.0019795	0.00305866	0.52
rs936944	3:44385814	TCAIM	G/A	0.162179	-	-	-	-	0.00913528	0.00164374	3.2e-08	0.00685584	0.00306761	0.024	-0.00186169	0.00130002	0.14	0.00020443	0.000984058	0.83	0.0032072	0.0036371	0.36	0.00244718	0.00187407	0.23	0.00114685	0.00139536	0.41	-0.00176334	0.00138943	0.2	-0.00294724	0.00212716	0.17	0.000830665	0.00412531	0.86
rs2893323	1:95783037	RWDD3	A/G	0.354058	-	-	-	-	0.0069416	0.00126675	3.3e-08	-0.00125635	0.00236525	0.55	0.00125904	0.00100228	0.2	6.62422e-05	0.000759564	0.93	0.00718251	0.00280274	0.011	0.00157839	0.00144494	0.3	0.0044133	0.00107574	3.3e-05	0.000738566	0.00107091	0.51	0.00256539	0.00163907	0.12	0.00184928	0.00316036	0.55
rs35851551	7:31330785	NEUROD6, ADCYAP1R1	A/G	0.898496	-	-	-	-	0.011194	0.00202654	3.5e-08	0.00439124	0.00378052	0.23	-0.00277793	0.00160149	0.08	-0.000784857	0.00121426	0.51	-0.00268787	0.00448483	0.51	0.00164207	0.00230711	0.46	0.00405561	0.00171983	0.017	0.00201916	0.00171123	0.22	-0.00592563	0.00262179	0.02	0.00379134	0.00506538	0.45
rs927184	6:51829890	PKHD1	A/T	0.66	-	-	-	-	0.0072	0.0013	3.5e-08	-0.00618982	0.0024116	0.012	0.00122303	0.00102136	0.23	-0.000997386	0.000773836	0.2	-0.00356365	0.00286136	0.23	0.00113727	0.00147465	0.51	-0.0021717	0.0010969	0.041	-0.000516471	0.00109248	0.6	0.000493088	0.00167286	0.66	0.000682949	0.00323129	0.83
rs11502903	12:34855113	ALG10	A/G	0.707801	-	-	-	-	0.00758301	0.00137455	3.6e-08	0.00865475	0.00256506	0.00078	-0.00314398	0.00108666	0.0037	0.000427516	0.00082358	0.59	0.0226368	0.00304185	9.5e-14	-0.00142114	0.00156813	0.38	-0.00205531	0.00116629	0.082	0.00389408	0.00116109	0.00089	0.00727597	0.00177841	4.8e-05	0.00550522	0.0034399	0.11
rs3943782	3:85388164	CADM2	G/A	0.369738	-	-	-	-	0.00699622	0.00126436	3.6e-08	0.00662967	0.00235982	0.0052	-0.000129456	0.000999908	0.92	0.00294589	0.000756828	9.1e-05	0.000921299	0.00279775	0.84	0.0025912	0.00144081	0.074	0.00292281	0.0010734	0.008	0.00322561	0.00106851	0.0027	-0.0010047	0.00163611	0.52	-0.00305827	0.0031552	0.35
rs34728579	18:31610848	NOL4	C/T	0.200202	-	-	-	-	0.00839996	0.00152087	3.7e-08	-0.00301551	0.00283773	0.28	0.0013585	0.00120222	0.24	0.00064072	0.000910391	0.47	-0.0161435	0.00336671	2.4e-06	0.00340911	0.00173733	0.039	0.00478587	0.00129019	0.00023	-0.00260652	0.0012853	0.043	-0.00727829	0.00196788	0.00014	0.000436371	0.00379908	0.91
rs2084839	15:83752159	BTBD1, HDGFRP3	G/T	0.423142	-	-	-	-	0.00670051	0.00123268	3.8e-08	-0.00128386	0.00229874	0.54	0.000621255	0.000973533	0.53	-0.000119157	0.000736893	0.88	-0.00430839	0.00272927	0.11	0.0037657	0.00140485	0.0062	0.00411783	0.00104555	8.9e-05	-0.000542944	0.0010408	0.6	-0.00137111	0.00159471	0.35	0.00597825	0.00308103	0.053
rs73817091	5:159042652	IL12B, ADRA1B	T/C	0.042467	-	-	-	-	0.0165127	0.00302224	3.8e-08	0.00876225	0.00563581	0.12	-0.00356587	0.00238936	0.13	0.000905867	0.00180408	0.64	-0.00370126	0.00668815	0.61	0.000875496	0.00346054	0.87	0.00628906	0.00256441	0.014	-0.00366516	0.00255468	0.14	-0.00380624	0.00391065	0.35	-0.00464131	0.00754101	0.54
rs1941182	18:25569743	CDH2	A/C	0.418426	-	-	-	-	0.00679457	0.00124346	4.1e-08	0.00439485	0.00231965	0.052	0.000372202	0.0009827	0.71	0.00153405	0.000743838	0.039	-0.00473385	0.00275318	0.082	0.00275385	0.0014178	0.056	0.00429653	0.00105477	5.1e-05	0.000434774	0.00105026	0.64	-0.000856156	0.00160887	0.63	0.00294573	0.00309595	0.33
rs2284015	22:37096573	CACNG2	G/C	0.259172	-	-	-	-	0.00771167	0.00138662	4.1e-08	0.0022649	0.00258622	0.38	-9.98596e-05	0.00109553	0.92	0.000129415	0.000829488	0.87	0.00212268	0.00307073	0.48	0.00098886	0.00158061	0.57	0.00183089	0.00117569	0.13	-0.00204227	0.00117077	0.081	-0.0013537	0.0017939	0.38	0.00341173	0.00348671	0.33
rs140506252	6:155129280	SCAF8	A/T	0.977522	-	-	-	-	0.0227261	0.0040886	4.3e-08	0.0256676	0.00762105	0.00082	-0.00637805	0.00322203	0.05	0.00501011	0.00245632	0.042	-0.0214845	0.00905348	0.014	-0.00115586	0.00469098	0.81	0.0060019	0.00347064	0.086	-0.00296799	0.00345125	0.39	-0.012016	0.00529222	0.019	0.00603975	0.0103407	0.55
rs4356873	4:164216739	NPY1R, NAF1	C/T	0.239996	-	-	-	-	0.00775689	0.00142205	4.5e-08	-0.00403659	0.00265279	0.13	0.00159315	0.00112397	0.16	-0.000703254	0.000850921	0.41	0.00109046	0.00314708	0.83	0.0020467	0.00162097	0.18	0.00448765	0.00120662	0.00029	0.00302028	0.00120139	0.011	0.000333252	0.00183972	0.89	-0.000814937	0.00358433	0.83
Summary statistics for other self-reported sleep traits were obtained from the Sleep Disorder Knowledge Portal (http://sleepdisordergenetics.org/).
If the lead signal was unavailable, a proxy SNP (r2 >0.8) was used instead.
Abbreviations: Chr=chromosome, E/A=effect/alternative alleles, EAF=effect allele frequency, Info=imputation quality score, position=base pair coordinate hg19, SNP=single nucleotide polymorphism.
