# Supplementary material for: Genetic determinants of daytime napping and effects on cardiometabolic health
Source: Nat Commun. 2021 Feb 10;12:900. doi: 10.1038/s41467-020-20585-3 (PMC7876146; doi:10.1038/s41467-020-20585-3)
Supplement: Supplementary file 9 — Supplementary Data 5 [file 41467_2020_20585_MOESM9_ESM.xlsx]

## Sheet: Sheet1
Supplementary Data 5. Functional annotation of genome-wide association signals for daytime napping.
SNP	Chr:position (NCBI Build 37)	Nearest gene(s)	P value	Alleles (E/A)	EAF	PICS Score	Nap specific	Positional annotation	CADD score	RDB score	Coding effect	Exon number	Colocalizes with other sleep traits	Colocalizes with BMI	Colocalizes with gene expression in frontal cortex
rs11615756	12:117942076	KSR2	1.4e-49	T/C	0.404611	0.55	No	intronic	16.37	6	NA	NA	Daytime sleepiness, sleep duration
rs385199	17:43686419	CRHR1, PLEKHM1	7.5e-47	A/C	0.772138	0.89	No	downstream	0.678	NA	NA	NA
rs12140153	1:62579891	PATJ	2.4e-31	G/T	0.9	NA	No	exonic	26.8	6	Missense	exon35	Daytime sleepiness, snoring, chronotype	Yes
rs2653349	6:55142337	HCRTR2	3.4e-29	A/G	0.214777	0.84	No	exonic	20.2	5	Missense	exon5	Difficulty getting up, chronotype
rs9965170	18:44788274	SKOR2, SMAD2	7.8e-29	G/A	0.576607	0.1	No	intergenic	0.448	4	NA	NA	Daytime sleepiness
rs2250377	1:201860626	SHISA4	1.4e-24	A/G	0.338883	0.1	No	exonic	22.1	5	Missense	exon4	Chronotype	Yes
rs2431108	5:103947968	RP11-6N13.1	7.7e-24	C/T	0.328723	0.35	No	ncRNA_intronic	20.8	NA	NA	NA	Insomnia, chronotype
rs13284688	9:81727018	TLE4, PSAT1	1.7e-23	C/T	0.206572	0.77	No	intergenic	21.6	6	NA	NA	Daytime sleepiness
rs614987	6:124920871	NKAIN2	7.5e-19	C/A	0.614205	0.49	No	intronic	1.941	NA	NA	NA	Daytime sleepiness
rs10875622	5:146693062	STK32A	1.3e-17	A/G	0.575365	0.65	No	intronic	2.133	7	NA	NA	Daytime sleepiness
rs796858289	2:236801226	AGAP1	5e-17	GA/G	0.584323	0.12 (rs908442, r2=0.95)	No	intronic	0.943	NA	NA	NA	Daytime sleepiness
rs6919087	6:37699156	MDGA1, ZFAND3	1e-16	T/G	0.6876	0.46	No	intergenic	2.364	6	NA	NA
rs174541	11:61565908	FADS2, FEN1	4.4e-15	C/T	0.360451	0.28	No	intronic	3.84	3a	NA	NA			Yes
rs2195272	5:102295504	PAM	6.7e-15	T/G	0.329132	0.04	No	intronic	6.93	NA	NA	NA
rs2861805	18:36105007	CELF4	2e-14	A/G	0.540036	0.13	No	intergenic	3.372	6	NA	NA
rs13033444	2:23611438	KLHL29	3.6e-13	G/A	0.282805	0.73	Yes	intronic	19.54	5	NA	NA
rs11258652	10:13868855	FRMD4A	3.7e-13	C/A	0.763185	0.15	Yes	intronic	5.785	7	NA	NA
rs1592544	16:56129244	GNAO1, CES5A	8.5e-13	C/T	0.504077	0.17	No	ncRNA_intronic	0.143	NA	NA	NA	Sleep duration
rs12451365	17:35595368	ACACA	1.5e-12	C/T	0.204638	0.05	No	intronic	2.447	7	NA	NA
rs542011541	1:174864554	RABGAP1L	3.1e-12	CT/C	0.235549	0.04 (rs12063093, r2=0.94)	No	intronic	1.455	NA	NA	NA
rs749865489	6:84328832	SNAP91	3.8e-12	CA/C	0.446514	NA	No	intronic	0.872	NA	NA	NA	Snoring
rs10149986	14:29721044	PRKD1, FOXG1	4.4e-12	G/T	0.185198	0.17	No	intergenic	0.654	7	NA	NA	Daytime sleepiness
rs2786547	1:33342304	FNDC5, HPCA	1e-11	C/T	0.823104	0.14	No	intergenic	3.708	NA	NA	NA	Daytime sleepiness	Yes
rs11125776	2:59478517	LINC01793	1.5e-11	T/G	0.854478	0.49	No	ncRNA_intronic	9.007	6	NA	NA
rs350785	2:52934600	GPR75-ASB3, ASB3	1.5e-11	T/C	0.115476	0.33	Yes	intergenic	0.093	6	NA	NA
rs2769916	13:107820389	FAM155A	1.7e-11	A/G	0.688617	0.15	No	downstream	4.768	NA	NA	NA
rs1601440	3:84665393	CADM2	1.9e-11	C/T	0.278622	0.17	No	intergenic	0.701	6	NA	NA
rs17158413	15:83235408	CPEB1	4.4e-11	A/G	0.237279	0.43	No	intronic	4.621	5	NA	NA
rs35011311	12:38616581	ALG10B	4.4e-11	G/T	0.734419	0.95	No	intergenic	0.046	6	NA	NA	Sleep duration // Ease of awakening, chronotype*
rs3935190	17:79084367	BAIAP2	5.4e-11	A/G	0.536252	0.95	No	intronic	4.119	NA	NA	NA		Yes
rs962247	18:23084118	ZNF521, SS18	5.7e-11	G/A	0.523199	0.19	Yes	intergenic	19.93	NA	NA	NA		Yes
rs60222088	12:108334477	ASCL4, PRDM4	6.4e-11	C/A	0.852733	0.2	No	intergenic	4.723	5	NA	NA	Daytime sleepiness
rs13150944	4:85408000	NKX6-1, CDS1	6.8e-11	G/A	0.689386	0.36	No	intergenic	3.672	7	NA	NA		Yes
rs141957346	9:86367994	GKAP1	7.1e-11	AT/A	0.59	0.11 (rs295276, r2=0.92)	No	intronic	0.026	NA	NA	NA
rs35039375	1:171516863	PRRC2C	8.7e-11	G/A	0.091832	0.66	No	intronic	1.011	7	NA	NA
rs4236060	6:38470087	BTBD9	8.8e-11	T/C	0.272281	0.63	No	intronic	12.05	3a	NA	NA
rs80163246	2:164574344	FIGN	1.4e-10	C/T	0.117455	0.07	No	intronic	17.86	5	NA	NA
rs224111	10:64552010	ADO, EGR2, ZNF365	1.6e-10	G/A	0.612306	0.13	No	intergenic	0.033	NA	NA	NA	Daytime sleepiness
rs1001817	3:183995341	ECE2	1.7e-10	C/T	0.507212	0.22	No	intronic	5.722	NA	NA	NA		Yes	Yes
rs10835420	11:28866669	METTL15	1.7e-10	T/A	0.750826	0.12	No	ncRNA_intronic	3.811	6	NA	NA
rs2370926	14:79602542	NRXN3	1.7e-10	T/C	0.633526	0.16	No	intronic	16.42	5	NA	NA
rs1883048	21:47397586	COL6A1, PCBP3	1.8e-10	C/T	0.523561	0.45	Yes	intergenic	0.541	2b	NA	NA
rs12657723	5:62760828	HTR1A, RNF180	2e-10	T/C	0.321683	0.34	No	intergenic	0.382	7	NA	NA
rs6452787	5:87712831	TMEM161B	2e-10	A/G	0.536153	0.12 (rs7708715, r2=0.99)	No	ncRNA_intronic	0.047	5	NA	NA	Insomnia		Yes
rs2099810	5:112030173	APC, REEP5	2.8e-10	A/G	0.50307	0.09	Yes	intergenic	3.212	NA	NA	NA
rs4983329	14:29218473	FOXG1	3.1e-10	A/C	0.555832	1	No	ncRNA_intronic	0.454	7	NA	NA
rs17049683	2:58905715	FANCL	4.1e-10	G/A	0.333319	0.45	No	ncRNA_intronic	13.17	6	NA	NA
rs9998136	4:79550425	ANXA3, BMP2K	4.4e-10	G/C	0.74725	0.04	No	intergenic	4.084	4	NA	NA
rs60920123	16:10134637	GRIN2A	4.5e-10	G/A	0.566808	0.62	No	intronic	11.04	5	NA	NA
rs1931175	1:96928273	PTBP2	4.6e-10	G/C	0.383828	0.11	No	intergenic	13.38	5	NA	NA
rs285815	8:106108303	ZFPM2, LRP12	5.8e-10	T/A	0.455535	0.56	No	intronic	19.57	6	NA	NA	Daytime sleepiness
rs271057	11:92769748	MTNR1B, SLC36A4	6.5e-10	C/T	0.248427	0.11	No	intergenic	10.71	NA	NA	NA
rs13023587	2:49413860	FSHR, STON1-GTF2A1L	6.5e-10	C/G	0.49	0.16	No	intergenic	0.39	7	NA	NA
rs351776	8:28191306	PNOC	8.4e-10	C/A	0.549518	0.32	No	ncRNA_intronic	6.221	4	NA	NA	Daytime sleepiness	Yes
rs10257273	7:99188589	GS1-259H13.13	8.9e-10	A/T	0.85069	0.11	No	intronic	1.377	6	NA	NA	Chronotype	Yes
rs9389556	6:100079774	PRDM13, MCHR2, CCNC	9.7e-10	G/C	0.260947	0.22	No	intergenic	3.334	6	NA	NA	Daytime sleepiness
rs113960908	7:106931292	COG5	1e-09	GGT/G	0.227066	0.02	No	intronic	12.13	NA	NA	NA
rs1415218	9:73504992	TRPM3	1.2e-09	T/C	0.281328	1	No	intronic	1.7	NA	NA	NA
rs2417268	12:13493906	EMPI1, C12orf36	1.2e-09	T/A	0.440191	0.05 (rs10772657, r2=0.99)	Yes	intergenic	1.379	6	NA	NA
rs34262487	6:36224315	PNPLA1	1.2e-09	C/A	0.927997	0.61	Yes	intronic	1.35	7	NA	NA
rs971415	9:108846445	TMEM38B, FKTN	1.2e-09	A/G	0.877622	0.22	No	intergenic	0.116	5	NA	NA
rs77154532	3:19377311	KCNH8	1.4e-09	A/G	0.641674	0.75	No	intronic	2.454	6	NA	NA
rs301817	1:8503379	RERE	1.6e-09	A/C	0.59	NA	No	intronic	0.137	7	NA	NA
rs11967137	6:28199764	ZSCAN9	1.7e-09	A/G	0.805519	0.15	No	intronic	2.379	7	NA	NA		Yes
rs17265513	20:39832628	ZHX3	2e-09	C/T	0.199401	0.43	No	exonic	22	7	Missense	exon4
rs4692709	4:170228549	SH3RF1, NEK1	2.4e-09	C/T	0.454598	0.45	No	intergenic	8.164	6	NA	NA
rs113493369	6:57698806	PRIM2	2.8e-09	C/CA	0.529714	0.19 (rs4389756, r=0.99)	No	intergenic	0.276	NA	NA	NA
rs1518394	2:58171287	VRK2	2.8e-09	G/A	0.605112	0.04	No	intronic	3.122	6	NA	NA
rs528301822	16:69403012	TERF2	2.8e-09	T/A	0.286618	NA	No	intronic	2.196	NA	NA	NA			Yes
rs10811438	9:20962282	FOCAD	3.2e-09	G/C	0.60658	0.1	No	intronic	1.338	6	NA	NA
rs1843815	1:98589715	DPYD, SNX7	3.3e-09	T/A	0.545598	0.91	No	intergenic	2.531	6	NA	NA	Daytime sleepiness
rs9309116	2:44557919	PREPL	3.9e-09	T/C	0.652831	0.12	No	intronic	1.418	6	NA	NA
rs9883093	3:82774831	GBE1	4.5e-09	G/T	0.633225	0.07	No	intergenic	1.53	6	NA	NA
rs9939355	16:23837048	PRKCB, CHP2	4.5e-09	C/T	0.442329	0.19	No	intergenic	0.062	6	NA	NA		Yes
rs910187	20:45841052	ZMYND8	4.9e-09	G/A	0.626033	0.3	No	intronic	0.717	5	NA	NA
rs12346996	9:131840856	DOLPP1, FAM73B	5e-09	T/C	0.271929	0.07	No	intergenic	3.014	5	NA	NA
rs11071755	15:63793936	USP3, CA12	5.2e-09	G/A	0.574922	0.37	Yes	intergenic	3.284	2b	NA	NA
rs12031519	1:162876200	CCDC190, RGS4	5.5e-09	A/G	0.888258	0.2	Yes	intergenic	5.034	7	NA	NA			Yes
rs6663012	1:32091779	HCRTR1	5.5e-09	T/G	0.379188	0.1	No	intronic	5.263	5	NA	NA
rs388016	5:106861892	EFNA5	6.1e-09	A/G	0.666763	0.21	No	intronic	2.853	6	NA	NA
rs2943023	5:89597733	CETN3	7.4e-09	C/T	0.580197	0.23	No	intergenic	4.076	NA	NA	NA			Yes
rs35127490	6:114638966	HS3ST5	8.3e-09	CG/C	0.437689	NA	Yes	ncRNA_intronic	0.813	NA	NA	NA		Yes
rs62189006	2:162573586	SLC4A10	8.3e-09	A/G	0.907199	0.04	No	intronic	5.928	5	NA	NA
rs9460110	6:170621249	FAM120B	8.4e-09	C/T	0.369782	0.73	No	intronic	5.257	7	NA	NA
rs3986805	16:28350059	NPIPB6	8.7e-09	G/A	0.414592	0.93	No	intergenic	1.386	7	NA	NA
rs2143792	6:62182204	MTRNR2L9	9.1e-09	G/A	0.567531	0.47	No	intergenic	5.094	7	NA	NA
rs10152428	15:93510243	CHD2	1.1e-08	C/G	0.729765	0.42	Yes	intronic	0.611	5	NA	NA
rs11224896	11:101479583	TRPC6, ANGPTL5	1.1e-08	T/C	0.889747	0.03	No	intergenic	2.402	7	NA	NA	Sleep duration
rs7422655	2:208941004	CRYGD, PLEKHM3	1.1e-08	C/T	0.263115	0.05	Yes	intergenic	3.661	6	NA	NA
rs35144585	2:169092428	STK39	1.2e-08	T/A	0.870708	0.36	No	intronic	6.068	6	NA	NA	Daytime sleepiness
rs10875606	5:143769614	KCTD16	1.3e-08	C/A	0.315767	0.08	Yes	intronic	14.74	5	NA	NA
rs56180058	2:25337155	EFR3B	1.3e-08	C/T	0.839025	0.81	Yes	intronic	0.04	6	NA	NA
rs4357022	5:106311039	EFNA5	1.4e-08	G/T	0.464156	0.13	No	ncRNA_intronic	0.812	6	NA	NA
rs4604518	9:120555845	TLR4	1.4e-08	G/A	0.546474	0.29	No	ncRNA_intronic	0.062	7	NA	NA
rs3732085	2:206831860	INO80D, NDUFS1, NRP2	1.5e-08	C/A	0.64248	0.64	No	intergenic	2.242	NA	NA	NA
rs7814873	8:142213997	SLC45A4, DENND3	1.5e-08	C/T	0.382994	0.45	No	intergenic	0.956	5	NA	NA
rs13263535	8:1175131	DLGAP2, ERICH1	1.6e-08	G/T	0.531464	0.18	Yes	ncRNA_intronic	0.446	7	NA	NA
rs2836909	21:40505569	PSMG1, BRWD1	1.6e-08	G/A	0.309589	0.33	No	intergenic	2.325	1f	NA	NA
rs76824303	3:62459819	CADPS	1.7e-08	A/C	0.900584	NA	Yes	intronic	10.46	6	NA	NA
rs112520848	17:64308310	PRKCA	1.8e-08	C/G	0.385884	NA	No	intronic	0.594	7	NA	NA
rs253666	3:138115770	MRAS	1.8e-08	A/G	0.764938	0.25	No	intronic	0.5	NA	NA	NA		Yes
rs17502738	9:37441650	ZBTB5	2e-08	T/C	0.804111	0.19	No	exonic	22.7	7	Missense	exon2
rs12614085	2:151501545	RND3, RBM43	2e-08	C/T	0.09	0.04	No	intergenic	7.096	6	NA	NA
rs3810484	20:62194103	HELZ2	2.2e-08	A/G	0.556304	0.76	Yes	exonic	0.156	5	Missense	exon8
rs2059639	8:67381858	ADHFE1, C8orf46	2.4e-08	C/T	0.479443	NA	No	downstream	6.569	NA	NA	NA
rs62560863	9:34081331	DCAF12, UBAP2	2.5e-08	T/C	0.100316	0.87	Yes	intergenic	1.302	7	NA	NA
rs11383197	1:34998659	GJB5, C1orf94	2.7e-08	AG/A	0.675376	0.13	No	intergenic	10.68	NA	NA	NA
rs10639111	6:79539632	IRAK1BP1, MEI4	2.9e-08	TGAGA/T	0.78	NA	Yes	intergenic	1.94	NA	NA	NA
rs189489	5:100809375	ST8SIA4	3e-08	C/G	0.788046	0.07	Yes	intergenic	0.381	2b	NA	NA
rs2699869	3:133032892	TMEM108	3.1e-08	A/C	0.454128	0.12	No	intronic	11.07	7	NA	NA
rs936944	3:44385814	TCAIM	3.2e-08	G/A	0.162179	0.05	Yes	intronic	2.75	5	NA	NA			Yes
rs2893323	1:95783037	RWDD3	3.3e-08	A/G	0.354058	0.22	No	ncRNA_intronic	3.164	7	NA	NA
rs35851551	7:31330785	NEUROD6, ADCYAP1R1	3.5e-08	A/G	0.898496	NA	Yes	intergenic	9.526	6	NA	NA
rs927184	6:51829890	PKHD1	3.5e-08	A/T	0.66	NA	Yes	intronic	3.2	7	NA	NA
rs11502903	12:34855113	ALG10	3.6e-08	A/G	0.707801	NA	No	intergenic	8.066	6	NA	NA
rs3943782	3:85388164	CADM2	3.6e-08	G/A	0.369738	NA	No	intronic	4.739	6	NA	NA
rs34728579	18:31610848	NOL4	3.7e-08	C/T	0.200202	0.56	No	intronic	0.032	6	NA	NA
rs2084839	15:83752159	BTBD1, HDGFRP3	3.8e-08	G/T	0.423142	0.1	No	ncRNA_intronic	2.596	NA	NA	NA
rs73817091	5:159042652	IL12B, ADRA1B	3.8e-08	T/C	0.042467	0.02	Yes	intergenic	2.639	7	NA	NA
rs1941182	18:25569743	CDH2	4.1e-08	A/C	0.418426	0.34	No	intronic	0.693	7	NA	NA
rs2284015	22:37096573	CACNG2	4.1e-08	G/C	0.259172	0.59	Yes	intronic	14.45	5	NA	NA
rs140506252	6:155129280	SCAF8	4.3e-08	A/T	0.977522	0.33	No	exonic	23.9	7	nonsynonymous SNV	exon12
rs4356873	4:164216739	NPY1R, NAF1	4.5e-08	C/T	0.239996	0.14	No	intergenic	5.206	7	NA	NA
*association signal spanned at least 2 LD blocks used for colocalization. For the multi-allelic variants that were not compatible with the PICS browser, we selected a proxy when possible with r2 >0.90 with the lead variant and report the PICS score for this proxy instead.
Abbreviations: Chr=chromosome, E/A=effect/alternative alleles, EAF=effect allele frequency, position=base pair coordinate hg19, SNP=single nucleotide polymorphism.
