# Supplementary material for: Genetic determinants of daytime napping and effects on cardiometabolic health
Source: Nat Commun. 2021 Feb 10;12:900. doi: 10.1038/s41467-020-20585-3 (PMC7876146; doi:10.1038/s41467-020-20585-3)
Supplement: Supplementary file 10 — Supplementary Data 6 [file 41467_2020_20585_MOESM10_ESM.xlsx]

## Sheet: Sheet1
Supplementary Data 6. Convergence of daytime napping variants' clustering using Bayesian nonnegative matrix factorization (bNMF) algorithm to 3 likely distinct daytime napping-promoting mechanisms.
SNP	Nearest gene(s)	Cluster 1 Sleep propensity N loci =6	Cluster 2 Disrupted sleep N loci =5	Cluster 3 Early morning awakening N loci =9
rs385199	CRHR1, PLEKHM1	1.72344	0.717028	0
rs9965170	SKOR2, SMAD2	1.55703	0.357375	0.023367
rs11615756	KSR2	1.40447	0.202165	0.304819
rs60222088	ASCL4, PRDM4	1.37266	0.101524	0.0150391
rs301817	RERE	1.23921	0	0.545794
rs1001817	ECE2	1.11504	0.259283	0.247771
rs4236060	BTBD9	1.04994	0	1.39935
rs2195272	PAM	1.03171	0	0.252311
rs749865489	SNAP91	0.954783	0.494361	0.280466
rs3943782	CADM2	0.93473	0.110578	0.154327
rs1518394	VRK2	0.899655	0.363748	0
rs9998136	ANXA3, BMP2K	0.857748	0.108691	0.514933
rs614987	NKAIN2	0.853753	0	0.42201
rs60920123	GRIN2A	0.845793	0.110285	0.247228
rs11224896	TRPC6, ANGPTL5	0.842441	0.032404	0.447199
rs4692709	SH3RF1, NEK1	0.82319	0.390139	0.0316658
rs2769916	FAM155A	0.808696	0.107877	0.544904
rs9460110	FAM120B	0.751901	0.19561	0.155078
rs1592544	GNAO1, CES5A	0.743421	0	0.215823
rs10149986	PRKD1, FOXG1	0.699199	0.316295	0.525445
rs112520848	PRKCA	0.677798	0.103453	0.0427885
rs11967137	ZSCAN9	0.672019	0	0.672638
rs113960908	COG5	0.655539	0.10173	0.418989
rs13263535	DLGAP2, ERICH1	0.607145	0.0796265	0.0668862
rs1941182	CDH2	0.60088	0.189386	0.493361
rs2143792	MTRNR2L9	0.586382	0.523001	0.0332113
rs796858289	AGAP1	0.57813	0.349813	1.13458
rs6452787	TMEM161B	0.518307	0	0.980826
rs7814873	SLC45A4, DENND3	0.517722	0.462773	0.0217961
rs3732085	INO80D, NDUFS1, NRP2	0.517542	0.192697	0
rs35144585	STK39	0.516621	0.167956	0.222448
rs113493369	PRIM2	0.508422	0.498713	0.114104
rs910187	ZMYND8	0.5039	0.124247	0.279561
rs351776	PNOC	0.501596	0	0.931624
rs10875622	STK32A	0.491279	0.360223	0.00638441
rs9939355	PRKCB, CHP2	0.48378	0.178581	0.00182769
rs2284015	CACNG2	0.480941	0	0.417909
rs936944	TCAIM	0.475526	0	0.242626
rs4983329	FOXG1	0.461666	0.395768	0
rs174541	FADS2, FEN1	0.424479	0.797571	0
rs7422655	CRYGD, PLEKHM3	0.410789	0.264166	0.215132
rs12140153	PATJ	0.401398	0.476842	1.58303
rs11383197	GJB5, C1orf94	0.39073	0.787075	0.162194
rs6663012	HCRTR1	0.382174	0.711935	0.222727
rs1883048	COL6A1, PCBP3	0.368858	0	0.367635
rs4357022	EFNA5	0.364829	0.10406	0.324737
rs1843815	DPYD, SNX7	0.361343	0.360109	0.285891
rs2836909	PSMG1, BRWD1	0.349191	0.165859	0.115533
rs77154532	KCNH8	0.348175	0.397591	0.121678
rs13023587	FSHR, STON1-GTF2A1L	0.321948	0.993815	0
rs350785	GPR75-ASB3, ASB3	0.320441	0.207591	0.0998771
rs2059639	ADHFE1, C8orf46	0.306477	0.389631	0.0853807
rs2861805	CELF4	0.301035	0.737504	0.106567
rs2893323	RWDD3	0.294749	0.137821	0.939937
rs2943023	CETN3	0.293318	0.766979	0.119398
rs1931175	PTBP2	0.275592	0.0891872	0.761188
rs140506252	SCAF8	0.275325	0.347136	0.113659
rs2099810	APC, REEP5	0.273224	0.229845	0.724642
rs971415	TMEM38B, FKTN	0.272961	0.889116	0
rs73817091	IL12B, ADRA1B	0.270565	0.187122	0
rs1415218	TRPM3	0.264913	0.340375	0.190076
rs9389556	PRDM13, MCHR2, CCNC	0.256773	0.393583	0.44882
rs528301822	TERF2	0.255127	0.692297	0
rs10152428	CHD2	0.232739	0.446033	0
rs35127490	HS3ST5	0.231134	0	0.625338
rs6919087	MDGA1, ZFAND3	0.229796	0.653846	0.0594988
rs2417268	EMPI1, C12orf36	0.208934	0.251783	0.329557
rs4604518	TLR4	0.204936	0.193553	0.438969
rs12346996	DOLPP1, FAM73B	0.186757	0.486325	0.598942
rs12614085	RND3, RBM43	0.186069	0.238044	0.348222
rs542011541	RABGAP1L	0.170737	0.832608	0.125116
rs2084839	BTBD1, HDGFRP3	0.170328	0.646247	0.229146
rs13033444	KLHL29	0.151822	0.31205	0.109009
rs12451365	ACACA	0.147139	0.927944	0.0628145
rs189489	ST8SIA4	0.145328	0.491575	0.2724
rs35851551	NEUROD6, ADCYAP1R1	0.14316	0.884477	0.00550318
rs962247	ZNF521, SS18	0.14297	0.452768	0.583628
rs17265513	ZHX3	0.141874	0.0501726	0.522226
rs4356873	NPY1R, NAF1	0.141304	0.248654	0.0991955
rs10835420	METTL15	0.115876	0.195501	0.498608
rs11258652	FRMD4A	0.114689	0.0831197	0.460197
rs35011311	ALG10B	0.110124	0	1.80358
rs56180058	EFR3B	0.0864355	0.271745	0.189273
rs9883093	GBE1	0.0711886	0.764693	0.283654
rs35039375	PRRC2C	0.061485	0.35953	0.587771
rs10811438	FOCAD	0.0583214	0.398514	0.586558
rs3986805	NPIPB6	0.0578713	0.251455	0.822565
rs3935190	BAIAP2	0.057052	0.0329036	0.591457
rs62189006	SLC4A10	0.0560198	0.631468	0.10118
rs17158413	CPEB1	0.0473645	0.784831	5.72132e-07
rs62560863	DCAF12, UBAP2	0.0438999	0.115937	0.663165
rs11071755	USP3, CA12	0.0412574	0.164905	0.058378
rs80163246	FIGN	0.035076	0.803477	0.186101
rs3810484	HELZ2	0.0291327	0.550327	0.18725
rs927184	PKHD1	0.0259457	0.186204	0.073446
rs17502738	ZBTB5	0.0138505	0.165454	1.09564
rs12657723	HTR1A, RNF180	0.00509467	0.602055	0.298677
rs253666	MRAS	0.00198153	0.247199	0.905463
rs10875606	KCTD16	0.00169415	0.803092	0.554855
rs76824303	CADPS	3.32303e-05	0.769372	0.0150195
rs224111	ADO, EGR2, ZNF365	4.31143e-07	1.57034	0
rs2250377	SHISA4	0	2.49212	0.181809
rs2370926	NRXN3	0	1.53336	0.205885
rs2786547	FNDC5, HPCA	0	1.4002	0
rs10257273	GS1-259H13.13	0	1.21783	0
rs34728579	NOL4	0	1.07272	0
rs17049683	FANCL	0	1.05679	0.0212044
rs13284688	TLE4, PSAT1	0	0.994133	0.00025484
rs285815	ZFPM2, LRP12	0	0.962786	0.0818001
rs141957346	GKAP1	0	0.932016	0
rs34262487	PNPLA1	0	0.89856	0.0878179
rs1601440	CADM2	0	0.776795	0.385232
rs388016	EFNA5	0	0.568123	0.732736
rs271057	MTNR1B, SLC36A4	0	0.484417	1.17813
rs11125776	LINC01793	0	0.472913	0.0712844
rs13150944	NKX6-1, CDS1	0	0.471308	0.247198
rs2431108	RP11-6N13.1	0	0.419744	1.11761
rs2653349	HCRTR2	0	0.307167	2.16414
rs12031519	CCDC190, RGS4	0	0.19886	0.442555
rs9309116	PREPL	0	0.152434	0.89303
rs11502903	ALG10	0	0	1.84386
rs2699869	TMEM108	0	0	1.0236
Bolded values indicate that the variant is a defining feature of the cluster based on threshold.
*rs10639111 was not included due to missing proxy SNP in association analyses for other sleep traits.
