# Supplementary material for: Genetic determinants of daytime napping and effects on cardiometabolic health
Source: Nat Commun. 2021 Feb 10;12:900. doi: 10.1038/s41467-020-20585-3 (PMC7876146; doi:10.1038/s41467-020-20585-3)
Supplement: Supplementary file 11 — Supplementary Data 7 [file 41467_2020_20585_MOESM11_ESM.xlsx]

## Sheet: Sheet1
Supplementary Data 7. Gene-based association analysis using Pascal (summing statistics across independent signals in each gene) for daytime napping.
Chromosome	Start	End	Strand	Gene	Number of SNPs	P Value
17	44590075	44633014	+	LRRC37A2	2	1e-15
17	43677490	43679748	-	LOC644172	12	4.996e-15
17	44270938	44274089	+	KANSL1-AS1	18	3.11973e-14
17	43716340	43723595	+	CRHR1-IT1	16	7.27196e-14
17	44372496	44415160	+	LRRC37A	33	9.19265e-14
17	43578683	43597889	-	LRRC37A4P	30	1.08358e-13
17	44363861	44657088	-	ARL17A	43	1.67422e-13
1	62208148	62644347	+	INADL	1322	1e-12
1	201617449	201796102	+	NAV1	486	1e-12
1	201777738	201777830	+	MIR1231	128	1e-12
1	201798287	201853422	+	IPO9	224	1e-12
1	201857796	201861715	+	SHISA4	153	1e-12
1	201865583	201915716	-	LMOD1	322	1e-12
11	61520120	61555989	+	MYRF	194	1e-12
11	61556601	61560085	-	TMEM258	142	1e-12
11	61559966	61560033	-	MIR611	133	1e-12
11	61560108	61564714	+	FEN1	144	1e-12
11	61567096	61584529	-	FADS1	193	1e-12
11	61582632	61582712	-	MIR1908	158	1e-12
11	61583727	61634825	+	FADS2	253	1e-12
12	117890816	118406028	-	KSR2	1711	1e-12
17	43471267	43511112	-	ARHGAP27	40	1e-12
17	43513265	43568146	-	PLEKHM1	48	1e-12
17	43697709	43913194	+	CRHR1	251	1e-12
17	43920721	43972879	-	MAPT-AS1	213	1e-12
17	43922255	43924438	+	SPPL2C	186	1e-12
17	43971747	44105699	+	MAPT	84	1e-12
17	43973148	43976164	+	MAPT-IT1	43	1e-12
17	44076615	44077060	+	STH	33	1e-12
17	44107281	44302740	-	KANSL1	102	1e-12
17	44668034	44834828	+	NSF	99	1e-12
17	44839871	44896126	-	WNT3	165	1e-12
18	44497556	44628614	+	KATNAL2	385	1e-12
18	44633780	44676871	-	HDHD2	246	1e-12
18	44681389	44702745	-	IER3IP1	228	1e-12
18	44738459	44775554	-	SKOR2	237	1e-12
5	102201526	102366808	+	PAM	286	1e-12
5	102421703	102455842	-	GIN1	218	1e-12
5	102455957	102539224	+	PPIP5K2	222	1e-12
6	55039070	55147418	+	HCRTR2	475	1e-12
6	55192266	55267291	+	GFRAL	544	1e-12
6	84262604	84419127	-	SNAP91	344	1e-12
11	61640997	61659006	-	FADS3	258	4.00446e-12
17	35441926	35766902	-	ACACA	499	4.80505e-12
1	62660473	62678001	+	L1TD1	426	4.96914e-12
6	37600283	37665766	-	MDGA1	562	8.85181e-12
18	44558942	44561988	-	TCEB3B	171	1.12699e-11
16	56126898	56225006	-	LOC283856	349	1.19459e-11
17	43209966	43221543	+	ACBD4	200	1.24378e-11
17	43138679	43186382	+	NMT1	336	1.43123e-11
17	43189007	43209891	-	PLCD3	249	1.55552e-11
1	174128551	174964445	+	RABGAP1L	1331	2.02004e-11
16	56226528	56228437	-	DKFZP434H168	188	3.7371e-11
16	56225250	56391356	+	GNAO1	463	3.89209e-11
1	174968570	174981163	+	CACYBP	155	7.22509e-11
1	174417211	174418683	+	GPR52	151	7.54141e-11
17	43100705	43138473	-	DCAKD	331	8.18428e-11
1	33240839	33283633	-	YARS	179	8.3392e-11
1	33283042	33324480	+	S100PBP	162	8.79466e-11
17	43224683	43229468	+	HEXIM1	172	9.51232e-11
18	44554572	44556449	-	TCEB3C	180	1.17584e-10
1	33327868	33338082	-	FNDC5	110	1.41431e-10
1	33207511	33240571	+	KIAA1522	156	1.69583e-10
9	86354335	86444431	-	GKAP1	362	3.90226e-10
11	113320744	113320810	-	MIR4301	216	4.1927e-10
2	58747887	59290901	+	FLJ30838	1078	4.26432e-10
11	61521500	61525136	-	DKFZP434K028	155	4.73815e-10
18	44542730	44550534	-	TCEB3CL2	188	6.76946e-10
11	61664767	61687741	-	RAB3IL1	272	7.77311e-10
1	33352097	33360247	+	HPCA	120	7.84636e-10
17	79008946	79091232	+	BAIAP2	652	9.19614e-10
1	8412463	8877699	-	RERE	725	1.40037e-09
5	102594441	102614361	+	C5orf30	116	1.49723e-09
17	43238263	43247406	+	HEXIM2	175	1.54047e-09
13	107820878	108519460	-	FAM155A	1987	1.8315e-09
7	106809405	106842974	+	HBP1	211	1.96574e-09
1	33360195	33366953	-	TMEM54	120	2.73283e-09
7	106685177	106802256	+	PRKAR2B	361	3.44162e-09
1	201924618	201939789	+	TIMM17A	324	4.26781e-09
7	99014361	99063824	-	ATP5J2-PTCD1	112	4.35314e-09
7	99195901	99208456	+	LOC100289187	51	4.52878e-09
3	184017021	184026840	+	PSMD2	143	4.57105e-09
7	99036562	99054996	+	CPSF4	80	4.66797e-09
7	99055783	99063824	-	ATP5J2	73	4.81183e-09
6	124125068	125146786	+	NKAIN2	2186	4.99251e-09
1	171454665	171562650	+	PRRC2C	546	5.58815e-09
7	99006591	99017239	+	BUD31	97	5.77547e-09
16	69389463	69419891	-	TERF2	195	6.0778e-09
11	113280316	113346413	-	DRD2	357	6.69357e-09
7	98992297	99006305	-	PDAP1	106	6.7769e-09
2	23608297	23931483	+	KLHL29	992	6.92431e-09
7	99156044	99174076	+	ZNF655	55	7.09072e-09
4	170015406	170192249	-	SH3RF1	518	7.14401e-09
7	99070514	99085217	+	ZNF789	75	7.52683e-09
6	100054649	100063454	+	PRDM13	340	7.88924e-09
3	84687555	84918726	-	LOC440970	870	8.05835e-09
6	28234787	28245980	+	ZSCAN26	204	8.62973e-09
17	65373396	65693379	+	PITPNC1	796	8.79034e-09
7	99143922	99156115	-	FAM200A	55	8.99335e-09
17	79091095	79139872	-	AATK	429	9.30768e-09
15	82944749	83182973	-	LOC727751	27	1.00875e-08
2	44589042	44999731	+	CAMKMT	1003	1.22882e-08
9	86595636	86618987	+	RMI1	188	1.22953e-08
7	106842188	107204959	-	COG5	757	1.24228e-08
6	28227074	28228736	+	NKAPL	190	1.26806e-08
1	174982093	174992591	-	MRPS14	157	1.27974e-08
7	98972297	98992404	+	ARPC1B	110	1.28129e-08
1	162794247	162838605	-	C1orf110	345	1.33309e-08
15	82763612	83182973	-	LOC80154	28	1.41648e-08
15	82555151	82577267	+	FAM154B	148	1.46862e-08
15	82422560	82555104	-	EFTUD1	425	1.49657e-08
16	69377148	69385712	-	TMED6	134	1.53645e-08
6	28212489	28227011	-	ZKSCAN4	222	1.5894e-08
7	99090853	99097877	-	ZNF394	56	1.61048e-08
7	99102272	99131445	+	ZKSCAN5	63	1.69919e-08
6	28249313	28270326	+	PGBD1	227	1.71253e-08
15	63796709	63886839	+	USP3	427	1.73941e-08
7	98923495	98985884	+	ARPC1A	156	1.91307e-08
9	20658308	20995954	+	FOCAD	880	1.91314e-08
12	38710556	38723528	+	ALG10B	225	1.96461e-08
1	32083300	32098119	+	HCRTR1	177	2.02915e-08
4	79567147	79605655	+	LOC100505702	228	2.38289e-08
21	47401662	47424963	+	COL6A1	434	2.42696e-08
17	79099075	79099173	-	MIR657	322	2.62028e-08
19	7581003	7585911	+	ZNF358	345	2.70016e-08
12	13523604	13529679	-	C12orf36	344	2.72124e-08
10	64564515	64568239	+	ADO	247	2.74824e-08
17	35732984	35749662	+	C17orf78	192	2.85857e-08
1	32095462	32110838	-	PEF1	166	2.86431e-08
1	46049659	46084578	+	NASP	215	3.29363e-08
16	69373414	69377013	+	NIP7	137	3.3207e-08
16	23847299	24231932	+	PRKCB	1140	3.33686e-08
6	28193028	28201264	+	ZSCAN9	205	3.35406e-08
3	184032282	184053146	+	EIF4G1	169	3.68882e-08
17	79099676	79099755	+	MIR3065	323	3.7111e-08
17	79099682	79099749	-	MIR338	323	3.7111e-08
14	29241909	29264000	+	C14orf23	178	4.00666e-08
9	131798922	131834351	+	FAM73B	120	4.27923e-08
9	131873227	131911225	+	PPP2R4	193	4.50855e-08
1	8384389	8404227	+	SLC45A1	247	4.5961e-08
15	82585620	82924242	+	LOC390660	86	4.65882e-08
10	64571755	64578927	-	EGR2	255	4.7841e-08
19	7537722	7538247	-	LOC100128573	330	5.18905e-08
12	39046001	39299420	-	CPNE8	534	5.19302e-08
6	55299170	55444012	-	HMGCLL1	861	5.44035e-08
9	21003622	21031635	-	PTPLAD2	271	5.6265e-08
20	39807088	39946242	-	ZHX3	306	5.67445e-08
4	85414435	85419387	-	NKX6-1	152	5.99682e-08
6	12012723	12165232	+	HIVEP1	647	6.19834e-08
2	58134785	58387055	+	VRK2	522	6.4353e-08
9	131843382	131852717	+	DOLPP1	116	6.48608e-08
9	86553226	86571901	-	C9orf64	161	6.56197e-08
9	131937830	131940540	-	IER5L	160	6.7861e-08
9	86582997	86595569	-	HNRNPK	161	7.45433e-08
9	86451614	86536380	-	KIF27	286	7.48162e-08
7	98870923	98895594	+	MYH16	117	7.76864e-08
16	28390899	28747053	+	EIF3C	282	8.04657e-08
19	7541755	7554286	-	PEX11G	324	8.12826e-08
5	112043201	112181936	+	APC	410	8.21963e-08
16	69362523	69373526	-	COG8	151	8.39201e-08
16	28603263	28608391	-	SULT1A2	179	8.71261e-08
16	28616907	28634907	-	SULT1A1	159	9.34893e-08
9	131857072	131873070	-	CRAT	152	9.44555e-08
16	28565248	28603111	+	CCDC101	229	9.51008e-08
2	44544747	44589001	-	PREPL	298	9.67654e-08
3	184043483	184043559	+	SNORD66	140	1.01421e-07
14	29236277	29239483	+	FOXG1	191	1.02392e-07
2	49189295	49381666	-	FSHR	866	1.04762e-07
17	79106995	79107108	-	MIR1250	324	1.11512e-07
6	28183115	28186707	-	TOB2P1	210	1.11726e-07
19	7447719	7537371	+	ARHGEF18	496	1.1217e-07
3	132757170	133116619	+	TMEM108	1106	1.13731e-07
15	83736086	83736167	+	MIR4515	152	1.21945e-07
17	17679999	17682843	-	SMCR5	99	1.24252e-07
1	32042085	32053287	+	TINAGL1	206	1.26352e-07
19	7562444	7573336	+	C19orf45	303	1.26357e-07
16	56279431	56279535	+	MIR3935	179	1.27718e-07
1	32117847	32169768	-	COL16A1	197	1.38522e-07
2	236402732	237040444	+	AGAP1	1493	1.40521e-07
9	86584662	86584772	-	MIR7-1	133	1.43328e-07
18	31431063	31803515	-	NOL4	638	1.4368e-07
15	93429398	93571237	+	CHD2	676	1.44069e-07
20	39657461	39753126	+	TOP1	254	1.49309e-07
15	83685180	83736106	-	BTBD1	205	1.53946e-07
19	7587495	7598895	+	MCOLN1	376	1.57928e-07
16	28548661	28550495	-	NUPR1	147	1.61099e-07
1	46016454	46035723	+	AKR1A1	198	1.73593e-07
16	28915741	28936532	-	RABEP2	114	1.74903e-07
8	67405490	67430759	+	C8orf46	135	1.75764e-07
15	82821160	83209208	-	RPS17L	76	1.77626e-07
11	57435473	57468659	+	ZDHHC5	151	1.85877e-07
16	28510682	28518155	-	IL27	111	1.87609e-07
16	28889808	28915830	+	ATP2A1	135	1.9577e-07
3	48616334	48616410	-	MIR711	28	1.96717e-07
5	146770370	146889619	-	DPYSL3	232	1.99055e-07
16	28890277	28891242	-	LOC100289092	118	2.11833e-07
1	46269284	46501796	+	MAST2	586	2.22127e-07
21	47063682	47362368	+	PCBP3	895	2.24044e-07
16	28858009	28885534	+	SH2B1	146	2.25612e-07
8	67344717	67381044	+	ADHFE1	222	2.25907e-07
20	39766160	39804357	+	PLCG1	138	2.27555e-07
16	28505969	28510291	+	APOBR	99	2.3773e-07
16	69345286	69358946	+	VPS4A	153	2.43841e-07
6	36164549	36200567	+	BRPF3	139	2.51542e-07
8	28174648	28200868	+	PNOC	278	2.51805e-07
1	98676266	98738214	+	LOC729987	321	2.55975e-07
3	137980278	138048728	-	NME9	136	2.58323e-07
3	138066489	138124377	+	MRAS	184	2.72665e-07
3	183967444	184010819	+	ECE2	172	2.74848e-07
16	28853731	28857729	-	TUFM	123	2.75137e-07
2	206858444	206950906	-	INO80D	444	2.7578e-07
16	28855239	28855328	-	MIR4721	122	2.76042e-07
16	28834368	28848558	+	ATXN2L	118	2.76195e-07
14	78636715	80334633	+	NRXN3	3108	2.77238e-07
1	46085715	46089731	-	CCDC17	157	2.86026e-07
2	164464117	164592513	-	FIGN	316	2.87706e-07
16	28477973	28503623	-	CLN3	88	3.05082e-07
11	57471181	57479673	-	MED19	125	3.10133e-07
2	44502596	44547962	+	SLC3A1	294	3.12179e-07
8	67341262	67342968	+	RRS1	177	3.15638e-07
11	57425215	57429337	+	CLP1	125	3.27923e-07
5	143550436	143856944	+	KCTD16	539	3.38032e-07
11	57508721	57510883	+	C11orf31	107	3.40358e-07
12	108296926	108297548	-	LOC728739	289	3.45308e-07
8	28203101	28347835	-	ZNF395	405	3.55469e-07
16	28943259	28950668	+	CD19	87	3.60395e-07
11	57510985	57519253	-	BTBD18	115	3.64423e-07
8	67331821	67341212	-	LOC100505676	187	3.68072e-07
1	46111451	46112357	-	RPS15AP10	163	3.85604e-07
15	93447628	93447705	+	MIR3175	225	3.86511e-07
1	46092975	46152302	-	GPBP1L1	247	4.03611e-07
1	46159997	46216485	-	IPP	284	4.04858e-07
1	46153846	46160108	+	TMEM69	172	4.08068e-07
15	63879908	63893026	-	USP3-AS1	215	4.15641e-07
20	62189438	62205592	-	HELZ2	338	4.39012e-07
15	83657714	83680393	-	C15orf40	152	4.47503e-07
1	66258192	66840262	+	PDE4B	1234	5.07901e-07
22	37154245	37172177	-	IFT27	245	5.3267e-07
1	150969300	150980854	-	FAM63A	165	5.57101e-07
1	46505811	46642160	-	PIK3R3	325	5.60232e-07
2	198591602	198650938	-	BOLL	165	5.61918e-07
2	198570027	198573114	+	MARS2	133	5.64595e-07
1	33402049	33430286	-	RNF19B	155	6.02968e-07
20	62218954	62258381	-	GMEB2	444	6.33114e-07
17	65336618	65362721	-	PSMD12	195	6.40932e-07
2	162480844	162841786	+	SLC4A10	713	6.70011e-07
15	63889551	63894620	+	FBXL22	186	6.81094e-07
18	44259080	44337039	-	ST8SIA5	434	6.89532e-07
16	28962127	28977767	+	NFATC2IP	103	6.90955e-07
6	84222193	84235421	+	PRSS35	246	6.94375e-07
1	150524404	150524490	+	MIR4257	169	7.10603e-07
11	57412559	57417417	-	YPEL4	135	7.35674e-07
15	93426072	93441977	+	LOC100507217	279	7.42711e-07
20	8095099	8865547	+	PLCB1	2173	7.89025e-07
16	89679715	89704839	+	DPEP1	418	8.11655e-07
6	28292514	28324048	-	ZSCAN31	300	8.27005e-07
9	86274877	86323168	-	UBQLN1	325	8.52038e-07
1	97187174	97280605	+	PTBP2	320	8.54303e-07
16	23765947	23770256	+	CHP2	236	8.58789e-07
12	120123594	120315095	-	CIT	389	8.59463e-07
15	83654954	83659809	+	FAM103A1	119	8.73015e-07
11	57479994	57586652	+	TMX2-CTNND1	203	8.77968e-07
10	119000583	119038941	+	SLC18A2	221	8.87241e-07
2	162272619	162281573	+	TBR1	134	9.18708e-07
1	150980972	151008189	+	PRUNE	199	9.23523e-07
3	48599150	48601201	-	UCN2	26	9.24737e-07
6	21665002	22214734	+	LINC00340	1487	9.30069e-07
3	183977002	183979251	-	CAMK2N2	132	9.36165e-07
8	21563901	21771205	-	DOK2	594	9.62522e-07
6	27798951	27799305	-	HIST1H4K	124	1.00194e-06
11	57408670	57408759	+	MIR130A	134	1.0279e-06
16	28969903	28969982	+	MIR4517	85	1.04638e-06
1	150521897	150533412	+	ADAMTSL4	184	1.04839e-06
19	56102736	56113336	-	FIZ1	301	1.06539e-06
11	57520714	57586652	+	CTNND1	155	1.08767e-06
6	27791902	27792258	+	HIST1H4J	127	1.18738e-06
1	150039341	150117505	+	VPS45	261	1.20035e-06
17	17584786	17714765	+	RAI1	292	1.26592e-06
18	55102916	55158530	+	ONECUT2	355	1.26748e-06
1	173900351	173962210	-	RC3H1	260	1.2698e-06
16	9847264	10276611	-	GRIN2A	1785	1.30415e-06
2	44776629	44776659	-	MIR548AD	234	1.3155e-06
19	56111729	56114504	+	ZNF524	267	1.34098e-06
2	25455829	25565459	-	DNMT3A	296	1.35009e-06
16	89642175	89663654	+	CPNE7	357	1.36245e-06
2	25383721	25391559	-	POMC	183	1.37099e-06
6	27805657	27806117	-	HIST1H2AK	138	1.37563e-06
6	27806439	27806888	+	HIST1H2BN	138	1.37563e-06
15	63900816	64126147	-	HERC1	622	1.39333e-06
17	79002932	79008519	-	BAIAP2-AS1	400	1.39526e-06
6	38136226	38607924	-	BTBD9	1053	1.42976e-06
1	150121766	150131825	+	PLEKHO1	148	1.43792e-06
11	57365026	57382326	+	SERPING1	200	1.45237e-06
1	48998526	50489626	-	AGBL4	1545	1.45629e-06
10	119042605	119134937	-	PDZD8	333	1.48945e-06
6	28317690	28336954	+	ZKSCAN3	294	1.50532e-06
14	33408458	34273382	+	NPAS3	2331	1.51219e-06
19	56088890	56092211	-	ZNF579	312	1.56311e-06
11	61447904	61514474	+	DAGLA	252	1.60468e-06
2	167051696	167232497	-	SCN9A	759	1.65612e-06
2	167260082	167350717	-	SCN7A	448	1.73354e-06
6	27834569	27835359	-	HIST1H1B	143	1.76951e-06
6	27840925	27841289	-	HIST1H4L	139	1.82091e-06
6	155054511	155155194	+	SCAF8	226	1.84483e-06
6	27839622	27840099	-	HIST1H3I	140	1.89394e-06
6	27782821	27783267	+	HIST1H2BM	125	1.89912e-06
17	34058678	34070540	+	RASL10B	147	1.91153e-06
11	113258512	113271140	+	ANKK1	215	1.92172e-06
17	34071529	34079897	-	GAS2L2	127	1.94777e-06
6	27782079	27782518	-	HIST1H2AJ	125	1.96008e-06
6	27833106	27833576	+	HIST1H2AL	143	1.97064e-06
2	163227916	163695257	-	KCNH7	735	1.97849e-06
6	62389864	62996100	-	KHDRBS2	1430	1.99466e-06
1	150459839	150480085	+	TARS2	303	2.05988e-06
1	173872941	173886516	-	SERPINC1	198	2.0654e-06
15	83776323	83806111	+	TM6SF1	169	2.07896e-06
19	7599037	7626653	+	PNPLA6	402	2.08639e-06
1	150480486	150486265	+	ECM1	237	2.12113e-06
17	37617738	37690800	+	CDK12	264	2.16299e-06
12	123011808	123110947	+	KNTC1	291	2.16405e-06
5	81267843	81551216	+	ATG10	451	2.19929e-06
17	38465422	38566941	+	RARA	107	2.25051e-06
6	154475617	154831753	-	IPCEF1	1196	2.28352e-06
16	89710838	89724193	-	CHMP1A	354	2.29596e-06
6	27858092	27858570	-	HIST1H3J	133	2.30847e-06
1	150488232	150490508	+	LINC00568	226	2.31164e-06
20	31290492	31331814	-	COMMD7	335	2.32933e-06
13	73629113	73651676	+	KLF5	297	2.40418e-06
2	17691985	17711681	-	RAD51AP2	96	2.41209e-06
6	26839265	26924333	-	GUSBP2	336	2.5373e-06
6	27775976	27778314	+	HIST1H3H	132	2.54024e-06
3	183960116	183967313	-	ALG3	147	2.5404e-06
17	33914281	34053436	+	AP2B1	427	2.54074e-06
6	27775256	27775709	-	HIST1H2BL	130	2.62064e-06
7	107110501	107116125	+	GPR22	176	2.6747e-06
2	8147900	8468549	-	LINC00299	693	2.70302e-06
1	150954498	150968114	+	ANXA9	181	2.78886e-06
6	27860476	27860963	-	HIST1H2AM	132	2.79179e-06
2	155555092	155714864	+	KCNJ3	520	2.82646e-06
7	148936741	148952700	+	ZNF212	264	2.85463e-06
5	146614578	146764241	+	STK32A	698	2.8562e-06
18	60790578	60986657	-	BCL2	484	2.89239e-06
2	25264972	25382004	+	EFR3B	390	2.94613e-06
20	59827481	60515673	+	CDH4	2490	2.95827e-06
19	33877854	34012799	-	PEPD	647	3.06615e-06
17	37560537	37607527	-	MED1	227	3.07557e-06
2	198435526	198540584	-	RFTN2	231	3.15498e-06
2	198669425	199014608	+	PLCL1	622	3.21458e-06
19	56052022	56056909	-	SGK110	383	3.22059e-06
6	27861202	27861669	+	HIST1H2BO	129	3.22586e-06
15	83428023	83474806	-	FSD2	237	3.24625e-06
14	103005980	103006063	+	MIR4309	215	3.25965e-06
16	69166498	69202937	+	CIRH1A	138	3.3868e-06
15	83394649	83408532	-	LOC283693	166	3.45337e-06
19	56041099	56048435	-	SBK2	392	3.47705e-06
6	99968869	100033084	+	TSTD3	389	3.48789e-06
7	132937822	133750513	+	EXOC4	1360	3.49065e-06
17	38516904	38520945	-	GJD3	40	3.49339e-06
8	50822348	51705427	+	SNTG1	2072	3.5125e-06
3	41236400	41281939	+	CTNNB1	164	3.61107e-06
3	44379610	44450940	+	TCAIM	253	3.6253e-06
6	79577260	79656157	+	IRAK1BP1	233	3.63397e-06
16	69221049	69342955	+	SNTB2	301	3.63783e-06
20	39969559	39989222	+	LPIN3	181	3.96472e-06
6	26472171	26482737	-	LOC285819	270	3.98068e-06
20	62184372	62188035	+	C20orf195	331	3.98464e-06
1	149912231	149982686	-	OTUD7B	234	4.11427e-06
1	150336989	150449041	+	RPRD2	556	4.12713e-06
11	126858353	126858438	-	MIR3167	263	4.12745e-06
3	183948316	183960117	+	VWA5B2	156	4.12885e-06
17	17717149	17717245	-	MIR33B	106	4.29639e-06
10	102986732	102988717	-	LBX1	195	4.3318e-06
21	40714240	40721047	-	HMGN1	288	4.41348e-06
20	31350190	31397162	+	DNMT3B	328	4.60862e-06
8	117778741	117786921	+	UTP23	177	4.62903e-06
5	179289070	179334856	-	TBC1D9B	227	4.69918e-06
20	45795608	45795700	+	MIR3616	248	4.70558e-06
16	89724151	89736866	+	C16orf55	333	4.70933e-06
12	120151438	120151529	-	MIR1178	116	4.74504e-06
18	25530929	25757445	-	CDH2	502	4.77451e-06
17	37408896	37557909	-	FBXL20	395	4.84815e-06
17	37760020	37764175	-	NEUROD2	106	4.87112e-06
8	142217273	142264225	-	SLC45A4	388	4.9409e-06
15	52043757	52108558	+	TMOD2	369	4.98184e-06
20	31219426	31261743	-	C20orf203	293	5.04164e-06
6	54711568	54809897	+	FAM83B	545	5.15516e-06
15	52311410	52358462	+	MAPK6	148	5.23519e-06
17	78440632	78450404	-	NPTX1	250	5.24092e-06
15	83379222	83382778	-	LOC338963	145	5.25063e-06
11	101322294	101454659	-	TRPC6	787	5.32223e-06
10	102989350	102998616	+	FLJ41350	218	5.33534e-06
19	56124958	56129907	+	ZNF865	230	5.4863e-06
16	28986095	28996838	+	SPNS1	100	5.51675e-06
6	28346597	28367544	-	ZSCAN12	328	5.55811e-06
16	69151911	69166493	-	CHTF8	121	5.97942e-06
6	26501457	26510652	+	BTN1A1	244	6.07749e-06
8	21777179	21864096	+	XPO7	361	6.09444e-06
1	150547026	150552214	-	MCL1	152	6.10712e-06
14	100757452	100772860	-	SLC25A29	164	6.21174e-06
4	79472741	79531605	+	ANXA3	487	6.49371e-06
10	21823100	22032559	+	MLLT10	116	6.5165e-06
10	128594022	129250780	+	DOCK1	2021	6.56792e-06
22	37196744	37215517	-	PVALB	274	6.62651e-06
17	43299291	43324686	+	FMNL1	207	6.75391e-06
5	58264865	59783925	-	PDE4D	3232	6.77584e-06
18	44390022	44500123	-	PIAS2	373	6.85042e-06
1	173837219	173855774	+	ZBTB37	192	6.88262e-06
3	183959192	183959277	+	MIR1224	132	6.91224e-06
2	242483800	242498558	-	BOK-AS1	327	7.28695e-06
14	100800124	100842680	-	WARS	209	7.29104e-06
5	112212080	112258031	-	REEP5	297	7.30558e-06
19	56132106	56135941	-	ZNF784	209	7.46391e-06
10	21802408	21814611	-	SKIDA1	70	7.49398e-06
15	52015260	52043650	-	LYSMD2	280	7.64571e-06
16	6069131	7763340	+	RBFOX1	8097	7.76935e-06
2	174937174	175113365	-	OLA1	662	7.87337e-06
5	158122922	158526788	-	EBF1	816	7.98789e-06
1	175913966	176176370	-	RFWD2	604	8.0324e-06
14	100774195	100774293	+	MIR345	149	8.03356e-06
1	62701836	62785083	-	KANK4	606	8.05096e-06
6	99990262	100016690	-	CCNC	313	8.11582e-06
11	65659691	65667997	-	FOSL1	114	8.16028e-06
17	33875143	33885110	-	SLFN14	205	8.17619e-06
11	65651210	65656010	-	FIBP	118	8.2555e-06
4	15004297	15071777	+	CPEB2	263	8.27453e-06
11	65657874	65659106	+	CCDC85B	110	8.34081e-06
17	17714662	17740325	-	SREBF1	125	8.35902e-06
8	65492794	65496191	+	BHLHE22	134	8.42281e-06
19	33864574	33873592	+	CEBPG	326	8.48125e-06
16	28995525	29002104	+	LAT	94	8.52279e-06
1	50513685	50667540	+	ELAVL4	165	8.60087e-06
11	65647283	65651212	+	CTSW	116	8.65744e-06
15	88120159	88122917	+	LINC00052	320	8.6969e-06
6	26924771	26991753	+	LINC00240	366	9.05481e-06
8	142138719	142205906	+	DENND3	417	9.11426e-06
22	36956915	37098690	-	CACNG2	498	9.22676e-06
15	83424696	83424823	+	SCARNA15	150	9.27083e-06
2	242498145	242513553	+	BOK	322	9.29206e-06
20	45523262	45817492	+	EYA2	941	9.46276e-06
2	162164785	162268228	+	PSMD14	250	9.625e-06
1	150190716	150208504	-	ANP32E	143	9.76231e-06
2	172950207	172954401	+	DLX1	213	9.79762e-06
2	4675807	4703812	-	LOC727982	273	9.97272e-06
15	52401821	52404972	-	BCL2L10	170	9.97643e-06
5	145969066	146461083	-	PPP2R2B	921	1.00205e-05
20	45838380	45985474	-	ZMYND8	430	1.01409e-05
2	162355577	162364413	-	AHCTF1P1	152	1.02417e-05
11	65686727	65689048	+	DRAP1	98	1.04731e-05
17	37783176	37792878	+	PPP1R1B	138	1.05404e-05
2	172864803	172945587	+	METAP1D	309	1.07092e-05
8	65486865	65494445	-	LOC401463	145	1.10078e-05
15	66011583	66011670	-	MIR4511	138	1.13554e-05
20	3801170	3805954	+	AP5S1	226	1.13597e-05
15	65952956	66084631	-	DENND4A	277	1.14663e-05
1	173604660	173606272	+	LOC730159	79	1.15666e-05
7	32797897	32802536	+	LOC401321	389	1.16976e-05
6	79644135	79788011	-	PHIP	308	1.18848e-05
8	117657054	117778494	-	EIF3H	405	1.19868e-05
6	28129538	28137373	+	ZNF192P1	250	1.21497e-05
1	201688635	201688755	+	MIR5191	192	1.23327e-05
3	11597543	11762220	-	VGLL4	731	1.26065e-05
11	65684282	65686531	-	C11orf68	101	1.28001e-05
6	27878962	27880174	-	OR2B2	124	1.28687e-05
14	100789678	100796715	+	SLC25A47	182	1.30204e-05
8	113235158	114449242	-	CSMD3	2311	1.31108e-05
6	153291657	153304740	-	FBXO5	344	1.31369e-05
5	114460458	114516243	-	TRIM36	297	1.31618e-05
9	36838530	37034476	-	PAX5	733	1.33541e-05
3	68040733	68594771	+	FAM19A1	1471	1.33862e-05
21	40547371	40555440	-	PSMG1	313	1.34062e-05
16	30064410	30081741	+	ALDOA	118	1.34507e-05
1	151129104	151142773	+	TNFAIP8L2-SCNM1	117	1.3934e-05
5	179263633	179285840	-	C5orf45	201	1.41317e-05
1	151142462	151148547	-	TMOD4	104	1.46859e-05
10	126721351	126721439	-	MIR4296	371	1.46932e-05
16	89753075	89762772	+	CDK10	380	1.47899e-05
3	50137035	50138421	-	LUST	123	1.52586e-05
6	28393286	28411279	-	ZSCAN23	282	1.53939e-05
9	95947211	96082854	+	WNK2	502	1.56441e-05
1	91177578	91182794	-	BARHL2	212	1.59053e-05
17	33900675	33900772	+	SNORD7	205	1.60092e-05
5	112196884	112228776	+	SRP19	249	1.60199e-05
11	66099541	66104311	-	RIN1	154	1.60492e-05
22	32908539	33454377	-	SYN3	1555	1.60562e-05
17	38544772	38574202	-	TOP2A	76	1.60914e-05
16	61685914	62070739	-	CDH8	812	1.6677e-05
3	151980404	151987415	-	MBNL1-AS1	100	1.68049e-05
5	87564698	87732491	+	TMEM161B-AS1	288	1.68368e-05
3	50126340	50156397	+	RBM5	159	1.70389e-05
17	33901813	33905656	-	PEX12	214	1.74212e-05
18	31158540	31327399	+	ASXL3	498	1.76291e-05
21	40687632	40695144	+	BRWD1-AS1	321	1.82896e-05
15	65903703	65953256	+	SLC24A1	106	1.83811e-05
15	52121824	52221651	+	TMOD3	386	1.84889e-05
6	28109687	28127250	+	ZKSCAN8	282	1.86064e-05
3	49977476	50137484	+	RBM6	358	1.88432e-05
15	83211950	83316728	-	CPEB1	217	1.88598e-05
5	81569138	81574235	-	RPS23	146	1.91044e-05
15	65673824	65715410	-	IGDCC4	227	1.92058e-05
10	21068902	21463116	-	NEBL	898	1.92836e-05
20	3767577	3786761	+	CDC25B	260	1.93678e-05
12	10331556	10344403	+	TMEM52B	356	1.95547e-05
11	121959810	122238467	-	MIR100HG	595	1.96849e-05
16	76311175	76593135	+	CNTNAP4	1263	1.97006e-05
3	133118789	133194056	+	BFSP2	432	1.98251e-05
17	37793332	37820454	+	STARD3	136	2.00513e-05
11	66081957	66084515	-	CD248	156	2.01396e-05
4	101316497	101439250	-	EMCN	563	2.03366e-05
17	34087915	34092098	+	C17orf50	116	2.03564e-05
1	151138497	151142773	+	SCNM1	107	2.04472e-05
5	87491022	87564665	-	TMEM161B	201	2.07448e-05
2	43864438	43995126	+	PLEKHH2	698	2.07655e-05
3	57743173	57914894	+	SLMAP	369	2.08454e-05
20	47662782	47713497	+	CSE1L	314	2.1266e-05
2	101086943	101099742	+	NMS	431	2.13007e-05
11	66059372	66064135	+	TMEM151A	145	2.13215e-05
17	37824233	37826728	+	PNMT	106	2.1466e-05
20	32581457	32670991	+	RALY	246	2.15358e-05
17	30677127	30677221	+	MIR632	113	2.16666e-05
17	37821598	37822807	+	TCAP	109	2.18363e-05
6	131160487	131384462	-	EPB41L2	672	2.18625e-05
20	39988605	39995498	-	EMILIN3	153	2.20016e-05
1	150937648	150947479	-	CERS2	163	2.20144e-05
14	102973197	102976128	-	ANKRD9	228	2.20215e-05
1	45976706	45988562	-	PRDX1	214	2.23322e-05
17	78518624	78940173	+	RPTOR	1781	2.34279e-05
4	170541671	170644338	+	CLCN3	367	2.35183e-05
5	81575280	81614147	+	ATP6AP1L	194	2.35222e-05
17	37827374	37844310	-	PGAP3	113	2.35582e-05
1	173577474	173639001	-	ANKRD45	158	2.37489e-05
20	3764497	3767337	-	CENPB	238	2.37518e-05
15	65737997	65810035	-	DPP8	215	2.37693e-05
11	66104803	66112582	-	BRMS1	176	2.38045e-05
15	83477972	83503613	+	WHAMM	224	2.3866e-05
6	154331630	154568001	+	OPRM1	812	2.40454e-05
1	151148775	151162689	-	VPS72	120	2.43575e-05
15	83517728	83621476	-	HOMER2	283	2.50643e-05
22	31530792	31536469	-	PLA2G3	210	2.50954e-05
21	40685860	40686888	-	BRWD1-IT2	305	2.53896e-05
11	66112842	66115161	-	B3GNT1	171	2.54078e-05
20	62271057	62284963	-	STMN3	377	2.54106e-05
17	30677156	30707975	+	ZNF207	131	2.5749e-05
1	151009028	151020076	+	BNIPL	172	2.58215e-05
16	30087349	30096695	+	PPP4C	96	2.64957e-05
16	89762764	89768121	-	SPATA2L	387	2.66126e-05
17	30655459	30669228	-	C17orf75	160	2.66889e-05
20	32636924	32636996	+	MIR4755	100	2.68513e-05
10	13685705	14504143	-	FRMD4A	2811	2.71641e-05
15	83806803	83876770	-	HDGFRP3	217	2.73151e-05
1	173836016	173836076	-	SNORD75	156	2.76271e-05
6	28092386	28097856	+	ZSCAN16	262	2.78336e-05
3	44283377	44373590	+	TOPAZ1	333	2.8029e-05
2	17721806	17837706	+	VSNL1	336	2.80316e-05
5	122110690	122170234	+	SNX2	410	2.80542e-05
2	23971533	24149936	-	ATAD2B	702	2.81292e-05
14	100842754	100996640	+	WDR25	322	2.82771e-05
7	32524944	32534870	-	LSM5	404	2.83203e-05
1	151132223	151138424	-	LYSMD1	107	2.83812e-05
20	3758150	3762102	-	SPEF1	238	2.84745e-05
10	21785490	21785570	-	MIR1915	81	2.85457e-05
1	173836811	173836883	-	SNORD74	156	2.89457e-05
7	21582832	21941186	+	DNAH11	1409	2.92289e-05
3	69219145	69591733	-	FRMD4B	1149	2.94325e-05
1	173835772	173835853	-	SNORD76	155	3.02056e-05
3	81538849	81810950	-	GBE1	437	3.03586e-05
21	40557403	40685712	-	BRWD1	631	3.0373e-05
1	41249683	41306124	+	KCNQ4	400	3.0398e-05
5	179233387	179265077	+	SQSTM1	208	3.04039e-05
5	169290718	169407744	-	FAM196B	483	3.05229e-05
7	148892576	148923339	+	ZNF282	319	3.09111e-05
11	69471367	69490165	-	ORAOV1	183	3.0945e-05
1	151313115	151319769	-	RFX5	105	3.13671e-05
6	28058453	28105094	-	LOC100129195	371	3.17623e-05
1	173833038	173837125	-	GAS5	161	3.22007e-05
16	30035747	30042186	-	FAM57B	123	3.25177e-05
1	173835448	173835509	-	SNORD77	153	3.25371e-05
3	49924435	49941306	-	MST1R	131	3.2548e-05
11	65633911	65640405	-	EFEMP2	146	3.27457e-05
11	65601409	65621172	+	SNX32	224	3.28516e-05
4	44680432	44702697	+	GUF1	276	3.29503e-05
18	37256682	37256741	-	MIR5583-2	186	3.31394e-05
18	37256684	37256743	+	MIR5583-1	186	3.31394e-05
17	61627795	61671642	+	DCAF7	123	3.40908e-05
1	150293927	150325704	+	PRPF3	311	3.44712e-05
3	49946301	49967445	-	MON1A	158	3.45285e-05
2	101179417	101193201	+	PDCL3	257	3.49456e-05
17	64298925	64806862	+	PRKCA	1672	3.5132e-05
18	72922709	73001905	+	TSHZ1	399	3.51975e-05
20	32676114	32700085	-	EIF2S2	116	3.52842e-05
3	48601505	48632593	-	COL7A1	47	3.52843e-05
10	21783420	21786213	-	C10orf114	85	3.62739e-05
16	30034654	30036023	+	C16orf92	120	3.65761e-05
12	122989189	123011560	-	RSRC2	164	3.67747e-05
2	198318230	198339851	+	COQ10B	99	3.67772e-05
6	57182421	57513376	+	PRIM2	268	3.70059e-05
15	51973549	52013223	+	SCG3	256	3.74598e-05
5	87836596	87980620	-	LINC00461	311	3.79211e-05
3	50192847	50226508	+	SEMA3F	147	3.81081e-05
22	31503960	31530683	+	INPP5J	272	3.91186e-05
15	83328032	83378635	-	AP3B2	202	3.9143e-05
1	173834770	173834824	-	SNORD78	151	3.91972e-05
1	173835105	173835166	-	SNORD44	151	3.91972e-05
9	130965662	131017527	+	DNM1	236	3.94607e-05
16	30097114	30103208	-	TBX6	88	4.00666e-05
12	10310898	10324790	-	OLR1	402	4.01479e-05
12	79257772	79845788	+	SYT1	1038	4.03625e-05
3	180774467	181460013	+	SOX2-OT	887	4.06576e-05
1	192127591	192154945	+	RGS18	195	4.06864e-05
20	47538274	47653230	+	ARFGEF2	503	4.09953e-05
5	114602884	114632458	-	CCDC112	213	4.10155e-05
17	7788122	7816075	+	CHD3	166	4.10279e-05
11	65627871	65633914	+	MUS81	165	4.1423e-05
5	101569691	101632253	-	SLCO4C1	448	4.17724e-05
9	73149965	74061820	-	TRPM3	2306	4.19483e-05
15	52413122	52483565	-	GNB5	283	4.22689e-05
5	145718586	145720083	+	POU4F3	203	4.26455e-05
6	26458152	26476849	+	BTN2A1	311	4.29108e-05
6	26365397	26378548	+	BTN3A2	433	4.29871e-05
11	126872804	126875953	+	KIRREL3-AS3	304	4.3611e-05
17	37844392	37884915	+	ERBB2	111	4.40207e-05
10	11047258	11378672	+	CELF2	1004	4.418e-05
11	66129991	66139645	-	SLC29A2	178	4.44224e-05
2	44395999	44471523	+	PPM1B	376	4.45294e-05
14	103804185	103804311	+	SNORA28	239	4.45624e-05
8	17013835	17080241	+	ZDHHC2	358	4.47104e-05
5	146293769	146299069	-	PPP2R2B-IT1	198	4.4711e-05
6	99880183	99963308	-	USP45	390	4.55366e-05
16	53737874	54148379	+	FTO	1120	4.596e-05
7	32496509	32498106	-	LOC100130673	366	4.60196e-05
10	16632616	16859453	-	RSU1	673	4.60557e-05
1	173833506	173833583	-	SNORD47	151	4.60844e-05
1	173833970	173834041	-	SNORD80	151	4.60844e-05
8	12803150	12889012	+	KIAA1456	806	4.64873e-05
6	28058584	28063493	+	ZSCAN12P1	271	4.69224e-05
16	50300461	50352043	+	ADCY7	245	4.72116e-05
16	69796186	69975644	+	WWP2	529	4.73865e-05
6	28048481	28057340	+	ZNF165	279	4.74851e-05
1	151264272	151300191	-	PI4KB	131	4.76875e-05
14	103800338	103811361	+	EIF5	261	4.78446e-05
20	62172162	62178857	-	SRMS	342	4.80426e-05
9	91620685	91793682	-	SHC3	490	4.80497e-05
8	141668480	142011412	-	PTK2	634	4.85592e-05
5	114546526	114598569	-	PGGT1B	250	4.86578e-05
1	150266268	150280819	+	MRPS21	224	4.99402e-05
7	156230482	156238282	-	LOC285889	218	5.04457e-05
1	173834487	173834568	-	SNORD79	150	5.06255e-05
8	21881644	21894408	+	NPM2	199	5.08277e-05
10	128933689	128994422	-	FAM196A	300	5.09599e-05
4	44703811	44728651	-	GNPDA2	279	5.09631e-05
6	157099063	157531913	+	ARID1B	720	5.18291e-05
16	1664640	1736695	+	CRAMP1L	261	5.18591e-05
2	198364720	198418423	+	HSPE1-MOB4	131	5.2176e-05
10	15253643	15413058	-	FAM171A1	708	5.22617e-05
11	66052050	66056638	-	YIF1A	148	5.29532e-05
1	173832385	173833079	+	GAS5-AS1	152	5.32025e-05
1	173833312	173833355	-	SNORD81	152	5.32025e-05
2	191371618	191399468	-	TMEM194B	246	5.32184e-05
17	7809440	7809578	+	SCARNA21	140	5.32571e-05
11	65622284	65626886	-	CFL1	175	5.32607e-05
7	157331749	158380482	-	PTPRN2	3241	5.35839e-05
11	115039950	115375241	-	CADM1	567	5.36573e-05
6	36210944	36276372	+	PNPLA1	244	5.40134e-05
11	92702788	92715948	+	MTNR1B	191	5.40573e-05
19	50094911	50129696	+	PRR12	210	5.42439e-05
1	150230217	150237480	+	CA14	171	5.45465e-05
16	30016834	30024843	-	DOC2A	134	5.4728e-05
22	45809571	45828302	+	RIBC2	287	5.50355e-05
19	50138551	50143400	-	RRAS	122	5.50798e-05
19	50145381	50161906	+	SCAF1	154	5.59677e-05
7	73007523	73038870	-	MLXIPL	269	5.67872e-05
19	57831864	57842144	+	ZNF543	343	5.70608e-05
2	24150154	24223693	+	UBXN2A	448	5.71861e-05
21	24733425	24757156	-	D21S2088E	398	5.73418e-05
22	21771692	21805750	+	HIC2	11	5.74976e-05
22	21821458	21824224	+	TMEM191C	11	5.74976e-05
2	198351307	198364998	-	HSPD1	103	5.76721e-05
11	101390550	101390636	-	MIR3920	423	5.76919e-05
20	45092298	45093931	-	MKRN7P	148	5.79139e-05
6	26402464	26415444	+	BTN3A1	401	5.81804e-05
11	101785745	101871793	+	KIAA1377	206	5.83699e-05
10	20105371	20569115	+	PLXDC2	1818	5.84319e-05
6	26422316	26431928	+	BTN2A3P	363	5.86462e-05
17	79139306	79156964	+	AATK-AS1	343	5.919e-05
15	85291817	85349663	+	ZNF592	279	6.00871e-05
1	151336777	151345210	-	SELENBP1	119	6.03035e-05
6	27276841	27280011	-	POM121L2	184	6.03077e-05
6	27925018	27925960	+	OR2B6	87	6.04438e-05
17	7816639	7819265	-	LOC284023	149	6.05022e-05
20	45085131	45086282	-	ZNF663	153	6.09138e-05
1	39547088	39952810	+	MACF1	599	6.14235e-05
9	96208781	96215874	-	FAM120AOS	193	6.26383e-05
20	44994689	45061704	-	ELMO2	223	6.30218e-05
1	150254952	150259501	+	C1orf51	192	6.30426e-05
15	83316520	83361572	+	LOC283692	185	6.31177e-05
4	44624353	44653658	-	YIPF7	359	6.3154e-05
11	65764015	65769637	-	EIF1AD	179	6.3387e-05
6	26634610	26659980	-	ZNF322	243	6.37498e-05
15	86685241	87572283	+	AGBL1	2414	6.3799e-05
3	9022275	9291369	-	SRGAP3	982	6.38707e-05
6	26383323	26395100	+	BTN2A2	402	6.41948e-05
18	36786887	37380282	-	LINC00669	1145	6.45339e-05
20	47729875	47805288	-	STAU1	357	6.46789e-05
7	87257728	87461613	+	RUNDC3B	186	6.51249e-05
7	87463813	87505692	-	SLC25A40	96	6.53454e-05
8	17086739	17104387	-	CNOT7	250	6.58987e-05
1	150898814	150937220	+	SETDB1	189	6.64064e-05
6	27729522	27730966	+	LOC100131289	162	6.645e-05
2	198380294	198418423	+	MOB4	119	6.65559e-05
10	126676417	126849624	-	CTBP2	740	6.65669e-05
2	30454396	30482899	+	LBH	280	6.71079e-05
7	103969103	104549003	+	LHFPL3	1553	6.7567e-05
20	31407698	31438211	+	MAPRE1	279	6.77551e-05
17	37366788	37382040	-	STAC2	203	6.836e-05
16	69139466	69152619	+	HAS3	120	6.8723e-05
6	41566460	41566526	+	MIR4641	241	6.9184e-05
1	150237798	150241609	-	APH1A	170	6.94474e-05
2	20400557	20425194	-	SDC1	288	6.95287e-05
10	5931534	5979558	+	FBXO18	437	6.98463e-05
15	52230221	52263958	-	LEO1	179	7.00955e-05
7	140705960	140714781	-	MRPS33	186	7.02588e-05
10	5903688	5931860	-	ANKRD16	349	7.08893e-05
11	126293395	126873355	-	KIRREL3	1884	7.1661e-05
16	70333061	70407281	+	DDX19A	68	7.17017e-05
1	45965855	45976739	+	MMACHC	221	7.25938e-05
10	88024450	88024545	-	MIR346	235	7.26337e-05
1	147013181	147098015	+	BCL9	277	7.28239e-05
16	30007530	30017112	+	INO80E	142	7.30188e-05
16	88941262	89043504	-	CBFA2T3	423	7.32942e-05
2	192110106	192290115	+	MYO1B	311	7.50837e-05
19	41099071	41135725	+	LTBP4	290	7.51759e-05
16	70323669	70367735	+	DDX19B	50	7.54373e-05
15	83924654	83953468	-	BNC1	136	7.71758e-05
16	70349542	70380650	-	LOC100506083	48	7.74417e-05
3	48725435	48754920	-	IP6K2	120	7.75773e-05
17	38334241	38351906	+	RAPGEFL1	95	7.76756e-05
8	141541263	141645646	-	AGO2	398	7.84222e-05
11	65769549	65771617	+	BANF1	179	7.85647e-05
22	45739944	45809500	-	SMC1B	421	8.03254e-05
5	159436179	159492550	+	TTC1	172	8.09819e-05
22	31500762	31503551	-	SELM	238	8.1545e-05
4	170314420	170533778	-	NEK1	607	8.20477e-05
17	33801941	33864715	-	SLFN12L	322	8.2179e-05
3	49235860	49295537	+	CCDC36	148	8.22886e-05
5	87962670	87962757	-	MIR9-2	112	8.25009e-05
1	87794150	87814607	+	LMO4	253	8.25333e-05
7	107204401	107218968	+	DUS4L	166	8.27092e-05
7	75046064	75115568	-	POM121C	154	8.31205e-05
17	37882747	37882814	+	MIR4728	75	8.33923e-05
17	34083268	34122640	-	MMP28	169	8.41827e-05
20	3827445	3856770	+	MAVS	279	8.48255e-05
6	26440699	26453643	+	BTN3A3	308	8.56276e-05
16	1728277	1752073	+	HN1L	168	8.60033e-05
3	48555116	48598562	-	PFKFB4	43	8.62234e-05
14	55880929	55907263	-	TBPL2	467	8.75649e-05
3	48711277	48723334	-	NCKIPSD	124	8.79142e-05
20	3734145	3749035	-	C20orf27	273	8.97488e-05
7	81579417	82073031	-	CACNA2D1	1457	9.04728e-05
16	89627064	89633237	+	RPL13	328	9.09942e-05
19	57862644	57871265	+	ZNF304	288	9.10696e-05
5	145583162	145668784	+	RBM27	380	9.14433e-05
1	184659624	184724041	-	EDEM3	221	9.16699e-05
16	30103634	30107537	-	YPEL3	83	9.18203e-05
4	170650618	170679093	-	C4orf27	195	9.20103e-05
9	96080480	96108696	-	C9orf129	298	9.23131e-05
21	47247754	47256333	-	LOC100129027	218	9.24567e-05
16	30003641	30007417	-	HIRIP3	136	9.35426e-05
3	49895421	49907369	-	CAMKV	120	9.39385e-05
1	150244772	150253335	+	C1orf54	188	9.44376e-05
17	37885408	37886788	-	MIEN1	59	9.64094e-05
3	48662830	48709981	-	CELSR3	114	9.68285e-05
1	211916798	212004114	-	LPGAT1	376	9.68376e-05
18	42260137	42648475	+	SETBP1	720	0.000100616
2	60678301	60780633	-	BCL11A	322	0.000102593
17	7825176	7832753	-	KCNAB3	151	0.000102625
2	172964165	172967478	-	DLX2	207	0.000103078
6	27100094	27100575	-	HIST1H2BJ	103	0.000107339
16	70253483	70259936	-	LOC100506060	31	0.000107388
17	19314490	19320589	+	RNF112	62	0.000107411
22	31477281	31500610	+	SMTN	296	0.000108191
2	145141941	145277958	-	ZEB2	219	0.000110417
1	97561478	97788511	+	DPYD-AS1	607	0.000110964
16	88782685	88782745	-	MIR4722	431	0.000112714
17	53469973	53499341	-	MMD	242	0.000112889
9	98225890	98232301	+	LOC100507346	176	0.000115541
17	42154120	42201014	-	HDAC5	172	0.000116076
11	65779461	65780976	+	CST6	187	0.000117391
7	6201411	6312242	-	CYTH3	351	0.000117692
14	105190533	105213647	+	ADSSL1	305	0.000119552
6	26521933	26527612	+	HCG11	234	0.000119614
16	8985950	9057341	-	USP7	469	0.000120136
6	27100816	27101314	+	HIST1H2AG	104	0.00012082
10	102672325	102724891	+	FAM178A	245	0.000121236
3	184053716	184064063	+	FAM131A	149	0.000121811
3	49866027	49893992	-	TRAIP	141	0.000121959
1	154554533	154600456	-	ADAR	243	0.000122578
17	43325302	43345997	+	MAP3K14-AS1	182	0.000122916
6	27292539	27293741	+	VN1R10P	182	0.000122947
18	55212072	55253969	-	FECH	367	0.000123627
15	85212767	85259691	-	SEC11A	256	0.000124423
11	66432469	66445275	-	RBM4B	74	0.000124499
8	65508528	65711348	-	CYP7B1	399	0.000124936
6	153308399	153323925	-	MTRF1L	356	0.000125805
3	52570620	52574586	+	SMIM4	131	0.000126088
11	66452719	66488870	-	SPTBN2	80	0.000126092
9	130928343	130966662	-	CIZ1	194	0.000126271
19	50162825	50169132	-	IRF3	131	0.000126722
22	31835344	31885923	-	EIF4ENIF1	200	0.00012673
2	20448452	20550463	-	PUM2	323	0.000127928
9	131006999	131007109	-	MIR199B	154	0.000128497
11	57319127	57335803	-	UBE2L6	212	0.000130108
17	17746821	17875784	-	TOM1L2	241	0.000130756
3	52558384	52569093	-	NT5DC2	139	0.00013186
6	34857037	35085320	+	ANKS1A	560	0.000132032
6	33589155	33664348	+	ITPR3	581	0.000135481
7	87505543	87538856	+	DBF4	107	0.000135537
19	57874878	57890925	+	ZNF547	281	0.000135996
16	89778263	89784573	+	LOC100128881	429	0.000136334
8	22298482	22398657	+	PPP3CC	419	0.000136453
8	17104400	17155533	+	VPS37A	435	0.000136672
1	75594118	75627218	+	LHX8	245	0.000137704
17	38296506	38328431	+	CASC3	99	0.000138142
10	5807185	5855512	-	GDI2	285	0.000138472
14	105155942	105185947	+	INF2	345	0.000138979
11	66045671	66051685	+	CNIH2	143	0.000139709
9	120466452	120479769	+	TLR4	299	0.000139869
7	5515427	5553399	-	FBXL18	425	0.00014068
3	49311552	49311619	+	MIR4271	93	0.000141157
15	82647285	83084729	+	UBE2Q2P3	6	0.000142061
3	50242691	50258406	+	SLC38A3	104	0.000143417
13	52126724	52126803	+	MIR4703	105	0.000143428
9	131007225	131007309	-	MIR3154	153	0.000144634
3	48636431	48647098	-	UQCRC1	46	0.000144746
3	50263723	50296786	+	GNAI2	95	0.000144807
2	173940564	174132737	+	ZAK	586	0.000145367
17	64208146	64225556	-	APOH	338	0.000145806
17	38599675	38613982	+	IGFBP4	114	0.000146407
11	11862969	11980872	+	USP47	480	0.000146453
11	66406087	66435858	+	RBM4	88	0.000146849
15	85359910	85416713	+	ALPK3	399	0.000147386
17	7833662	7835317	-	TRAPPC1	141	0.000147932
16	88772890	88781786	+	CTU2	459	0.000148707
7	5535449	5535548	-	MIR589	329	0.000149079
2	208686011	208890284	-	PLEKHM3	499	0.000149843
7	104622193	104631612	-	LOC100216546	135	0.000151358
2	173600524	173917620	+	RAPGEF4	753	0.000152039
4	100737980	100791346	+	DAPP1	292	0.000152233
7	32535175	33079036	+	AVL9	1800	0.000152344
11	61382507	61406921	+	RPLP0P2	126	0.000153791
12	95365103	95397489	-	NDUFA12	471	0.000153923
3	85008132	86123579	+	CADM2	2186	0.000156291
1	39957317	39995541	+	BMP8A	200	0.000157309
3	48658274	48659189	-	TMEM89	46	0.00015832
1	45959597	45965751	-	CCDC163P	208	0.000158437
17	62179	202633	-	RPH3AL	895	0.000159251
2	175190754	175195370	+	LOC285084	175	0.000160518
12	50505763	50514240	+	COX14	141	0.000161429
16	89773540	89787394	-	VPS9D1	454	0.000162466
3	48663155	48672926	-	SLC26A6	65	0.000163404
1	175937532	175937676	-	SCARNA3	181	0.000163866
16	89627837	89627909	+	SNORD68	311	0.000164178
17	42219273	42239844	+	C17orf53	132	0.000165106
1	173793796	173827682	+	DARS2	172	0.000165156
1	41222955	41223044	+	MIR30C1	173	0.000165443
6	64231650	64293489	+	PTP4A1	309	0.000168057
6	26597170	26600277	+	ABT1	246	0.00017058
12	17826232	17826328	+	MIR3974	303	0.000171267
3	11314009	11599139	+	ATG7	688	0.000172854
11	65729159	65747607	+	SART1	159	0.000172897
16	70413337	70472991	-	ST3GAL2	82	0.000173449
7	18126571	19036992	+	HDAC9	1596	0.000173888
2	191273080	191367041	+	MFSD6	439	0.000173986
2	58386377	58468515	-	FANCL	272	0.000174014
9	6328348	6331900	+	TPD52L3	120	0.000174153
4	46920916	46996424	-	GABRA4	415	0.000174636
6	16299342	16761721	-	ATXN1	1068	0.000175099
1	205012064	205047171	+	CNTN2	294	0.000175847
2	43457974	43823185	-	THADA	988	0.000176238
1	151020258	151023871	+	C1orf56	153	0.000177364
11	117690789	117747746	-	FXYD6-FXYD2	410	0.000178033
6	41514163	41570122	+	FOXP4	358	0.000178765
3	48681626	48681713	-	MIR4793	72	0.00017907
15	85198359	85201802	-	NMB	182	0.000179486
17	37894161	37903538	+	GRB7	53	0.000179946
15	84868829	85748518	-	LOC642423	1760	0.000179975
11	30406039	30607930	-	MPPED2	553	0.00018022
22	31892124	32014537	+	SFI1	263	0.000180381
16	50352928	50402845	-	BRD7	298	0.000181602
1	41157241	41237276	+	NFYC	349	0.000181832
19	50168398	50177173	+	BCL2L12	128	0.00018189
17	44928967	44964096	+	WNT9B	171	0.000182382
11	65784222	65793988	-	CATSPER1	193	0.000183009
2	242523819	242576725	-	THAP4	456	0.000183517
16	88781745	88851372	-	PIEZO1	671	0.000184088
17	40009798	40021629	-	KLHL11	226	0.000185484
11	126810641	126814986	+	KIRREL3-AS2	258	0.000187619
7	72848108	72850450	+	FZD9	97	0.000189212
3	49306029	49314508	-	C3orf62	100	0.00019129
11	113185250	113244018	+	TTC12	310	0.000191354
12	47469489	47473734	-	AMIGO2	214	0.000191359
17	42148097	42153712	+	G6PC3	129	0.000192056
19	55043908	55055195	+	KIR3DX1	388	0.000193034
12	95414004	95467404	-	NR2C1	411	0.000193481
4	38869353	38947365	+	FAM114A1	540	0.000195069
19	50084586	50094265	+	PRRG2	222	0.000195358
19	52114755	52133727	-	SIGLEC5	493	0.000195446
22	50354142	50357720	+	PIM3	252	0.000195859
11	83166055	85338314	-	DLG2	4227	0.000195909
3	10206562	10285427	+	IRAK2	467	0.000197077
17	30771480	30810337	+	PSMD11	125	0.000198665
12	123565930	123569291	+	LOC100507091	42	0.00020073
5	179382473	179499109	-	RNF130	410	0.000200812
3	50229042	50235129	+	GNAT1	105	0.000201322
2	166845669	167005642	-	SCN1A	635	0.000201521
22	50296853	50312106	-	ALG12	427	0.000201808
1	151227196	151239954	+	PSMD4	104	0.000202677
22	45705080	45737836	+	FAM118A	393	0.00020282
21	30909253	31312282	-	GRIK1	943	0.000202827
10	92911760	92912837	-	NUDT9P1	205	0.000202917
17	72983726	73001892	+	CDR2L	154	0.000203346
16	29985187	30003582	+	TAOK2	146	0.000203544
4	100799494	100815703	-	LAMTOR3	169	0.000204858
22	50312282	50321186	+	CRELD2	382	0.00020492
2	43902291	43903461	-	LOC728819	332	0.000207111
16	19179637	19278554	+	SYT17	387	0.000207738
3	152057486	152058779	-	TMEM14E	135	0.000208154
9	96214172	96328397	+	FAM120A	420	0.000209
1	151104162	151119140	-	SEMA6C	120	0.000209284
14	36942493	36988817	-	SFTA3	234	0.000210509
9	131018107	131038268	-	GOLGA2	181	0.000210722
6	146348781	146758734	+	GRM1	570	0.000211621
8	76320182	76479061	+	HNF4G	826	0.000212334
16	70284133	70285833	-	EXOSC6	32	0.000214243
22	21827286	21871780	-	PI4KAP2	31	0.000214326
15	85174690	85185694	+	SCAND2P	185	0.000214901
11	66188474	66194177	+	NPAS4	132	0.000215627
16	88762902	88772829	-	RNF166	454	0.000217208
11	65713114	65727434	+	TSGA10IP	133	0.000219418
21	40752212	40786214	+	WRB	321	0.000219972
7	75124298	75133628	+	SPDYE5	145	0.000220295
9	20716103	20716187	+	MIR491	197	0.000220432
15	85186011	85197524	-	WDR73	195	0.000221409
15	82633122	83018198	-	GOLGA6L10	7	0.000223525
12	50497601	50505103	+	GPD1	132	0.000225148
1	151254093	151264381	+	ZNF687	95	0.000225544
17	30593194	30651680	+	RHBDL3	261	0.000227526
6	53659533	53788919	+	LRRC1	545	0.000228718
20	48519928	48532080	-	SPATA2	208	0.000229215
8	22409250	22433008	+	SORBS3	217	0.000231727
1	39875175	39882154	+	KIAA0754	85	0.000232155
17	39981333	39992523	-	NT5C3B	240	0.000233113
17	7835441	7853237	+	CNTROB	166	0.000235328
6	153332031	153452389	-	RGS17	622	0.000236884
15	65822826	65870693	+	PTPLAD1	127	0.000237647
12	50523580	50561097	-	CERS5	173	0.00023821
17	39994042	40004599	+	KLHL10	239	0.000239702
19	52145805	52150132	-	SIGLEC14	425	0.000240805
17	39968961	39979469	+	FKBP10	244	0.000241031
3	115521209	116164385	-	LSAMP	1399	0.000242091
9	86237963	86259045	+	IDNK	247	0.000243022
1	84944919	84964033	+	RPF1	271	0.000243743
5	169064250	169510386	+	DOCK2	1331	0.000244404
8	1244293	1250827	-	LOC286083	518	0.000246143
17	180995	183279	+	LOC100506388	387	0.00024636
17	38375573	38438439	+	WIPF2	130	0.000247102
6	131148544	131158276	+	SMLR1	215	0.000247893
6	99720792	99797531	-	FAXC	449	0.000247999
7	75137068	75157453	-	PMS2P3	170	0.000248178
22	50247496	50283726	+	ZBED4	439	0.000249565
1	84964005	84972262	-	GNG5	236	0.000249628
1	41492870	41707815	-	SCMH1	632	0.000249823
6	26987144	26988085	-	LOC100270746	204	0.000250322
11	63706441	63724446	+	NAA40	124	0.000251629
3	49215068	49229291	-	LOC646498	106	0.000252271
14	102829299	102968818	+	TECPR2	398	0.000253269
7	6144549	6201195	+	USP42	281	0.000254232
14	52116235	52118462	-	FRMD6-AS1	234	0.000254919
20	48429249	48508779	+	SLC9A8	420	0.00025577
5	159502891	159546452	-	PWWP2A	208	0.000257783
4	100817406	100867883	-	DNAJB14	178	0.000258451
12	50898767	51142450	+	DIP2B	394	0.00025857
10	118615738	118886097	-	KIAA1598	279	0.000260072
17	19030781	19062148	+	GRAPL	2	0.000261368
11	43702142	43878169	+	HSD17B12	484	0.000262049
4	38869652	38869748	+	MIR574	282	0.000264367
7	44866487	44887725	-	H2AFV	225	0.000266386
14	51955838	52197444	+	FRMD6	863	0.000266689
15	85144248	85166947	+	ZSCAN2	222	0.000267583
12	99128568	100378432	-	ANKS1B	2555	0.000268086
1	113933474	114228545	+	MAGI3	655	0.000270348
4	38825328	38858438	-	TLR6	375	0.000271307
5	145492588	145562294	-	LARS	457	0.000271469
1	151171020	151222007	+	PIP5K1A	130	0.000271941
15	40623652	40633168	-	C15orf52	229	0.000274984
3	25215822	25639422	+	RARB	1701	0.000275313
9	115641199	115653193	-	SLC46A2	308	0.000275759
15	99192760	99507759	+	IGF1R	769	0.000275882
2	24232952	24247145	+	MFSD2B	263	0.000276399
10	52750910	54058110	+	PRKG1	3396	0.000276411
16	71316202	71323513	-	FTSJD1	256	0.000278335
16	23701625	23724821	-	ERN2	177	0.000281161
5	179224597	179233952	-	MGAT4B	179	0.000282402
16	1560427	1662109	-	IFT140	524	0.000282503
11	63753324	63765892	+	OTUB1	142	0.000282571
3	49158546	49170599	-	LAMB2	88	0.000283487
6	27106071	27114637	-	HIST1H2BK	133	0.000283625
11	117707690	117748201	-	FXYD6	365	0.000284036
12	13349601	13369708	+	EMP1	285	0.000285446
3	193336387	193345121	-	OPA1-AS1	223	0.000286177
6	72596405	73112845	+	RIMS1	1235	0.000286705
9	21077103	21077943	-	IFNB1	251	0.000288249
17	40023178	40075272	-	ACLY	270	0.000293284
1	57463578	59012446	-	DAB1	3888	0.000294
1	150782180	150849244	-	ARNT	179	0.00029449
5	169455491	169455570	+	MIR378E	224	0.000294894
7	766337	826116	+	HEATR2	460	0.000299966
12	120105756	120119429	+	PRKAB1	161	0.000300324
9	95883770	95896570	-	NINJ1	272	0.00030126
22	20778873	20792146	-	SCARF2	314	0.00030297
2	8062555	8116977	-	LOC339788	263	0.000303211
9	34086380	34126771	-	DCAF12	368	0.000303431
5	19473154	20575982	-	CDH18	2395	0.000304325
3	49199967	49203785	-	CCDC71	87	0.000304381
6	111876580	111927477	-	TRAF3IP2	402	0.000306533
3	52579367	52719866	-	PBRM1	322	0.000306979
3	49314576	49377536	-	USP4	171	0.00030808
21	18965967	18985268	-	BTG3	241	0.000308991
10	32297937	32345371	-	KIF5B	309	0.000310222
9	98205263	98279247	-	PTCH1	315	0.000310515
3	49209017	49213919	+	KLHDC8B	91	0.000312943
15	40643233	40648634	+	PHGR1	239	0.000314642
7	1855427	2272583	-	MAD1L1	1241	0.000314894
2	175199820	175202268	+	SP9	167	0.000318194
7	148823507	148880118	+	ZNF398	358	0.000321432
2	207974710	207974797	-	MIR2355	249	0.000322628
4	100869242	100871512	-	H2AFZ	113	0.000326295
11	63742078	63744015	+	COX8A	127	0.000326744
10	87359311	88126250	-	GRID1	1659	0.00032895
16	70286296	70323412	-	AARS	39	0.000330489
10	134020995	134146063	-	STK32C	691	0.000331128
22	31795538	31830172	+	DRG1	158	0.00033281
4	100871635	100873620	+	LOC256880	112	0.000333085
7	148959261	148994403	+	LOC155060	405	0.000335994
16	70147528	70195184	+	PDPR	123	0.000338312
7	5346422	5465045	-	TNRC18	721	0.000339114
1	205055269	205091150	-	RBBP5	278	0.000340434
1	78030189	78149104	-	ZZZ3	218	0.000340637
5	145463875	145483946	-	PLAC8L1	319	0.00034082
15	99327654	99327731	+	MIR4714	149	0.000341983
17	39958204	39968855	-	LEPREL4	248	0.000342766
1	151023446	151032125	-	CDC42SE1	153	0.000342972
1	41220026	41220118	+	MIR30E	163	0.000343686
11	63678692	63684316	-	RCOR2	118	0.000345334
20	31175280	31196694	+	LOC149950	187	0.000345631
2	208983852	209021486	+	LOC100507443	512	0.000345761
12	123468026	123635285	-	PITPNM2	179	0.000349171
15	98462783	98517068	+	ARRDC4	482	0.000351601
17	17408876	17495017	-	PEMT	409	0.000352035
6	27115404	27115467	+	MIR3143	125	0.000352862
6	27114860	27115341	+	HIST1H2AH	124	0.00036224
1	39987951	40025370	-	PPIEL	231	0.000364107
3	123213362	123303924	-	PTPLB	242	0.000365575
12	10365488	10375724	+	GABARAPL1	325	0.000367055
3	72423743	72495774	-	RYBP	295	0.00036906
11	63606399	63678492	+	MARK2	231	0.000369246
12	96588206	96661606	+	ELK3	325	0.000370274
3	19356339	19356423	-	MIR4791	108	0.000370458
15	40650433	40663256	+	DISP2	262	0.000372157
12	123868703	123893900	+	SETD8	225	0.000373414
10	127524908	127585027	-	DHX32	178	0.000374517
7	72983276	72993013	-	TBL2	203	0.000375243
7	1883815	1883889	-	MIR4655	357	0.000382934
17	46908349	46942607	+	CALCOCO2	198	0.000385035
9	115513133	115637267	+	SNX30	537	0.000386176
7	88388752	88966346	+	ZNF804B	1803	0.000386833
1	151032150	151040973	+	MLLT11	158	0.000387105
2	212240441	213403352	-	ERBB4	3412	0.000387526
3	169482397	169482848	-	TERC	105	0.000389402
2	166713985	166810348	-	TTC21B	333	0.000390384
17	30814104	30818271	+	CDK5R1	119	0.000390426
7	11013498	11209250	+	PHF14	569	0.000391636
1	1533387	1535476	-	C1orf233	146	0.000392002
7	104755715	105039798	-	SRPK2	585	0.000393307
2	174062440	174146764	-	MLK7-AS1	425	0.000393686
6	27661813	27678001	+	LOC100507173	225	0.000396687
17	48423392	48438512	+	XYLT2	264	0.000400128
2	215374905	215401613	+	VWC2L-IT1	302	0.000402625
10	127512103	127542264	+	BCCIP	152	0.000402976
14	100612752	100626012	-	DEGS2	170	0.000403672
11	98891705	100229616	+	CNTN5	4542	0.000404744
1	40026484	40042521	-	PABPC4	220	0.000405962
1	19665266	19812066	-	CAPZB	658	0.000406811
8	144686082	144691784	-	PYCRL	317	0.000408603
11	95566043	95657371	-	MTMR2	348	0.000411229
17	38632079	38657854	-	TNS4	113	0.000411753
3	52529355	52558511	+	STAB1	168	0.000412947
18	9546788	9614605	-	PPP4R1	474	0.00041374
1	150768683	150780917	-	CTSK	112	0.000414641
17	61678230	61685725	+	TACO1	69	0.000416452
11	66384052	66413944	+	RBM14-RBM4	114	0.00041652
1	41154751	41157933	-	LOC100130557	190	0.000416765
1	205052256	205053588	-	TMEM81	203	0.000419157
1	77747661	78025654	+	AK5	922	0.000423335
6	27107087	27107457	+	HIST1H4I	110	0.000423575
1	173204198	173446294	-	LOC100506023	632	0.000423847
7	148766732	148787869	-	ZNF786	250	0.000423952
6	27215501	27224399	+	PRSS16	200	0.000424029
4	57975927	58071465	+	LOC255130	547	0.00042425
12	122956145	122985543	-	ZCCHC8	190	0.00042502
3	169484710	169487683	-	ACTRT3	107	0.000425587
3	123331142	123603149	-	MYLK	467	0.000427982
2	48010220	48034092	+	MSH6	247	0.000428655
3	151985828	152183569	+	MBNL1	425	0.000429122
8	144680073	144682485	+	TIGD5	329	0.000432504
10	127508308	127508391	+	MIR4484	138	0.000433868
6	26538571	26547164	+	HMGN4	242	0.000434764
10	118609022	118642112	+	ENO4	92	0.00043686
3	49842637	49851391	-	UBA7	123	0.00043746
1	40033045	40033182	-	SNORA55	200	0.000438767
19	41171811	41196556	-	NUMBL	256	0.000442611
22	50166936	50221196	-	BRD1	349	0.000446302
2	165544152	165544287	-	SNORA70F	145	0.000448082
6	89855768	89875288	+	PM20D2	316	0.000450947
3	17198653	17784240	-	TBC1D5	762	0.000453372
3	193310932	193415600	+	OPA1	452	0.000454911
15	65871095	65903627	-	VWA9	85	0.000455783
20	44978176	44993064	-	SLC35C2	153	0.000459433
7	855193	914557	+	SUN1	535	0.000460525
12	123640945	123717658	-	MPHOSPH9	282	0.00046132
3	52739856	52742197	+	SPCS1	128	0.000461729
10	127585107	127698161	+	FANK1	454	0.000464864
14	88490893	88553688	+	LOC283587	569	0.000466824
1	41481268	41487427	-	SLFNL1	244	0.00046729
3	52728503	52740048	-	GLT8D1	142	0.000467616
5	153371268	153418497	-	FAM114A2	300	0.000468805
1	71547006	71703406	+	ZRANB2-AS2	400	0.000469788
20	23016056	23017314	+	SSTR4	225	0.000472116
16	69599710	69599771	-	MIR1538	222	0.000473626
16	29460665	30200575	+	LOC606724	620	0.000475455
5	126378249	126409184	-	C5orf63	79	0.000478049
3	150264573	150303803	+	EIF2A	336	0.000478282
22	20004553	20053447	+	TANGO2	369	0.000479786
16	29465821	30208887	+	SLX1A	617	0.000480869
16	29465870	30215650	+	SLX1B-SULT1A4	617	0.000480869
16	29454225	30282198	-	LOC440354	630	0.0004819
13	80055258	80130212	+	NDFIP2	171	0.000485168
6	111620233	111804918	-	REV3L	404	0.000486303
16	29476288	30218248	-	LOC613038	613	0.000489004
12	96672038	96794366	-	CDK17	411	0.000489966
12	50478982	50494494	+	SMARCD1	134	0.000490363
2	17845078	17981462	-	SMC6	452	0.000491843
6	114376749	114663540	-	HS3ST5	642	0.000493138
7	148799877	148823438	-	ZNF425	255	0.000494688
3	52726751	52726828	+	SNORD69	128	0.000496154
1	151043079	151091007	+	GABPB2	194	0.000497181
12	95470524	95611240	-	FGD6	557	0.000498498
2	220299699	220358354	+	SPEG	176	0.000498703
20	23026269	23030301	-	THBD	226	0.000499593
2	161993465	162092683	+	TANK	171	0.000503203
1	85093912	85100703	-	C1orf180	198	0.000504419
3	52724753	52724846	+	SNORD19B	133	0.000508892
3	52723255	52723331	+	SNORD19	134	0.000510525
14	24708850	24711880	-	TINF2	169	0.000510668
10	18429605	18830688	+	CACNB2	1452	0.000511347
1	46640748	46651634	+	TSPAN1	116	0.000511782
1	41480261	41509562	+	SLFNL1-AS1	306	0.000512636
3	52719935	52728510	+	GNL3	143	0.000514544
3	48785217	48885270	-	PRKAR2A	129	0.000516271
1	150594598	150602098	-	ENSA	153	0.00051838
17	72946838	72968900	-	HID1	121	0.000519097
6	111804674	111923497	+	TRAF3IP2-AS1	483	0.00052037
1	19991779	20006055	+	HTR6	274	0.00052173
3	49190291	49191834	-	LAMB2P1	80	0.000522615
8	143545376	143626368	+	BAI1	414	0.000523587
4	71554195	71556268	+	UTP3	56	0.000524896
5	153418518	153437014	+	MFAP3	243	0.000527128
9	34551429	34590138	-	CNTFR	230	0.000527734
17	48458593	48474914	-	LRRC59	250	0.000534138
11	66036055	66044963	+	RAB1B	148	0.000534537
13	66876965	67804468	-	PCDH9	1761	0.000534648
11	30344648	30359165	+	ARL14EP	222	0.000536287
1	185014550	185071740	+	RNF2	136	0.000536388
7	44836240	44842716	+	PPIA	197	0.0005392
5	126984712	126994322	+	CTXN3	247	0.000539325
2	172778934	172848600	+	HAT1	244	0.000541425
10	108333420	108924466	-	SORCS1	1242	0.000541433
22	20795805	20850170	-	KLHL22	393	0.000541574
1	173446485	173457946	+	PRDX6	193	0.00054291
8	40388110	40755343	-	ZMAT4	1343	0.000545955
12	123717843	123742506	+	C12orf65	223	0.000546459
10	127477146	127511837	-	UROS	162	0.00055028
12	54427733	54427829	+	MIR615	114	0.000563475
2	220363586	220371718	+	GMPPA	156	0.000565186
18	45553638	45935663	-	ZBTB7C	1235	0.000566394
20	62289162	62330051	+	RTEL1-TNFRSF6B	419	0.000568885
12	54393876	54397120	+	HOXC9	130	0.000569287
17	46839592	46894469	-	TTLL6	248	0.000572083
11	69513005	69519106	-	FGF19	176	0.000572157
16	69458497	69500167	+	CYB5B	290	0.000572521
9	127420714	127460907	+	MIR181A2HG	45	0.000573146
6	64345724	64424405	+	PHF3	206	0.000575638
15	52484514	52587995	-	MYO5C	284	0.000577759
1	149804220	149832725	+	HIST2H4A	75	0.000580261
1	29213602	29446558	+	EPB41	590	0.000582363
11	66202549	66206310	-	MRPL11	133	0.000582421
1	149856009	149858232	-	HIST2H2BE	89	0.000582933
1	149858524	149858961	+	HIST2H2AC	89	0.000582933
1	149859018	149859466	-	HIST2H2AB	89	0.000582933
1	240931553	241520478	-	RGS7	1739	0.000583193
17	43331759	43339479	-	SPATA32	166	0.000585098
7	74988428	75026252	+	STAG3L1	57	0.000585982
2	208986330	209028297	-	CRYGD	510	0.000586611
19	41082756	41097305	+	SHKBP1	228	0.000587474
6	38643701	38670952	-	GLO1	351	0.00058758
15	52472222	52498076	+	LOC100129973	199	0.000588472
7	95401817	95727736	+	DYNC1I1	840	0.000590106
1	185087217	185126230	-	TRMT1L	144	0.000591292
17	42248073	42256451	+	ASB16	111	0.000593114
11	128328655	128457453	-	ETS1	430	0.000593615
8	21900427	21906319	+	FGF17	184	0.000594207
1	149812258	149824687	-	HIST2H3C	60	0.00059653
6	99847840	99873207	-	PNISR	308	0.000601362
1	160121351	160156767	+	ATP1A4	293	0.000601754
12	54402889	54406545	+	HOXC8	123	0.000605726
7	44915891	44924960	-	PURB	200	0.000605895
9	127454720	127454830	+	MIR181A2	36	0.000606048
1	149813784	149823161	-	HIST2H2AA4	58	0.000606926
20	45128268	45142198	-	ZNF334	213	0.000607165
3	49828166	49837254	-	CDHR4	123	0.000608007
19	45754515	45808541	+	MARK4	347	0.000608655
1	149871154	149872348	+	BOLA1	88	0.000609008
20	48552913	48570422	+	RNF114	286	0.000610316
11	8245850	8290182	-	LMO1	490	0.000610547
1	149821758	149822340	-	HIST2H2BC	57	0.00061174
22	31556047	31556105	-	MIR3928	178	0.000614108
9	127455988	127456077	+	MIR181B2	36	0.000617621
9	96338908	96441869	+	PHF2	536	0.000618571
11	101761404	101787253	-	ANGPTL5	190	0.00062139
17	56078279	56084707	-	SRSF1	121	0.000622082
17	2207247	2228553	+	SRR	275	0.000622573
14	24701647	24708447	+	GMPR2	165	0.000623381
1	19969722	19984949	+	NBL1	280	0.000626064
17	53342320	53402426	+	HLF	292	0.000627284
2	25600066	25896516	-	DTNB	475	0.000628924
17	48450580	48458820	+	EME1	235	0.00062899
3	49840686	49842463	+	FAM212A	114	0.000629159
5	179225277	179225346	-	MIR1229	165	0.000631228
2	144703580	145090083	-	GTDC1	264	0.000632634
13	80051498	80055366	-	NDFIP2-AS1	103	0.000635324
7	6536408	6591067	-	GRID2IP	340	0.000637248
3	10290176	10327537	+	TATDN2	340	0.000638443
2	36583369	36778278	+	CRIM1	651	0.000638661
3	49843569	49843678	-	MIR5193	113	0.00064234
7	6793739	6838396	+	RSPH10B2	232	0.0006431
1	54691103	54872068	-	SSBP3	623	0.000643624
3	49145478	49158371	-	USP19	78	0.00064473
7	107220421	107263762	+	BCAP29	212	0.000648415
11	57105840	57137549	+	P2RX3	210	0.000648688
3	49761727	49823975	-	IP6K1	186	0.0006496
19	7660787	7683196	+	CAMSAP3	416	0.000651871
20	61640734	61716423	+	LOC63930	652	0.000654202
7	136912091	137028546	-	PTN	421	0.000655343
1	81771844	82458107	+	LPHN2	1897	0.000658228
11	95523624	95565857	+	CEP57	277	0.000659988
1	212208918	212278187	+	DTL	207	0.000660349
11	65554504	65564690	+	OVOL1	212	0.000664344
17	47074773	47133507	+	IGF2BP1	231	0.00066443
17	42253341	42264085	-	ASB16-AS1	113	0.000664906
3	49754266	49757238	-	AMIGO3	118	0.000668876
1	41445006	41478235	+	CTPS1	348	0.000669973
11	65808235	65816651	-	GAL3ST3	172	0.000670303
14	24718319	24732416	-	TGM1	175	0.000670814
22	20020661	20020743	+	MIR185	240	0.000671029
5	1461541	1524076	-	LPCAT1	501	0.00067242
15	67493012	67547536	-	AAGAB	278	0.000672435
3	121613170	121663034	+	SLC15A2	356	0.000674148
11	43902356	43941825	+	ALKBH3	368	0.000676804
20	61637330	61638387	-	BHLHE23	311	0.000677253
9	125883907	126030855	-	STRBP	214	0.000677283
5	126203405	126366500	-	43527	217	0.000680484
17	43340487	43394414	-	MAP3K14	153	0.000681617
1	149874871	149889434	-	SV2A	106	0.000682756
12	2162415	2807115	+	CACNA1C	1337	0.000688594
11	69455872	69469242	+	CCND1	166	0.000692587
13	52158483	52336171	+	WDFY2	245	0.000694579
10	77161285	77168740	+	ZNF503-AS2	72	0.000697099
1	149895208	149900144	-	SF3B4	113	0.000701781
11	105480799	105852819	+	GRIA4	713	0.000702116
14	93389444	93401638	+	CHGA	302	0.00070501
6	40346162	40347631	+	TDRG1	321	0.000706141
15	40580097	40600174	-	PLCB2	265	0.00070756
12	123745516	123756863	-	CDK2AP1	207	0.000708427
10	102849077	102890903	-	TLX1NB	350	0.00070987
6	41754177	41757634	+	TOMM6	135	0.000712312
12	12510019	12619838	+	LOH12CR1	576	0.000712618
7	155592735	155604967	-	SHH	270	0.000717807
2	215276460	215440653	+	VWC2L	570	0.000717967
3	49067141	49131504	-	QRICH1	89	0.00072012
11	95502105	95522954	-	FAM76B	264	0.000720997
6	40312083	40323745	-	LINC00951	338	0.000722245
3	49758931	49761384	-	GMPPB	121	0.000725204
9	34568009	34583070	+	LOC415056	194	0.000725575
6	154726432	154831753	-	CNKSR3	562	0.000726668
3	49586738	49591799	-	BSN-AS2	110	0.000727416
16	1784985	1785067	+	MIR3177	149	0.000729185
16	30116130	30124878	-	GDPD3	94	0.000732094
2	27193524	27250087	+	MAPRE3	158	0.000732338
9	95709600	95798518	+	FGD3	444	0.000733506
1	160085519	160113374	+	ATP1A2	328	0.000734533
12	72242073	72244763	-	MRS2P2	157	0.000735388
7	6728063	6746566	-	ZNF12	220	0.000737702
12	11802787	12268261	+	ETV6	1393	0.000739782
12	53835432	53874946	+	PCBP2	142	0.000744233
6	170563421	170571657	-	LOC154449	302	0.000745268
6	41748499	41757634	+	PRICKLE4	144	0.00075076
1	149900542	149908791	-	MTMR11	120	0.000751599
16	89803958	89883065	-	FANCA	705	0.000753978
4	90165428	90229161	-	GPRIN3	369	0.000756972
2	27070968	27173219	+	DPYSL5	321	0.00075741
5	155135062	156194798	+	SGCD	1989	0.000758133
1	1571099	1655775	-	CDK11B	314	0.000758167
12	130880680	131200826	-	RIMBP2	1493	0.000758599
17	48445227	48450562	-	MRPL27	239	0.000760092
11	65541368	65548062	-	AP5B1	242	0.000769087
3	49726949	49758962	+	RNF123	149	0.000769445
17	1963132	2207069	-	SMG6	663	0.00077177
2	102314164	102511152	+	MAP4K4	416	0.000772065
2	128848753	128953249	+	UGGT1	455	0.000777976
7	6749756	6793493	+	PMS2CL	176	0.000780765
17	61600694	61626338	+	KCNH6	145	0.000783993
3	49591921	49708982	+	BSN	248	0.000786877
17	2232418	2232504	-	SNORD91B	218	0.000788438
9	34521039	34523037	-	ENHO	159	0.000790561
3	49133364	49142562	-	QARS	70	0.000791741
1	151372040	151374412	+	PSMB4	115	0.000792306
14	88471467	88481155	+	GPR65	460	0.000796643
17	2233572	2233664	-	SNORD91A	220	0.000797017
11	289137	295688	+	ATHL1	374	0.000797598
2	1792884	2335045	-	MYT1L	1323	0.000798168
9	130922538	130926207	+	C9orf16	130	0.000799031
2	198256697	198299771	-	SF3B1	137	0.000799722
12	79985744	80084790	-	PAWR	93	0.000802198
9	125871772	125877756	-	MIR600HG	76	0.000807504
3	9258578	9261192	+	SRGAP3-AS3	250	0.000812688
20	62159775	62168723	-	PTK6	344	0.000815456
12	10269375	10282868	-	CLEC7A	352	0.000816329
5	145316125	145461336	+	SH3RF2	517	0.000816714
11	65819815	65836382	+	SF3B2	178	0.000822333
8	87878675	88394955	+	CNBD1	1372	0.000822559
12	121866899	122018920	-	KDM2B	379	0.000822938
3	52744795	52804965	-	NEK4	209	0.000831198
13	73356229	73590591	+	PIBF1	567	0.000831816
6	41888964	41900784	+	BYSL	153	0.00083245
4	26862312	27027003	+	STIM2	349	0.00083371
11	11984542	12031316	-	DKK3	369	0.000833951
12	123495213	123495275	-	MIR4304	37	0.000833955
19	57901217	57933307	+	ZNF17	279	0.000837578
7	104535074	104567092	-	LHFPL3-AS2	184	0.000839526
17	38444145	38459413	+	CDC6	65	0.000841279
8	144694787	144699732	-	TSTA3	299	0.000842084
14	105144030	105144086	-	MIR4710	267	0.000843114
12	89981825	90049844	-	ATP2B1	144	0.000844724
18	63417487	63548175	+	CDH7	478	0.000845402
22	31556137	31603005	+	RNF185	228	0.000845651
10	102891060	102897546	+	TLX1	309	0.000848371
1	85018803	85040163	-	CTBS	203	0.000848991
18	72259009	72265071	-	LINC00909	204	0.000850188
16	89786807	89807332	+	ZNF276	522	0.000851077
6	41765382	41863099	-	USP49	234	0.000855835
4	164245116	164253947	-	NPY1R	337	0.000860168
2	17935176	17966632	+	GEN1	251	0.000863216
11	57093458	57103351	-	SSRP1	193	0.000864043
17	2225981	2240678	-	TSR1	250	0.000864427
18	158482	213739	+	USP14	254	0.000866809
16	71392615	71424342	+	CALB2	350	0.000868605
19	50180408	50191707	+	PRMT1	128	0.000869389
12	12626215	12715448	-	DUSP16	420	0.000871682
17	42264353	42269099	+	TMUB2	100	0.000871732
12	123899935	123921264	-	RILPL2	209	0.000872288
19	13075972	13085567	+	DAND5	98	0.000875283
21	22370632	22912517	+	NCAM2	1685	0.000880461
13	89193083	89197764	+	LINC00433	432	0.000882526
1	159921281	159924044	-	SLAMF9	185	0.000882818
6	99817347	99842082	-	COQ3	301	0.000883674
17	7348405	7360932	+	CHRNB1	245	0.000883688
6	51480144	51952423	-	PKHD1	1456	0.00088648
10	126628971	126676005	+	ZRANB1	398	0.000887251
17	7341591	7348251	+	FGF11	216	0.000887263
16	88729780	88753594	+	SNAI3-AS1	429	0.000887788
9	137271256	137271318	+	MIR4669	222	0.000889646
10	127455026	127464390	-	MMP21	135	0.00089615
1	108507064	108537229	+	VAV3-AS1	310	0.000899535
5	1392904	1445543	-	SLC6A3	448	0.000900838
19	50058724	50083829	-	NOSIP	263	0.000907504
3	49721379	49726196	-	MST1	124	0.000907519
4	99391517	99579812	-	TSPAN5	508	0.000907788
10	102790995	102800998	+	SFXN3	200	0.000910288
17	42112002	42144987	-	LSM12	183	0.000910872
5	178368193	178393218	+	ZNF454	406	0.000911666
17	18231186	18266856	-	SHMT1	284	0.00091209
11	46299227	46342972	+	CREB3L1	161	0.000913839
7	84624871	84816171	-	SEMA3D	374	0.000914719
11	57067102	57092413	-	TNKS1BP1	227	0.000915621
15	62929370	62937380	-	MGC15885	172	0.000915758
15	85113879	85123412	+	LINC00933	189	0.000916651
17	18218593	18231370	+	SMCR8	255	0.000921089
10	25137553	25241533	-	PRTFDC1	444	0.000921119
11	66360689	66373490	+	CCS	126	0.000922643
17	56160779	56167618	+	DYNLL2	138	0.000923704
1	85109389	85156440	-	SSX2IP	253	0.000924963
12	53817638	53825318	+	AMHR2	132	0.000932223
7	74072029	74175022	+	GTF2I	105	0.000938919
1	173469603	173572233	-	SLC9C2	301	0.000939897
5	74970023	75013313	-	POC5	314	0.000940566
1	71528973	71546972	-	ZRANB2	300	0.000943499
17	7905987	7923658	+	GUCY2D	221	0.000943848
15	53049159	53082209	-	ONECUT1	260	0.000945003
8	22224761	22291640	+	SLC39A14	392	0.000952421
2	3192740	3381653	-	TSSC1	786	0.000952547
7	98771196	98805089	-	KPNA7	327	0.000952549
20	31030861	31172875	-	C20orf112	320	0.000956207
15	40674921	40686489	+	KNSTRN	255	0.00095722
19	13064969	13068068	-	GADD45GIP1	99	0.000960924
9	127284702	127533576	-	NR6A1	170	0.000961005
10	102767439	102790914	-	PDZD7	195	0.000961913
11	43602943	43603033	+	MIR129-2	137	0.000962109
17	73008779	73017356	+	ICT1	131	0.000966328
7	98625057	98741743	-	SMURF1	340	0.000967074
8	103838535	103876397	-	AZIN1	294	0.000967466
22	33196801	33259028	+	TIMP3	456	0.000970168
14	105219469	105225996	+	SIVA1	240	0.000971308
3	169490852	169507504	+	MYNN	126	0.000971505
6	89887222	89941007	-	GABRR1	439	0.000973934
3	57611180	57678816	-	DENND6A	317	0.000976382
8	1449531	1656642	+	DLGAP2	1107	0.000978115
19	51009253	51014612	-	JOSD2	214	0.00098027
6	111981534	112194655	-	FYN	568	0.000980514
6	153071931	153080902	+	VIP	259	0.000981701
3	150259779	150320961	-	SERP1	408	0.000984989
7	158325409	158325505	-	MIR595	167	0.000990902
12	123464879	123467460	+	ARL6IP4	38	0.000993461
16	4743693	4745860	+	NUDT16L1	153	0.000994258
3	49711434	49720934	+	APEH	128	0.000995623
16	69599868	69738569	+	NFAT5	453	0.000997254
17	61554421	61599203	+	ACE	184	0.00100014
6	41873091	41888877	-	MED20	144	0.00100027
5	50678957	50690563	+	ISL1	152	0.00100277
6	144607489	145174170	+	UTRN	1122	0.00100839
5	179220985	179223513	+	LTC4S	170	0.00101005
10	134000413	134019280	+	DPYSL4	368	0.00101597
17	46970147	46973232	+	ATP5G1	185	0.00101792
16	24266873	24373737	+	CACNG3	522	0.00101862
17	46985730	47006422	+	UBE2Z	257	0.00102326
14	61654286	62017698	+	PRKCH	831	0.00102533
13	43460523	43566407	-	EPSTI1	529	0.00103544
1	201951765	201975275	+	RNPEP	325	0.00103602
2	8996700	9143876	-	MBOAT2	289	0.00104153
10	92631274	92668312	+	RPP30	324	0.00104415
6	41737913	41747630	-	FRS3	149	0.00104562
7	114293399	114293510	+	MIR3666	113	0.00104795
6	52696540	52710893	-	GSTA5	220	0.00105567
2	45169036	45173216	+	SIX3	339	0.00105792
10	127702901	128077127	-	ADAM12	1383	0.00105936
3	49506135	49573051	+	DAG1	183	0.00106228
4	79697531	79833341	+	BMP2K	126	0.00106606
17	37356535	37360980	+	RPL19	203	0.00106765
7	77976558	77988770	+	RPL13AP17	440	0.00106847
17	18281078	18292960	+	EVPLL	180	0.00106908
10	22045476	22292650	-	DNAJC1	169	0.00106919
1	71512188	71532865	+	ZRANB2-AS1	295	0.00107122
1	212250954	212251027	+	MIR3122	132	0.00107259
3	162895030	163021089	-	CT64	618	0.00107468
12	123773655	123849388	-	SBNO1	308	0.00107495
6	36708554	36807220	-	CPNE5	577	0.00107869
1	71533313	71533399	-	MIR186	252	0.00108336
10	102729279	102745373	+	SEMA4G	167	0.00108596
17	47035917	47045955	-	GIP	225	0.00108656
18	214519	268059	-	THOC1	348	0.00109209
8	144661866	144679845	-	EEF1D	397	0.00109505
2	27719705	27746550	+	GCKR	141	0.00109648
4	14911584	15003669	-	LOC441009	469	0.00109775
7	75044869	75046065	+	NSUN5P1	72	0.0010986
16	585315	585368	+	MIR5587	201	0.00110035
17	41994575	41995355	+	FAM215A	239	0.00110159
1	1477052	1510262	-	SSU72	175	0.00110449
2	157180943	157189287	-	NR4A2	136	0.00110885
19	29698166	29704136	-	UQCRFS1	221	0.00111464
10	52559168	52645435	-	A1CF	223	0.00111952
1	154540256	154552353	+	CHRNB2	234	0.00111955
2	48034058	48132932	-	FBXO11	425	0.00112057
8	144656954	144660513	-	NAPRT1	356	0.00112061
9	6413150	6507051	+	UHRF2	317	0.00112589
16	69775756	69788871	-	NOB1	186	0.00112812
3	183903862	183911795	+	ABCF3	149	0.00112933
17	7384720	7386383	+	SLC35G6	259	0.00112964
5	151122382	151138210	-	ATOX1	175	0.0011317
16	55880065	55989943	-	CES5A	466	0.00113808
19	51014856	51017947	-	ASPDH	211	0.00113818
11	13299324	13408812	+	ARNTL	415	0.00113971
7	75024902	75040279	+	TRIM73	65	0.00114402
12	41582249	41968392	+	PDZRN4	1292	0.00114481
17	47007458	47022154	-	SNF8	253	0.00114664
6	71377478	71571716	+	SMAP1	398	0.0011467
16	577855	604636	+	SOLH	279	0.00114815
12	76738265	76742222	-	BBS10	159	0.00115326
3	137906114	138017228	+	ARMC8	163	0.00115527
17	48261456	48279000	-	COL1A1	213	0.00115564
10	102756863	102767593	+	LZTS2	159	0.00116053
9	131038424	131051268	+	SWI5	154	0.00116521
10	127408083	127452712	+	C10orf137	176	0.00116581
19	57078889	57100278	+	ZNF470	372	0.00116778
14	103058995	103196913	+	RCOR1	388	0.00117026
9	3898645	3901248	+	GLIS3-AS1	329	0.00117475
17	61699774	61773670	+	MAP3K3	154	0.0011757
5	159343739	159400017	+	ADRA1B	278	0.00117681
1	166882440	166944561	-	ILDR2	199	0.00117705
3	19190016	19577135	+	KCNH8	346	0.00118008
14	24759803	24769039	-	DHRS1	218	0.00118041
5	50668570	50679166	-	LOC642366	143	0.00118164
19	45394476	45406946	+	TOMM40	310	0.00118347
17	17876126	17920189	+	LRRC48	165	0.00119516
6	52656177	52668664	-	GSTA1	249	0.00120496
6	72086662	72086734	-	MIR30C2	191	0.00120932
17	19174705	19177701	+	EPN2-IT1	54	0.00121099
2	27714749	27718126	-	FNDC4	110	0.001211
19	45809670	45826235	-	CKM	246	0.00121698
8	140613081	140715299	-	KCNK9	504	0.00121747
11	57310113	57317747	+	SMTNL1	188	0.0012218
17	7362684	7387568	-	ZBTB4	291	0.00122412
13	51796469	51858377	+	FAM124A	275	0.00123204
17	49242795	49249105	+	NME2	193	0.0012338
7	75677392	75695930	+	MDH2	188	0.00123598
19	13056627	13064457	+	RAD23A	104	0.00124009
3	147103834	147124596	-	ZIC4	231	0.00124174
15	93586635	93632443	-	RGMA	499	0.00124498
10	127660756	127661842	-	FANK1-AS1	257	0.00124995
15	40697685	40713512	+	IVD	217	0.00125333
10	75572258	75634349	-	CAMK2G	185	0.00125365
1	8921058	8939151	-	ENO1	226	0.0012589
17	19286754	19290532	-	MFAP4	62	0.00126619
12	123459353	123464588	+	OGFOD2	39	0.00127141
5	74907300	74967671	+	ANKDD1B	309	0.00127219
14	42076763	42373752	+	LRFN5	694	0.00127479
12	121837885	121862155	+	RNF34	252	0.00127696
16	28303839	28335170	+	SBK1	113	0.00127719
3	121554033	121605373	+	EAF2	419	0.0012772
16	88744089	88752882	-	SNAI3	388	0.00127944
17	18163847	18169095	+	SMCR7	187	0.00128086
4	101107026	101111655	-	DDIT4L	326	0.00128257
13	58205788	58303065	+	PCDH17	301	0.00128405
1	78245308	78345225	+	FAM73A	125	0.00128824
16	27561467	27791692	+	KIAA0556	385	0.00129007
16	29952205	29984373	+	TMEM219	161	0.00129073
3	49454210	49460111	-	AMT	140	0.00129105
17	56048909	56065615	-	VEZF1	162	0.00129517
11	46397951	46398034	+	MIR4688	54	0.00129852
7	138916230	138992982	+	UBN2	141	0.001302
10	124913759	124924886	+	BUB3	207	0.00130276
20	30795695	30826467	+	POFUT1	120	0.00130732
1	154293591	154297801	+	AQP10	246	0.00130961
17	18177234	18218321	-	TOP3A	298	0.00131279
19	4770681	4770791	+	MIR7-3	353	0.00131377
11	46354454	46402104	+	DGKZ	122	0.00131684
1	59597607	59612479	-	HSD52	197	0.00131733
7	74188308	74203659	+	NCF1	11	0.00132336
17	79163392	79196751	-	AZI1	317	0.00132482
2	163200582	163219148	+	GCA	15	0.0013333
8	125487007	125500859	+	RNF139	179	0.00133906
13	102104943	102373207	+	ITGBL1	902	0.00134001
17	42269172	42275529	-	ATXN7L3	109	0.0013407
7	99214570	99336131	+	ZSCAN25	145	0.00134716
17	49230896	49239450	+	NME1	196	0.00135086
19	55084481	55107956	+	LILRA2	419	0.00135203
17	7338761	7340998	+	TMEM102	189	0.00136188
17	28705941	28796675	+	CPD	205	0.00136286
1	78161673	78225564	-	USP33	114	0.00136433
9	130911731	130915734	+	LCN2	118	0.00136547
11	65485143	65488409	-	RNASEH2C	230	0.00138765
9	125703111	125867147	+	RABGAP1	228	0.00140024
20	47835831	47860614	+	DDX27	312	0.00140025
8	140742585	141468678	-	TRAPPC9	1777	0.0014029
11	65479472	65487077	+	KAT5	236	0.00140295
2	233630511	233641275	-	KCNJ13	224	0.00141474
22	20748404	20762753	+	ZNF74	275	0.00141718
1	47649260	47655771	-	PDZK1IP1	209	0.00141738
11	66357639	66360554	-	CCDC87	121	0.00142429
12	119419299	119600856	+	SRRM4	660	0.00142603
3	108015392	108097126	+	HHLA2	361	0.00142741
4	57897236	57976551	-	IGFBP7	612	0.00142747
16	69984607	70220798	+	CLEC18C	415	0.00143047
3	33840062	33911199	+	PDCD6IP	320	0.00143975
11	46402333	46405387	+	MDK	51	0.00144128
17	48243365	48253293	+	SGCA	158	0.00145124
11	118033518	118047337	-	SCN2B	253	0.00145255
11	298200	299526	-	IFITM5	335	0.00145259
3	169940219	170023770	+	PRKCI	241	0.00145389
2	209119956	209120918	+	IDH1-AS1	100	0.00145888
18	9475006	9538106	+	RALBP1	422	0.00145926
11	278569	285388	+	NLRP6	392	0.00146269
11	57144241	57148623	-	PRG3	143	0.00146281
5	143191725	143200284	+	HMHB1	255	0.00146397
15	67358194	67487533	+	SMAD3	501	0.00146536
2	25042038	25142055	-	ADCY3	475	0.00146559
14	24686056	24701576	-	NEDD8	176	0.00146621
10	102737578	102747272	-	MRPL43	163	0.00146916
3	49449638	49453909	+	TCTA	140	0.00147045
12	72233486	72320629	+	TBC1D15	335	0.00147065
1	184760158	184943718	-	FAM129A	441	0.00147149
14	88304163	88460009	-	GALC	825	0.0014736
2	64681326	64688517	+	LGALSL	225	0.0014763
20	30865453	30922811	+	KIF3B	178	0.00148259
2	25166504	25194963	-	DNAJC27	328	0.00148362
2	172639914	172750816	-	SLC25A12	309	0.00148825
15	85070426	85114026	-	UBE2Q2P1	178	0.00148925
8	130851838	131028897	-	FAM49B	556	0.00149064
8	144648362	144654928	-	MROH6	353	0.00149224
10	75504130	75531933	+	SEC24C	129	0.00149423
7	77994023	77994043	-	MIR548AU	409	0.00149701
4	101581435	101596270	-	EMCN-IT3	290	0.00150026
15	47476402	48066420	+	SEMA6D	1352	0.00150096
19	57791418	57805436	+	ZNF460	403	0.00151364
6	157710053	157745253	-	TMEM242	148	0.0015137
19	55999869	56030466	+	SSC5D	394	0.00152408
16	4746510	4784378	-	ANKS3	257	0.00152564
4	101944586	102268628	-	PPP3CA	737	0.00152621
7	44788179	44809479	+	ZMIZ2	193	0.0015293
1	45809554	45956840	-	TESK2	341	0.00153063
14	24682614	24701576	-	NEDD8-MDP1	179	0.00153145
13	22446934	22452299	-	LINC00424	390	0.00153202
4	126237566	126414087	+	FAT4	672	0.00153406
12	80838125	81073968	+	PTPRQ	665	0.00154217
1	155579960	155584758	+	MSTO1	48	0.00154262
11	47376408	47400127	-	SPI1	223	0.00154312
7	28220075	28280996	+	JAZF1-AS1	345	0.00155436
7	87133178	87342639	-	ABCB1	339	0.00157016
12	54674487	54680872	+	HNRNPA1	70	0.00157162
15	67547137	67794142	+	IQCH	520	0.00157344
6	105404922	105531207	+	LIN28B	285	0.00157351
6	41606194	41621982	+	MDFI	345	0.0015778
17	2240805	2284348	+	SGSM2	310	0.00158185
19	4769116	4772568	+	MIR7-3HG	370	0.0015846
20	56063878	56100708	-	CTCFL	509	0.00158663
6	89790428	89794879	+	PNRC1	257	0.00158733
17	7387697	7417935	+	POLR2A	342	0.00159049
9	125795921	125797944	+	GPR21	96	0.00159172
6	72113253	72113324	-	MIR30A	192	0.00159745
10	102734741	102734841	+	MIR608	148	0.00159807
5	180467224	180488523	+	BTNL9	293	0.00160707
6	52614884	52628361	-	GSTA2	279	0.00163061
6	55620237	55740375	-	BMP5	579	0.00163125
1	181002560	181031074	+	MR1	210	0.00163607
6	97372495	97588630	+	KLHL32	661	0.00163971
1	1550794	1565990	+	MIB2	164	0.00164235
12	72148657	72181150	+	RAB21	206	0.00164691
1	212113740	212209002	-	INTS7	257	0.0016478
7	72950682	72972065	-	BCL7B	184	0.00164781
2	56179253	56613309	+	CCDC85A	1175	0.00164808
19	13106583	13209610	+	NFIX	165	0.0016489
6	5998232	6007633	-	NRN1	346	0.00165369
20	47862438	47894756	-	ZNFX1	325	0.00165574
3	49459765	49466757	-	NICN1	137	0.00165671
20	34679425	34820721	+	EPB41L1	117	0.0016591
20	43595119	43708593	+	STK4	371	0.00165975
10	12875132	12877545	+	LOC283070	335	0.00166407
1	29063132	29096287	+	YTHDF2	160	0.00166752
4	3675319	3679582	-	LOC100133461	305	0.00167067
17	7093209	7123369	-	DLG4	138	0.00167155
4	164265090	164273086	+	NPY5R	320	0.0016747
12	53773978	53810226	+	SP1	177	0.00167627
15	77905368	77988475	-	LINGO1	441	0.00167663
2	25194980	25262563	+	DNAJC27-AS1	317	0.00167826
4	71521257	71532348	-	IGJ	97	0.00168116
19	40972147	41082365	+	SPTBN4	446	0.00168391
16	576846	577407	-	LINC00235	191	0.00168813
16	8768443	8878432	+	ABAT	814	0.0016927
2	220378891	220403494	+	ASIC4	208	0.00169295
1	173684079	173755840	+	KLHL20	131	0.00169551
9	95858449	95875565	+	C9orf89	291	0.00169875
7	99425635	99464173	+	CYP3A43	160	0.00170367
3	123304402	123349666	+	MYLK-AS1	187	0.00170411
7	77646373	79082890	-	MAGI2	4517	0.00170569
15	68871307	69020144	+	CORO2B	477	0.00170922
14	24769097	24774374	+	NOP9	229	0.00170955
2	209100952	209119806	-	IDH1	165	0.00171104
9	131102838	131123749	+	SLC27A4	126	0.00171472
19	57050316	57068170	+	ZFP28	334	0.00171736
10	102747292	102754158	+	C10orf2	154	0.00171872
3	97483594	97519953	+	ARL6	130	0.00171938
8	103264501	103424917	-	UBR5	415	0.00171993
17	55938603	56032684	-	CUEDC1	394	0.00172145
17	7761063	7765600	+	CYB5D1	120	0.00172544
20	42136319	42179593	+	L3MBTL1	273	0.00172586
6	129204285	129837710	+	LAMA2	1439	0.00172672
19	45349392	45392485	+	PVRL2	358	0.00172709
1	210851656	211307457	-	KCNH1	1318	0.00172801
2	99410308	99552684	-	KIAA1211L	394	0.00172816
8	93895757	94029901	-	TRIQK	326	0.00173267
3	44481261	44561226	-	ZNF445	224	0.0017327
16	1578741	1605581	+	TMEM204	338	0.00173426
12	113587662	113597081	+	CCDC42B	213	0.00174175
19	11750590	11797384	+	ZNF833P	302	0.00174425
15	60780482	61521502	-	RORA	1739	0.00174612
12	90102731	90105729	+	LINC00936	124	0.00175339
16	88520013	88601574	+	ZFPM1	584	0.00175688
9	131084790	131096351	+	COQ4	124	0.00175875
5	61684350	61699728	-	DIMT1	223	0.00176219
11	72287183	72385497	-	PDE2A	485	0.0017679
22	50171537	50173958	-	LOC90834	199	0.00177262
20	61665568	61668380	-	LINC00029	394	0.00177298
1	47644921	47646011	+	LINC00853	213	0.00177631
11	46406639	46408107	-	CHRM4	52	0.00178013
12	120031263	120079363	+	TMEM233	306	0.00178235
22	20067754	20099400	+	DGCR8	341	0.00178339
20	61669362	61685215	+	LOC100144597	443	0.00178459
3	85434859	85434942	+	MIR5688	184	0.00178476
7	8152814	8302242	-	ICA1	630	0.00178619
17	7760002	7761172	-	LSMD1	118	0.0017887
9	131644390	131680317	+	LRRC8A	112	0.00178959
1	75667815	76143610	-	SLC44A5	1275	0.00179014
1	160007256	160040051	-	KCNJ10	289	0.00179415
14	62453802	62568427	+	SYT16	518	0.0017979
11	86013252	86056985	+	C11orf73	344	0.00180113
10	75491298	75495367	+	GLUD1P3	102	0.00180282
11	72326106	72326174	-	MIR139	241	0.00180967
6	22569677	22570750	+	HDGFL1	304	0.00182161
7	34697896	34917944	+	NPSR1	914	0.0018223
22	36113918	36125529	+	APOL5	261	0.00182461
7	155437202	155574179	+	RBM33	454	0.00182544
7	139025104	139108203	+	LUC7L2	399	0.0018348
7	139025877	139108203	+	C7orf55-LUC7L2	399	0.0018348
7	75625654	75677321	-	STYXL1	256	0.00184173
9	34458810	34520982	+	DNAI1	286	0.00184393
6	163148163	163736524	+	PACRG	1845	0.00184524
6	72124148	72130448	-	LINC00472	183	0.00184743
14	24734743	24740833	-	RABGGTA	144	0.00185115
17	7758383	7759417	+	TMEM88	117	0.00185317
7	139102208	139112272	-	LOC100129148	292	0.00185455
17	73034954	73043074	-	ATP5H	192	0.00186026
20	43592439	43595099	-	STK4-AS1	156	0.0018679
2	166790366	166804831	+	LOC100506134	165	0.00187411
22	36536370	36562225	-	APOL3	417	0.00187948
6	112668531	112672498	+	RFPL4B	194	0.00187974
1	167022081	167059868	-	GPA33	321	0.0018828
8	120569316	120651106	-	ENPP2	306	0.00188513
17	18148130	18162230	-	FLII	208	0.00188604
12	54410641	54449814	+	HOXC4	186	0.00188941
17	2592679	2614927	-	CLUH	219	0.00189276
6	52009146	52009232	+	MIR206	220	0.00189516
10	103578824	103588646	+	LOC100289509	105	0.00189612
10	103585730	103603677	-	KCNIP2	114	0.00189617
13	19997018	20135714	-	TPTE2	490	0.00189783
17	40086887	40117668	+	TTC25	159	0.00190176
3	49061761	49066875	-	IMPDH2	59	0.00190266
7	139138087	139168457	-	KLRG2	305	0.00190408
12	92534053	92539673	-	BTG1	236	0.00190938
6	89805677	89827800	-	SRSF12	267	0.00191191
12	51157788	51214943	+	ATF1	243	0.00192064
22	36134782	36424585	-	RBFOX2	470	0.00192198
6	93949739	94129300	-	EPHA7	575	0.0019222
2	27667239	27712571	-	IFT172	147	0.001924
2	233562014	233725289	+	GIGYF2	571	0.00192431
1	33473540	33502512	-	AK2	141	0.00192987
19	13049413	13055304	+	CALR	95	0.00193672
9	33384947	33402517	-	AQP7	293	0.00193737
7	17338275	17385775	+	AHR	129	0.00193743
12	123405497	123459752	-	ABCB9	74	0.00194414
3	119013219	119138323	+	ARHGAP31	545	0.00194947
16	89574804	89624174	+	SPG7	400	0.00194954
10	75532048	75535976	+	FUT11	109	0.00195499
19	52196592	52208443	+	LINC00085	481	0.00196871
8	55528626	55682531	+	RP1	310	0.00197076
5	112312406	112357892	+	DCP2	314	0.00197104
3	185300506	185348885	+	SENP2	210	0.00197431
17	49254785	49337514	-	MBTD1	324	0.00197753
17	2496922	2588909	+	PAFAH1B1	346	0.0019792
10	75541807	75543406	+	CHCHD1	96	0.0019834
19	45843997	45854778	+	KLC3	235	0.0019858
2	8865689	8977755	-	KIDINS220	261	0.00199082
17	57784862	57917952	+	VMP1	317	0.00199286
19	55105040	55113687	+	LILRA1	364	0.00200405
7	91570188	91739987	+	AKAP9	434	0.00200509
16	30125425	30134630	-	MAPK3	97	0.00200712
11	43964105	43965433	+	C11orf96	327	0.00200742
6	53863687	53871950	+	MLIP-IT1	251	0.00201298
2	119913818	119916471	-	C1QL2	237	0.00201782
1	162760495	162782608	+	HSD17B7	203	0.0020181
7	1272653	1276613	+	UNCX	267	0.00202157
16	70010201	70099851	-	PDXDC2P	327	0.0020287
1	150702671	150738433	-	CTSS	193	0.00202914
11	85955805	85989785	+	EED	257	0.00203042
17	7120443	7128586	+	ACADVL	104	0.00203176
12	53874275	53893444	-	MAP3K12	104	0.00204735
11	57295935	57298232	-	TIMM10	159	0.0020492
1	87819209	87837338	-	LOC100505768	252	0.00205067
20	57414794	57486250	+	GNAS	257	0.00205087
9	131071395	131084697	-	TRUB2	141	0.00205463
2	183004761	183387572	-	PDE1A	1057	0.00205529
17	48248788	48249837	-	HILS1	144	0.00205957
16	4784288	4799397	+	C16orf71	244	0.00206089
5	107194733	107717799	-	FBXL17	1258	0.00206249
13	53602875	53626196	+	OLFM4	279	0.00206484
18	56807124	56826063	+	SEC11C	354	0.00206692
11	46417961	46615619	-	AMBRA1	153	0.00206956
9	37422680	37436986	+	GRHPR	300	0.00207143
18	72201691	72252261	+	CNDP1	320	0.0020745
14	62213756	62215807	-	HIF1A-AS2	189	0.00208089
6	105544698	105585049	-	BVES	225	0.00208332
2	219646471	219680016	+	CYP27A1	213	0.00208784
3	35680665	35835988	+	ARPP21	402	0.00209001
5	61708572	61924416	+	IPO11	465	0.00209117
3	48894355	48936426	-	SLC25A20	90	0.0020922
19	52196506	52196592	+	MIR125A	442	0.00209397
1	1590987	1677438	-	SLC35E2B	309	0.00210311
19	45417576	45422606	+	APOC1	256	0.0021075
19	50185327	50185411	+	MIR5088	112	0.00210884
3	35785967	35786051	+	MIR128-2	126	0.00210887
12	113536623	113574044	-	RASAL1	312	0.00211289
17	46802126	46806111	-	HOXB13	225	0.00211441
14	24774392	24780576	-	CIDEB	250	0.00211822
19	13033283	13044558	-	FARSA	103	0.0021185
5	139175405	139224048	+	PSD2	180	0.00212251
19	52196038	52196117	+	MIRLET7E	439	0.00212681
19	52195864	52195934	+	MIR99B	438	0.002128
17	18414575	18445234	-	USP32P2	11	0.00213181
2	242577026	242613271	+	ATG4B	411	0.00213196
17	42282400	42298994	-	UBTF	127	0.0021377
7	31792631	32338383	-	PDE1C	1800	0.0021392
2	30369749	30383399	+	YPEL5	148	0.00214123
12	65563350	65642141	+	LEMD3	187	0.00214354
1	180942175	180992046	-	STX6	290	0.00214692
2	85569077	85581821	-	RETSAT	273	0.00214979
12	109715782	109747025	-	FOXN4	233	0.00215117
14	24779356	24781259	+	LTB4R2	250	0.00215369
6	157950163	157950232	+	MIR3692	339	0.00215717
3	50305039	50314572	+	SEMA3B	56	0.00215749
2	219575567	219620138	+	TTLL4	220	0.00216114
13	35009590	35214822	-	LINC00457	521	0.00216564
22	45277042	45405809	-	PHF21B	894	0.00216761
7	135046546	135194875	-	CNOT4	455	0.00217697
10	75545381	75561556	+	ZSWIM8	120	0.00217829
18	32073253	32471808	+	DTNA	897	0.00218066
17	20902905	20947073	-	USP22	367	0.00218091
1	154298035	154323780	+	ATP8B2	344	0.00218609
16	11343505	11445617	+	RMI2	838	0.0021951
9	37582642	37592636	-	TOMM5	231	0.00219908
20	47897219	47897309	+	SNORD12	237	0.00220005
3	48956280	49022971	+	ARIH2	104	0.0022072
9	114979994	115095944	-	PTBP3	556	0.00221052
10	81107219	81115089	+	PPIF	203	0.00221592
9	114448900	114557223	-	C9orf84	561	0.00222038
10	52499687	52514569	+	ASAH2B	229	0.00222434
17	72931896	72946087	+	OTOP3	123	0.00222781
3	170780291	171178197	-	TNIK	1064	0.0022375
20	47896849	47896952	+	SNORD12B	238	0.0022377
19	50979656	50986608	+	EMC10	222	0.00224066
2	15307031	15701472	-	NBAS	1033	0.00224346
1	40089102	40105348	-	HEYL	291	0.00224639
12	102139274	102224645	-	GNPTAB	347	0.0022478
11	57001051	57004927	-	APLNR	206	0.00225712
17	73028694	73061981	+	KCTD2	236	0.0022598
16	4674824	4740975	+	MGRN1	273	0.00226091
9	91927139	91927221	+	MIR3153	115	0.00226338
1	97543299	98386615	-	DPYD	1510	0.00226485
16	55358470	55364672	+	IRX6	238	0.00226553
12	54685890	54694821	-	NFE2	74	0.00228329
19	50970044	50980003	-	FAM71E1	237	0.0022851
2	2323003	2330880	+	LOC730811	118	0.00228529
3	138153414	138197256	+	ESYT3	144	0.00228741
1	205111630	205180727	-	DSTYK	304	0.00229511
11	46473354	46473439	-	MIR3160-1	45	0.00229702
11	46473356	46473437	+	MIR3160-2	45	0.00229702
17	61773248	61778045	-	LIMD2	129	0.0022981
14	24780704	24787242	+	LTB4R	263	0.00230165
10	103605355	103815932	-	C10orf76	310	0.0023042
2	109930026	109930081	-	MIR4266	270	0.00231893
14	51921229	52066670	-	FRMD6-AS2	662	0.00232188
16	88705000	88706882	+	IL17C	291	0.00232859
2	219687105	219696512	-	PRKAG3	126	0.00232972
16	8715526	8740079	+	METTL22	381	0.0023369
16	89894906	89937727	+	SPIRE2	466	0.00233976
3	10183318	10195354	+	VHL	291	0.00235076
17	7126615	7126698	-	MIR324	95	0.00235556
12	23685230	24715383	-	SOX5	2431	0.00235779
17	18538841	18547740	-	TBC1D28	140	0.00235845
14	24787554	24804277	-	ADCY4	270	0.00236205
10	92805564	92821916	+	LINC00502	323	0.00236236
5	113698015	113832197	+	KCNN2	536	0.00236548
11	57154833	57191532	-	PRG2	169	0.0023664
3	49396578	49449526	-	RHOA	192	0.00237002
11	47440319	47448024	-	PSMC3	200	0.00237035
17	17397752	17399709	-	RASD1	191	0.00237293
19	45409038	45412650	+	APOE	284	0.00237538
11	72396113	72504750	-	ARAP1	421	0.00237628
15	40573644	40574787	-	ANKRD63	211	0.0023793
1	192286121	192336414	+	RGS21	230	0.00238154
6	146205944	146285559	-	SHPRH	207	0.00238718
9	127539436	127577159	+	OLFML2A	164	0.00239026
8	95938199	95961615	-	TP53INP1	261	0.00239369
6	33553882	33561115	-	LINC00336	451	0.00239535
10	75561668	75571589	-	NDST2	108	0.00240681
9	114758831	115112545	-	MIR3134	1151	0.00240985
1	209757044	209787284	+	CAMK1G	294	0.0024115
9	125670334	125675607	-	ZBTB6	101	0.00241195
2	172543918	172606668	+	DYNC1I2	293	0.00241817
3	52811601	52826084	+	ITIH1	172	0.00242072
12	12223877	12363947	+	BCL2L14	641	0.00242212
18	42550046	42550131	-	MIR4319	161	0.00242971
3	49058050	49058142	-	MIR191	49	0.00243047
1	19638739	19658922	+	PQLC2	283	0.00243064
11	133710516	133715392	-	SPATA19	254	0.00243128
22	21737662	21905750	+	RIMBP3C	80	0.00243205
16	4511694	4524896	-	NMRAL1	147	0.00243568
17	42018171	42019833	-	PPY	242	0.00243923
16	19869819	19896832	-	GPRC5B	205	0.00244985
11	308106	309410	+	IFITM2	346	0.00245288
11	124609828	124617102	+	NRGN	129	0.00246357
20	47895481	47895560	+	SNORD12C	239	0.00246851
1	150618700	150669672	-	GOLPH3L	243	0.00246996
17	7128660	7137863	-	DVL2	111	0.00247072
6	52604260	52609957	-	GSTA7P	274	0.00247084
5	79407049	79551898	-	SERINC5	806	0.00247463
3	238278	451097	+	CHL1	896	0.0024786
17	28643365	28661065	-	TMIGD1	151	0.0024794
14	62162118	62214977	+	HIF1A	278	0.00248242
9	34709001	34710164	-	CCL21	189	0.00248253
2	85581842	85618875	+	ELMOD3	330	0.0024827
1	37920479	37940044	-	LOC728431	326	0.00249423
2	48757307	48825654	+	STON1	455	0.00249934
14	25281305	25519171	-	STXBP6	891	0.00249935
17	18569235	18576494	-	FOXO3B	171	0.00250176
14	55833108	55878576	-	ATG14	444	0.00250719
17	28804425	28853832	+	GOSR1	174	0.00251642
8	95970235	96088396	+	NDUFAF6	502	0.00252187
17	7452374	7464925	+	TNFSF12-TNFSF13	261	0.00253327
12	113594977	113623284	-	DDX54	219	0.00253495
11	19372270	20143147	+	NAV2	2076	0.00253589
22	19957401	20004309	-	ARVCF	421	0.00253788
17	61777697	61780045	+	LOC729683	132	0.00253968
2	168810529	169104105	-	STK39	853	0.0025476
3	48955220	48956818	-	ARIH2OS	72	0.00255483
22	48885287	49147744	+	FAM19A5	1731	0.00255948
5	61601988	61683011	+	KIF2A	377	0.00256108
17	11144739	11467380	+	SHISA6	1014	0.00256152
1	1631377	1633247	+	MMP23A	182	0.00256275
2	85621870	85641197	-	CAPG	300	0.0025637
7	91741462	91808845	-	CYP51A1	211	0.00256711
11	118064441	118095809	-	AMICA1	328	0.00257158
7	30329409	30329506	+	MIR550A1	21	0.00257593
6	127898318	127912963	+	C6orf58	289	0.00257848
7	75831215	75916605	+	SRRM3	267	0.00258534
3	50362340	50365668	-	TUSC2	47	0.00258827
14	24521205	24538937	+	LRRC16B	176	0.00259034
17	7138346	7142825	-	PHF23	105	0.00259324
17	41952726	41987068	-	MPP2	281	0.00259367
21	33245627	33376377	+	HUNK	689	0.00259378
5	61874561	61924416	+	IPO11-LRRC70	203	0.00259846
10	133918312	133998313	+	JAKMIP3	728	0.00259877
12	95611521	95696566	+	VEZT	515	0.00259938
5	142657495	142815077	-	NR3C1	387	0.00260604
6	133136445	133138490	+	SNORA33	296	0.00261281
9	137208943	137332431	+	RXRA	521	0.00261594
1	149754244	149783928	-	HIST2H2BF	31	0.00263761
1	149784779	149785236	-	HIST2H3D	31	0.00263761
6	36098260	36112301	+	MAPK13	153	0.00263839
17	7143737	7145753	-	GABARAP	97	0.00264035
13	73329539	73356344	-	DIS3	181	0.0026416
6	133135707	133138703	+	RPS12	298	0.00264541
9	125680377	125693779	-	ZBTB26	107	0.00264722
1	160061128	160068618	-	IGSF8	216	0.00264931
5	147929699	148442737	-	SH3TC2	1290	0.00265186
15	82753446	83145983	+	CSPG4P8	5	0.00266249
11	43581205	43581303	+	MIR670	169	0.002682
1	29445936	29450421	-	TMEM200B	153	0.00268356
15	91260578	91358686	+	BLM	419	0.00268363
11	57791352	57949038	+	OR9Q1	741	0.00268415
5	74632153	74657926	+	HMGCR	244	0.00268694
3	50316517	50325545	+	LSMEM2	58	0.00268931
18	109064	122222	+	ROCK1P1	271	0.00270769
1	215796235	216596738	-	USH2A	1570	0.00270804
6	33664537	33679528	-	MNF1	378	0.00270898
11	86085777	86134151	+	CCDC81	382	0.00271201
17	57918626	57918698	+	MIR21	154	0.00271291
3	50355220	50360281	-	HYAL2	49	0.00271629
1	71868624	72748405	-	NEGR1	1375	0.00271635
2	145277180	145278465	+	ZEB2-AS1	109	0.00272706
6	13574760	13615390	+	SIRT5	157	0.00272937
16	81698958	81700879	+	LOC100129617	284	0.00274122
2	26915580	26954066	+	KCNK3	195	0.00275881
19	4090319	4124126	-	MAP2K2	299	0.0027679
1	28995239	29042115	+	GMEB1	152	0.002768
10	64018915	64431771	+	ZNF365	1103	0.0027718
7	891586	936071	+	GET4	447	0.0027744
6	157100811	157100865	-	MIR4466	97	0.0027819
19	45715878	45737469	-	EXOC3L2	285	0.00278351
4	71494460	71512536	+	ENAM	175	0.00278597
3	10123003	10149915	-	FANCD2OS	322	0.00279177
3	41288089	42003660	-	ULK4	1915	0.00279178
12	47473385	47630443	+	PCED1B	603	0.0027929
11	48002109	48192394	+	PTPRJ	438	0.00279306
[truncated: 19,763 more rows]
