# Supplementary material for: Genetic determinants of daytime napping and effects on cardiometabolic health
Source: Nat Commun. 2021 Feb 10;12:900. doi: 10.1038/s41467-020-20585-3 (PMC7876146; doi:10.1038/s41467-020-20585-3)
Supplement: Supplementary file 12 — Supplementary Data 8 [file 41467_2020_20585_MOESM12_ESM.xlsx]

## Sheet: Sheet1
Supplementary Data 8. MAGMA pathway-based enrichment analysis based on MAGMA gene-sets. All 15,481 pathways are shown.
Gene Set	Number of genes	Beta	Beta STD	SE	P Value
GO_cc:go_neuron_part	1621	0.11608	0.032588	0.026419	5.6066e-06
GO_bp:go_neurogenesis	1513	0.11987	0.032615	0.027469	6.4251e-06
GO_bp:go_neuron_differentiation	1275	0.1227	0.030858	0.02976	1.878e-05
GO_bp:go_branching_morphogenesis_of_a_nerve	10	1.4883	0.034324	0.36558	2.3499e-05
GO_cc:go_neuron_projection	1227	0.12084	0.029853	0.02983	2.5608e-05
GO_bp:go_negative_regulation_of_cytosolic_calcium_ion_concentration	11	1.3564	0.032807	0.33654	2.796e-05
GO_bp:go_regulation_of_neuron_differentiation	612	0.16716	0.029671	0.041968	3.4157e-05
GO_bp:go_activation_of_jnkk_activity	10	1.2331	0.028438	0.31315	4.1295e-05
GO_bp:go_mesenchymal_to_epithelial_transition_involved_in_metanephros_morphogenesis	12	1.333	0.033675	0.34564	5.7677e-05
GO_bp:go_telencephalon_development	239	0.26363	0.029542	0.069337	7.1952e-05
GO_bp:go_regulation_of_mesenchymal_to_epithelial_transition_involved_in_metanephros_morphogenesis	7	1.6869	0.032551	0.44793	8.3214e-05
GO_bp:go_neuron_development	1035	0.12113	0.027632	0.032557	9.977e-05
GO_bp:go_cell_part_morphogenesis	638	0.15059	0.027272	0.041236	0.00013057
GO_mf:go_jun_kinase_kinase_kinase_activity	8	1.185	0.024444	0.32506	0.00013389
Curated_gene_sets:reactome_darpp_32_events	24	0.74225	0.026509	0.20498	0.00014712
GO_bp:go_protein_modification_by_small_protein_conjugation_or_removal	1003	0.1127	0.025333	0.031353	0.00016281
GO_bp:go_head_development	724	0.13719	0.026404	0.038837	0.0002064
GO_bp:go_striatum_development	18	0.88621	0.027414	0.25187	0.00021756
GO_bp:go_regulation_of_metal_ion_transport	355	0.19404	0.026417	0.055276	0.00022422
Curated_gene_sets:staege_ewing_family_tumor	26	0.74276	0.027609	0.21207	0.00023105
GO_bp:go_regulation_of_neuron_projection_development	459	0.16293	0.02515	0.04705	0.00026786
Curated_gene_sets:reactome_opioid_signalling	88	0.37816	0.025817	0.10933	0.00027188
GO_bp:go_regulation_of_nervous_system_development	855	0.12474	0.025994	0.036072	0.00027279
GO_bp:go_negative_regulation_of_g_protein_coupled_receptor_signaling_pathway	44	0.54756	0.026464	0.15848	0.00027579
GO_bp:go_regulation_of_cell_projection_organization	626	0.13611	0.024425	0.040084	0.00034316
GO_bp:go_regulation_of_axonogenesis	169	0.25656	0.024221	0.076283	0.00038588
GO_bp:go_positive_regulation_of_neuron_differentiation	340	0.18618	0.024816	0.055572	0.00040457
GO_mf:go_phosphatidylinositol_transporter_activity	7	1.2918	0.024927	0.38723	0.0004259
GO_bp:go_central_nervous_system_neuron_differentiation	175	0.27488	0.026402	0.082469	0.00043037
GO_cc:go_somatodendritic_compartment	776	0.12117	0.02411	0.036726	0.00048548
GO_mf:go_microtubule_severing_atpase_activity	7	1.2095	0.023339	0.36681	0.00048922
GO_bp:go_catecholamine_uptake	16	0.83849	0.024456	0.25488	0.00050246
GO_cc:go_neuron_to_neuron_synapse	327	0.18681	0.024427	0.056953	0.00052003
GO_bp:go_lateral_ventricle_development	13	1.0652	0.028007	0.32723	0.00056762
GO_bp:go_positive_regulation_of_cell_development	500	0.14804	0.023825	0.045693	0.000599
GO_mf:go_3_5_cyclic_amp_phosphodiesterase_activity	12	0.96347	0.024339	0.29753	0.0006024
GO_cc:go_postsynapse	577	0.14061	0.024258	0.043707	0.00064848
Curated_gene_sets:kreppel_cd99_targets_dn	7	1.1405	0.022007	0.35478	0.00065448
Curated_gene_sets:benporath_nanog_targets	945	0.10671	0.023321	0.03331	0.00067971
GO_bp:go_positive_regulation_of_nervous_system_development	493	0.14898	0.023811	0.046711	0.00071428
Curated_gene_sets:kegg_melanogenesis	100	0.32716	0.023802	0.10263	0.00071777
GO_bp:go_cell_morphogenesis_involved_in_neuron_differentiation	545	0.14284	0.023969	0.044811	0.00071881
GO_bp:go_positive_regulation_of_neuron_projection_development	255	0.20085	0.023237	0.063091	0.00072895
GO_bp:go_cellular_response_to_ammonium_ion	63	0.41916	0.024229	0.1323	0.00076822
GO_bp:go_negative_regulation_of_calcium_ion_transport	56	0.39438	0.021497	0.1245	0.00076938
GO_bp:go_positive_regulation_of_cell_projection_organization	351	0.16817	0.022768	0.053093	0.00077014
GO_bp:go_regulation_of_protein_localization_to_cell_cortex	6	1.6195	0.028933	0.51141	0.00077231
GO_bp:go_regulation_of_ion_transmembrane_transport	435	0.16292	0.024498	0.051573	0.00079303
GO_bp:go_synaptic_signaling	678	0.12646	0.023584	0.040071	0.00080119
GO_bp:go_response_to_nicotine	44	0.50612	0.024462	0.16037	0.00080145
Curated_gene_sets:biocarta_nos1_pathway	21	0.68963	0.023041	0.21855	0.00080272
GO_cc:go_synapse_part	887	0.10913	0.023143	0.03472	0.00083731
GO_bp:go_renal_vesicle_development	19	0.84743	0.026932	0.26977	0.00084238
GO_bp:go_metanephric_renal_vesicle_morphogenesis	15	0.97492	0.027533	0.31043	0.00084463
GO_bp:go_axon_development	478	0.15123	0.02381	0.048325	0.00087743
Curated_gene_sets:massarweh_tamoxifen_resistance_up	538	0.13603	0.022685	0.043667	0.00092029
Curated_gene_sets:biocarta_plcd_pathway	5	1.6704	0.027244	0.53973	0.00098587
GO_bp:go_regulation_of_cell_development	874	0.10943	0.023043	0.035394	0.0009968
GO_bp:go_regulation_of_g_protein_coupled_receptor_signaling_pathway	137	0.26844	0.022837	0.08693	0.0010091
GO_bp:go_camp_catabolic_process	9	1.0399	0.022752	0.33749	0.001032
Curated_gene_sets:reactome_g_alpha_i_signalling_events	387	0.16641	0.023633	0.054331	0.0010979
GO_bp:go_forebrain_development	362	0.17282	0.023754	0.056547	0.0011223
GO_bp:go_regulation_of_transporter_activity	246	0.20326	0.023104	0.066876	0.0011869
GO_bp:go_midbrain_hindbrain_boundary_development	9	1.1486	0.025131	0.37867	0.0012112
GO_bp:go_radial_glia_guided_migration_of_purkinje_cell	5	1.621	0.026438	0.53519	0.0012291
GO_bp:go_regulation_of_ion_transport	630	0.12758	0.022965	0.042249	0.001267
Curated_gene_sets:reactome_trp_channels	27	0.57462	0.021765	0.19065	0.0012909
Curated_gene_sets:kaab_heart_atrium_vs_ventricle_up	239	0.20031	0.022446	0.066639	0.001326
GO_cc:go_dendritic_tree	558	0.12821	0.021763	0.042692	0.0013379
Curated_gene_sets:reactome_chrebp_activates_metabolic_gene_expression	7	1.051	0.02028	0.35061	0.0013629
Curated_gene_sets:ding_lung_cancer_mutated_significantly	24	0.66881	0.023886	0.2233	0.0013739
GO_bp:go_anterograde_axonal_protein_transport	9	0.99051	0.021671	0.33127	0.0013965
GO_bp:go_pallium_development	161	0.24713	0.022776	0.082761	0.0014149
GO_bp:go_protein_modification_by_small_protein_conjugation	836	0.10202	0.021035	0.034169	0.0014161
Curated_gene_sets:rampon_enriched_learning_environment_early_dn	10	0.97947	0.022589	0.32885	0.0014503
GO_bp:go_regulation_of_calcium_ion_transport	228	0.20219	0.022136	0.067982	0.001471
Curated_gene_sets:rickman_tumor_differentiated_well_vs_moderately_up	104	0.27954	0.020738	0.09404	0.0014789
Curated_gene_sets:kobayashi_egfr_signaling_24hr_up	93	0.30228	0.021212	0.10214	0.0015432
GO_bp:go_central_nervous_system_development	917	0.10336	0.022267	0.035075	0.0016079
Curated_gene_sets:kegg_calcium_signaling_pathway	168	0.24656	0.023208	0.083849	0.0016405
GO_cc:go_clathrin_sculpted_vesicle	12	0.92433	0.02335	0.31572	0.0017095
GO_bp:go_regulation_of_transmembrane_transport	514	0.13837	0.022569	0.047354	0.0017409
GO_bp:go_cyclic_nucleotide_catabolic_process	14	0.80039	0.021838	0.27508	0.0018112
GO_bp:go_dorsal_root_ganglion_development	5	1.6036	0.026155	0.55191	0.001835
Curated_gene_sets:laiho_colorectal_cancer_serrated_dn	68	0.32577	0.019561	0.11221	0.0018483
Curated_gene_sets:lin_tumor_escape_from_immune_attack	18	0.64735	0.020025	0.22309	0.0018577
Curated_gene_sets:martoriati_mdm4_targets_fetal_liver_up	220	0.19893	0.021398	0.068796	0.0019186
GO_bp:go_regulation_of_cation_transmembrane_transport	303	0.17661	0.022244	0.061112	0.001929
Curated_gene_sets:reactome_apobec3g_mediated_resistance_to_hiv_1_infection	5	1.0252	0.016721	0.35581	0.001982
GO_bp:go_regulation_of_epithelial_cell_differentiation	132	0.27044	0.022586	0.09395	0.0019999
GO_bp:go_regulation_of_sodium_ion_transport	83	0.34709	0.023016	0.121	0.0020654
GO_bp:go_positive_regulation_of_protein_binding	88	0.29669	0.020255	0.10348	0.0020743
GO_cc:go_dendritic_shaft	33	0.47129	0.019732	0.16487	0.0021303
GO_bp:go_protein_localization_to_cell_cortex	10	0.9334	0.021526	0.32821	0.0022307
Curated_gene_sets:pid_thrombin_par1_pathway	43	0.43233	0.020657	0.15209	0.0022397
Curated_gene_sets:zhan_multiple_myeloma_mf_dn	40	0.48455	0.022331	0.17048	0.0022423
GO_bp:go_regulation_of_locomotion_involved_in_locomotory_behavior	5	1.3091	0.021352	0.4607	0.0022467
Curated_gene_sets:pasqualucci_lymphoma_by_gc_stage_dn	160	0.22437	0.020614	0.079051	0.0022707
GO_bp:go_g_protein_coupled_receptor_internalization	12	0.84252	0.021284	0.29803	0.002352
Curated_gene_sets:wilcox_response_to_progesterone_dn	57	0.39453	0.021695	0.13963	0.0023628
GO_cc:go_synapse	1110	0.08828	0.020812	0.031417	0.0024805
GO_cc:go_atpase_complex	99	0.28177	0.020397	0.10066	0.0025633
Curated_gene_sets:biocarta_pkc_pathway	7	1.161	0.022403	0.416	0.0026316
GO_bp:go_metal_ion_transport	831	0.10175	0.020918	0.036459	0.0026326
Curated_gene_sets:enk_uv_response_keratinocyte_up	489	0.12135	0.019318	0.043513	0.0026487
GO_cc:go_axon	573	0.12121	0.02084	0.043769	0.0028124
Curated_gene_sets:darwiche_papilloma_risk_low_dn	153	0.21771	0.019564	0.078652	0.0028229
GO_bp:go_canonical_wnt_signaling_pathway_involved_in_regulation_of_cell_proliferation	6	1	0.017866	0.36221	0.0028846
GO_bp:go_response_to_hydrogen_peroxide	129	0.24388	0.020136	0.088415	0.0029081
GO_mf:go_peptide_binding	259	0.17915	0.020886	0.065047	0.0029456
Curated_gene_sets:wong_adult_tissue_stem_module	674	0.11306	0.021024	0.041085	0.0029659
GO_cc:go_synaptic_membrane	403	0.14636	0.021203	0.053208	0.0029761
Curated_gene_sets:thum_mir21_targets_heart_disease_up	17	0.66387	0.019958	0.24148	0.0029909
GO_bp:go_behavioral_response_to_pain	13	0.68348	0.017971	0.24868	0.0029969
Curated_gene_sets:reactome_regulation_of_gene_expression_in_early_pancreatic_precursor_cells	8	1.1541	0.023808	0.42035	0.0030225
GO_bp:go_positive_regulation_of_glycoprotein_biosynthetic_process	20	0.64755	0.021114	0.23605	0.003045
GO_bp:go_regulation_of_membrane_potential	401	0.14628	0.021139	0.053334	0.0030497
GO_bp:go_cell_differentiation_involved_in_metanephros_development	25	0.62575	0.022808	0.22829	0.003066
GO_bp:go_response_to_amino_acid	104	0.28145	0.02088	0.10286	0.0031111
GO_bp:go_positive_regulation_of_response_to_reactive_oxygen_species	5	1.374	0.022409	0.50253	0.0031301
Curated_gene_sets:reactome_adherens_junctions_interactions	33	0.56386	0.023608	0.20632	0.0031413
GO_bp:go_cation_transport	1077	0.087987	0.020451	0.032219	0.0031616
GO_bp:go_peristalsis	10	1.0451	0.024101	0.38288	0.0031747
Curated_gene_sets:molenaar_targets_of_ccnd1_and_cdk4_up	62	0.32628	0.018711	0.11967	0.0032029
GO_bp:go_positive_regulation_of_g_protein_coupled_receptor_signaling_pathway	31	0.49885	0.020244	0.18316	0.0032326
Curated_gene_sets:kegg_amyotrophic_lateral_sclerosis_als	51	0.38379	0.019967	0.14144	0.0033319
GO_bp:go_regulation_of_cytosolic_calcium_ion_concentration	329	0.16194	0.021239	0.059702	0.0033415
GO_bp:go_regulation_of_cell_morphogenesis	447	0.13169	0.020068	0.048578	0.0033585
GO_bp:go_response_to_hormone	925	0.092879	0.020093	0.034328	0.0034118
GO_bp:go_subpallium_development	24	0.61333	0.021905	0.22676	0.0034208
GO_mf:go_store_operated_calcium_channel_activity	9	0.79709	0.01744	0.29482	0.0034321
GO_cc:go_gaba_ergic_synapse	66	0.3742	0.022137	0.13854	0.0034598
GO_bp:go_positive_regulation_of_protein_localization_to_cell_cortex	5	1.5175	0.024749	0.56197	0.0034678
GO_bp:go_response_to_endogenous_stimulus	1535	0.072946	0.019979	0.027027	0.0034805
Curated_gene_sets:kenny_ctnnb1_targets_dn	51	0.35765	0.018607	0.13255	0.0034893
GO_bp:go_ventricular_system_development	27	0.52391	0.019845	0.19452	0.0035404
GO_bp:go_limbic_system_development	103	0.27234	0.020107	0.10117	0.0035553
Curated_gene_sets:ikeda_mir1_targets_up	52	0.35954	0.018887	0.13375	0.003595
GO_cc:go_presynaptic_membrane	156	0.22983	0.020854	0.085532	0.0036069
Curated_gene_sets:roversi_glioma_copy_number_dn	54	0.44092	0.023602	0.16409	0.0036073
GO_bp:go_regulation_of_cation_channel_activity	156	0.22205	0.020148	0.08265	0.0036117
GO_bp:go_axonal_transport	51	0.35972	0.018714	0.13426	0.003693
GO_bp:go_cellular_response_to_acid_chemical	197	0.20633	0.021014	0.077022	0.003698
Curated_gene_sets:reactome_platelet_calcium_homeostasis	27	0.54836	0.020771	0.20482	0.0037138
GO_mf:go_amidine_lyase_activity	7	1.1582	0.022349	0.43304	0.0037458
GO_cc:go_nuclear_chromatin	343	0.14753	0.019748	0.055203	0.0037687
GO_bp:go_negative_regulation_of_catecholamine_secretion	14	0.68201	0.018608	0.25588	0.0038487
GO_bp:go_neuron_migration	144	0.23771	0.020729	0.089371	0.0039127
Curated_gene_sets:schaeffer_prostate_development_and_cancer_box4_up	11	0.83563	0.020211	0.31433	0.0039285
GO_cc:go_neuron_spine	154	0.21692	0.019556	0.081673	0.0039578
GO_bp:go_regulation_of_cell_differentiation	1698	0.068851	0.019739	0.02597	0.004014
Curated_gene_sets:blalock_alzheimers_disease_dn	1159	0.080048	0.019257	0.030213	0.0040348
Curated_gene_sets:cheok_response_to_mercaptopurine_and_ld_mtx_up	8	1.0514	0.021688	0.39725	0.0040684
GO_bp:go_cell_differentiation_involved_in_kidney_development	50	0.42611	0.02195	0.16106	0.0040809
GO_bp:go_mesenchymal_cell_differentiation_involved_in_kidney_development	7	1.1341	0.021885	0.42886	0.0040942
Curated_gene_sets:biocarta_pdzs_pathway	15	0.65489	0.018495	0.24769	0.0040998
GO_bp:go_cation_transmembrane_transport	782	0.098736	0.019718	0.03742	0.0041666
Curated_gene_sets:reactome_elevation_of_cytosolic_ca2plus_levels	16	0.64345	0.018767	0.24408	0.0041957
Curated_gene_sets:ikeda_mir1_targets_dn	5	1.403	0.022882	0.53246	0.0042109
Curated_gene_sets:karakas_tgfb1_signaling	19	0.65992	0.020973	0.25062	0.0042343
GO_bp:go_synaptic_vesicle_budding_from_presynaptic_endocytic_zone_membrane	6	1.0823	0.019336	0.41145	0.0042683
GO_bp:go_mesenchymal_stem_cell_maintenance_involved_in_nephron_morphogenesis	6	1.2852	0.02296	0.49029	0.0043842
GO_mf:go_phosphatidylcholine_transporter_activity	10	0.82424	0.019009	0.31507	0.0044516
Curated_gene_sets:reactome_map2k_and_mapk_activation	39	0.41255	0.018775	0.15782	0.0044771
GO_cc:go_swi_snf_superfamily_type_complex	74	0.30299	0.018976	0.11593	0.0044848
GO_bp:go_nephric_duct_morphogenesis	11	0.96816	0.023417	0.37078	0.0045157
Curated_gene_sets:biocarta_plc_pathway	9	0.92594	0.020259	0.35463	0.0045177
GO_bp:go_regulation_of_sodium_ion_transmembrane_transporter_activity	49	0.41617	0.021224	0.15968	0.0045798
Curated_gene_sets:kegg_neuroactive_ligand_receptor_interaction	253	0.17874	0.020599	0.068988	0.0047903
GO_bp:go_cellular_response_to_oxygen_containing_compound	1053	0.084572	0.019451	0.032653	0.0048026
GO_bp:go_cellular_response_to_alkaloid	34	0.45485	0.01933	0.17598	0.004877
GO_bp:go_drinking_behavior	7	1.0859	0.020954	0.42028	0.0048921
GO_mf:go_oxidoreductase_activity_acting_on_paired_donors_with_incorporation_or_reduction_of_molecular_oxygen_reduced_ascorbate_as_one_donor_and_incorporation_of_one_atom_of_oxygen	4	1.5693	0.022892	0.60752	0.0049007
Curated_gene_sets:reactome_serine_biosynthesis	9	0.77235	0.016898	0.30076	0.0051184
GO_bp:go_response_to_antibiotic	302	0.15081	0.018965	0.058771	0.005146
Curated_gene_sets:zheng_glioblastoma_plasticity_up	226	0.17519	0.019097	0.068353	0.0051918
Curated_gene_sets:ouyang_prostate_cancer_markers	20	0.59166	0.019292	0.23098	0.0052147
GO_mf:go_photoreceptor_activity	13	0.69555	0.018288	0.27159	0.005222
GO_mf:go_calcium_ion_transmembrane_transporter_activity	130	0.23607	0.019567	0.092218	0.0052386
GO_cc:go_extrinsic_component_of_presynaptic_membrane	6	1.2185	0.02177	0.47633	0.005266
GO_bp:go_neural_crest_formation	12	0.75834	0.019157	0.29649	0.005272
Curated_gene_sets:yao_temporal_response_to_progesterone_cluster_0	67	0.31716	0.018904	0.12413	0.0053127
Curated_gene_sets:reactome_synthesis_of_pi	5	1.1323	0.018467	0.44347	0.005341
Curated_gene_sets:benporath_sox2_targets	707	0.095906	0.018249	0.037574	0.0053527
Curated_gene_sets:yamanaka_glioblastoma_survival_dn	7	0.85694	0.016536	0.33668	0.005464
GO_bp:go_regulation_of_transport	1710	0.065628	0.018875	0.025791	0.0054744
GO_cc:go_photoreceptor_inner_segment	49	0.37233	0.018988	0.14645	0.0055086
GO_bp:go_positive_regulation_of_binding	173	0.19201	0.018338	0.075597	0.0055488
GO_bp:go_synaptic_membrane_adhesion	25	0.57067	0.020801	0.22473	0.0055568
GO_bp:go_regulation_of_synapse_structural_plasticity	7	0.89211	0.017215	0.35139	0.0055658
GO_mf:go_scaffold_protein_binding	53	0.36481	0.019347	0.14391	0.0056258
GO_bp:go_positive_regulation_of_microtubule_binding	6	1.1665	0.020839	0.46042	0.0056521
GO_cc:go_clathrin_sculpted_gamma_aminobutyric_acid_transport_vesicle_membrane	8	0.98525	0.020324	0.38891	0.0056527
GO_cc:go_axon_cytoplasm	52	0.33614	0.017658	0.13285	0.0057027
GO_bp:go_cellular_response_to_hormone_stimulus	656	0.10259	0.018829	0.04055	0.0057099
GO_bp:go_endomembrane_system_organization	398	0.12295	0.017703	0.04863	0.0057346
Curated_gene_sets:gaussmann_mll_af4_fusion_targets_c_up	160	0.20358	0.018705	0.080548	0.0057488
GO_bp:go_g_protein_coupled_receptor_signaling_pathway_coupled_to_cyclic_nucleotide_second_messenger	240	0.17729	0.019907	0.070308	0.0058451
GO_bp:go_divalent_inorganic_cation_transport	448	0.12125	0.018496	0.048147	0.0059015
Curated_gene_sets:dacosta_uv_response_via_ercc3_ttd_up	53	0.32795	0.017392	0.13032	0.0059292
GO_bp:go_forebrain_generation_of_neurons	62	0.35741	0.020496	0.14217	0.0059729
GO_bp:go_endosome_organization	77	0.2639	0.016858	0.10497	0.0059739
GO_cc:go_axon_part	357	0.13572	0.018528	0.054012	0.0059938
Curated_gene_sets:biocarta_srcrptp_pathway	11	0.73543	0.017788	0.29275	0.0060041
GO_bp:go_neural_plate_development	10	0.89867	0.020725	0.35896	0.0061521
GO_bp:go_response_to_drug	958	0.083766	0.018425	0.033468	0.0061645
Curated_gene_sets:biocarta_erad_pathway	19	0.52537	0.016697	0.21018	0.0062208
GO_mf:go_dna_binding_transcription_factor_activity	1607	0.069831	0.019528	0.027942	0.0062286
GO_bp:go_negative_regulation_of_cell_volume	5	1.3543	0.022088	0.54238	0.0062679
Curated_gene_sets:baker_hematopoesis_stat5_targets	6	0.97975	0.017504	0.39258	0.0062911
GO_bp:go_cellular_response_to_amino_acid_stimulus	60	0.34534	0.019482	0.13924	0.0065702
GO_mf:go_protein_hormone_receptor_activity	17	0.67765	0.020373	0.27353	0.0066206
GO_bp:go_positive_regulation_of_endothelial_cell_apoptotic_process	17	0.58513	0.017591	0.23629	0.0066432
Curated_gene_sets:shin_b_cell_lymphoma_cluster_9	17	0.64622	0.019428	0.2612	0.0066854
GO_bp:go_negative_regulation_of_voltage_gated_calcium_channel_activity	13	0.56769	0.014926	0.22963	0.0067185
GO_bp:go_cellular_response_to_endogenous_stimulus	1290	0.072618	0.018362	0.029378	0.0067262
GO_bp:go_response_to_inactivity	13	0.63848	0.016787	0.25839	0.0067417
GO_bp:go_regulation_of_cell_morphogenesis_involved_in_differentiation	275	0.14825	0.017802	0.06001	0.0067532
Curated_gene_sets:biocarta_mitr_pathway	5	1.0874	0.017735	0.44045	0.0067823
GO_bp:go_regulation_of_anatomical_structure_morphogenesis	991	0.083123	0.018578	0.033711	0.0068417
GO_bp:go_negative_regulation_of_protein_sumoylation	8	0.96022	0.019808	0.38974	0.0068793
GO_bp:go_response_to_hydrostatic_pressure	5	1.1358	0.018524	0.46194	0.006977
GO_mf:go_mannosyl_oligosaccharide_mannosidase_activity	9	0.9569	0.020936	0.38936	0.0069978
Curated_gene_sets:bild_e2f3_oncogenic_signature	232	0.16484	0.018202	0.067106	0.0070215
GO_mf:go_proximal_promoter_sequence_specific_dna_binding	513	0.11327	0.018458	0.046175	0.0070862
GO_bp:go_negative_regulation_of_smooth_muscle_cell_differentiation	14	0.6154	0.016791	0.25101	0.0071139
GO_bp:go_antral_ovarian_follicle_growth	8	1.0082	0.020797	0.41132	0.0071261
Curated_gene_sets:reactome_acetylcholine_regulates_insulin_secretion	10	0.87916	0.020275	0.35868	0.0071265
GO_bp:go_membrane_depolarization_during_action_potential	36	0.47027	0.020563	0.19194	0.0071471
Curated_gene_sets:kauffmann_melanoma_relapse_dn	6	1.1058	0.019755	0.45167	0.0071837
Curated_gene_sets:nikolsky_overconnected_in_breast_cancer	22	0.54802	0.01874	0.22408	0.0072346
GO_bp:go_calcium_ion_transmembrane_import_into_cytosol	132	0.22184	0.018528	0.090784	0.0072747
GO_bp:go_positive_regulation_of_cell_maturation	8	0.91173	0.018808	0.37348	0.0073246
GO_bp:go_positive_regulation_of_long_term_synaptic_potentiation	22	0.58201	0.019902	0.23848	0.0073393
GO_bp:go_cell_morphogenesis_involved_in_differentiation	687	0.097828	0.01836	0.040152	0.0074218
GO_bp:go_regulation_of_neuron_maturation	10	0.77696	0.017918	0.319	0.0074388
GO_cc:go_apical_dendrite	14	0.67176	0.018329	0.27583	0.0074426
Curated_gene_sets:reactome_abacavir_transmembrane_transport	5	1.3516	0.022044	0.55528	0.0074689
GO_bp:go_behavioral_response_to_ethanol	10	0.66781	0.015401	0.27439	0.0074745
GO_bp:go_positive_regulation_of_amyloid_precursor_protein_catabolic_process	14	0.73534	0.020063	0.30217	0.0074813
Curated_gene_sets:darwiche_skin_tumor_promoter_up	130	0.2064	0.017108	0.084852	0.0075024
GO_bp:go_retrograde_trans_synaptic_signaling_by_lipid	5	1.358	0.022148	0.55919	0.0075865
GO_bp:go_positive_regulation_of_vesicle_fusion	9	0.92725	0.020287	0.3823	0.0076504
Curated_gene_sets:buytaert_photodynamic_therapy_stress_up	790	0.085371	0.017132	0.035224	0.0076878
Curated_gene_sets:mcclung_delta_fosb_targets_8wk	43	0.37224	0.017786	0.15376	0.007746
Curated_gene_sets:wierenga_stat5a_targets_group2	53	0.35837	0.019005	0.14813	0.00778
Curated_gene_sets:reactome_class_a_1_rhodopsin_like_receptors	301	0.15231	0.019122	0.062968	0.0077885
GO_bp:go_protein_autoubiquitination	64	0.28547	0.016631	0.11828	0.0079073
Curated_gene_sets:biocarta_ion_pathway	5	1.239	0.020207	0.5135	0.0079198
Curated_gene_sets:gavin_foxp3_targets_cluster_t7	90	0.22774	0.015723	0.09448	0.007972
GO_bp:go_amacrine_cell_differentiation	8	1.0367	0.021385	0.43019	0.0079862
GO_mf:go_carboxypeptidase_activity	44	0.40933	0.019784	0.17016	0.0080805
GO_mf:go_1_phosphatidylinositol_binding	15	0.70805	0.019996	0.29448	0.008105
GO_bp:go_dopamine_metabolic_process	23	0.52847	0.018477	0.21988	0.0081261
Curated_gene_sets:reactome_rho_gtpase_effectors	293	0.14326	0.017749	0.059629	0.0081451
GO_mf:go_enhancer_binding	127	0.23075	0.018905	0.096159	0.0082097
GO_bp:go_cellular_response_to_lipid	576	0.10752	0.018533	0.044818	0.0082257
GO_bp:go_rhythmic_behavior	42	0.36223	0.017105	0.15107	0.0082532
GO_mf:go_phospholipid_binding	397	0.12339	0.017744	0.05157	0.0083687
GO_bp:go_positive_regulation_of_epithelial_cell_differentiation	57	0.33625	0.018491	0.14061	0.0084003
GO_bp:go_cell_cell_signaling	1550	0.064819	0.017832	0.027156	0.0085009
GO_bp:go_positive_regulation_of_neuron_maturation	5	1.1042	0.018009	0.46276	0.0085174
Curated_gene_sets:kegg_long_term_potentiation	66	0.30612	0.01811	0.12829	0.0085197
GO_bp:go_mesenchymal_to_epithelial_transition	19	0.64162	0.020391	0.26903	0.0085461
GO_bp:go_protein_localization_to_presynapse	11	0.7506	0.018155	0.31536	0.0086582
GO_bp:go_negative_regulation_of_nervous_system_development	287	0.1453	0.017818	0.061048	0.0086608
GO_bp:go_mechanoreceptor_differentiation	57	0.32193	0.017703	0.13532	0.0086859
Curated_gene_sets:shaffer_irf4_multiple_myeloma_program	33	0.41281	0.017284	0.17361	0.0087122
Curated_gene_sets:sesto_response_to_uv_c2	51	0.33043	0.017191	0.139	0.0087293
GO_bp:go_cellular_response_to_morphine	4	1.3649	0.019912	0.57574	0.008882
GO_mf:go_rna_binding	1522	0.058728	0.016022	0.024774	0.0088863
GO_mf:go_metallocarboxypeptidase_activity	27	0.56857	0.021536	0.24003	0.0089295
Curated_gene_sets:frasor_tamoxifen_response_dn	10	0.69767	0.01609	0.29461	0.0089446
Curated_gene_sets:reactome_pp2a_mediated_dephosphorylation_of_key_metabolic_factors	6	1.0339	0.018471	0.4366	0.0089455
GO_bp:go_cell_projection_organization	1428	0.064676	0.017138	0.027326	0.0089762
GO_bp:go_myofibroblast_differentiation	4	0.98705	0.014399	0.41731	0.0090138
GO_bp:go_regulation_of_myofibroblast_differentiation	4	0.98705	0.014399	0.41731	0.0090138
GO_bp:go_hippocampus_development	77	0.27389	0.017496	0.11609	0.0091623
Curated_gene_sets:kegg_n_glycan_biosynthesis	46	0.32998	0.016306	0.13994	0.0091945
GO_mf:go_camp_binding	22	0.5026	0.017187	0.21326	0.0092227
GO_bp:go_actin_crosslink_formation	8	0.72135	0.01488	0.30608	0.0092231
Curated_gene_sets:baker_hematopoesis_stat1_targets	12	0.65158	0.01646	0.27676	0.0092838
Curated_gene_sets:reactome_ca2plus_pathway	61	0.32744	0.018625	0.13908	0.0092852
GO_bp:go_negative_regulation_of_release_of_cytochrome_c_from_mitochondria	17	0.51158	0.01538	0.21748	0.0093339
Curated_gene_sets:biocarta_ck1_pathway	15	0.56564	0.015974	0.24049	0.0093426
GO_bp:go_negative_regulation_of_epithelial_cell_differentiation_involved_in_kidney_development	4	1.3553	0.01977	0.57638	0.0093597
GO_bp:go_response_to_histamine	11	0.85294	0.02063	0.36347	0.0094769
GO_bp:go_neural_plate_anterior_posterior_regionalization	5	1.1331	0.018481	0.48307	0.0095018
Curated_gene_sets:gross_hypoxia_via_elk3_up	195	0.16693	0.016916	0.071172	0.0095094
Curated_gene_sets:schwab_targets_of_bmyb_polymorphic_variants_up	12	0.64335	0.016252	0.27485	0.009628
GO_bp:go_peptide_modification	3	1.2073	0.015253	0.5164	0.0097024
GO_bp:go_anterior_head_development	8	0.86531	0.01785	0.37083	0.0098186
Curated_gene_sets:reactome_hormone_ligand_binding_receptors	11	0.72146	0.01745	0.30942	0.0098661
GO_bp:go_regulation_of_epithelial_cell_differentiation_involved_in_kidney_development	16	0.69025	0.020132	0.29672	0.010008
GO_bp:go_negative_regulation_of_calcium_ion_transmembrane_transport	36	0.35977	0.015731	0.15515	0.010208
GO_bp:go_metanephric_nephron_morphogenesis	25	0.52179	0.019019	0.22505	0.010215
Curated_gene_sets:pangas_tumor_suppression_by_smad1_and_smad5_dn	138	0.19913	0.017002	0.085906	0.01023
GO_bp:go_response_to_retinoic_acid	104	0.24041	0.017835	0.10377	0.010268
GO_bp:go_regulation_of_dopamine_receptor_signaling_pathway	11	0.76404	0.01848	0.32984	0.010274
GO_cc:go_death_inducing_signaling_complex	9	0.87001	0.019035	0.37575	0.010301
GO_mf:go_protein_serine_threonine_kinase_inhibitor_activity	32	0.41177	0.016978	0.17801	0.01036
GO_mf:go_monoamine_transmembrane_transporter_activity	8	0.89093	0.018378	0.38527	0.010381
GO_bp:go_axo_dendritic_transport	62	0.28035	0.016077	0.12137	0.010452
GO_bp:go_metanephric_tubule_formation	6	1.0443	0.018658	0.45231	0.010481
Curated_gene_sets:nakamura_tumor_zone_peripheral_vs_central_dn	579	0.096716	0.016713	0.041935	0.010552
Curated_gene_sets:reactome_g_protein_mediated_events	52	0.3254	0.017094	0.14109	0.010552
GO_bp:go_regulation_of_vesicle_fusion	29	0.42594	0.01672	0.1847	0.010559
GO_bp:go_negative_regulation_of_transmission_of_nerve_impulse	5	0.98859	0.016123	0.4289	0.01059
Curated_gene_sets:mikkelsen_ips_with_hcp_h3k27me3	97	0.26907	0.019282	0.11685	0.010653
Curated_gene_sets:yao_temporal_response_to_progesterone_cluster_2	49	0.31436	0.016031	0.13659	0.010691
Curated_gene_sets:rodrigues_dcc_targets_dn	112	0.21941	0.016888	0.09535	0.010698
GO_bp:go_cytosolic_calcium_ion_transport	162	0.18905	0.017477	0.082277	0.010796
GO_bp:go_negative_regulation_of_extrinsic_apoptotic_signaling_pathway	97	0.23611	0.016919	0.10323	0.011097
GO_mf:go_glucosyltransferase_activity	17	0.53523	0.016091	0.23421	0.011155
GO_bp:go_cellular_macromolecule_catabolic_process	1053	0.068234	0.015693	0.029874	0.011189
Curated_gene_sets:mellman_tut1_targets_dn	47	0.29523	0.014746	0.12936	0.011244
GO_bp:go_rostrocaudal_neural_tube_patterning	11	0.79157	0.019146	0.34698	0.011272
GO_bp:go_negative_regulation_of_cytokine_production_involved_in_inflammatory_response	15	0.51718	0.014606	0.22681	0.011303
GO_mf:go_3_hydroxyacyl_coa_dehydratase_activity	4	1.3553	0.019772	0.59466	0.011333
Curated_gene_sets:farmer_breast_cancer_cluster_5	19	0.56788	0.018048	0.24982	0.011514
Curated_gene_sets:reactome_transcriptional_regulation_of_white_adipocyte_differentiation	80	0.25615	0.016677	0.11271	0.011528
Curated_gene_sets:kegg_wnt_signaling_pathway	145	0.19231	0.016827	0.084624	0.011534
Curated_gene_sets:stark_prefrontal_cortex_22q11_deletion_up	185	0.17029	0.016813	0.074973	0.011567
GO_cc:go_neuron_projection_cytoplasm	77	0.24418	0.015598	0.10752	0.011581
GO_cc:go_chromaffin_granule	8	1.0138	0.020914	0.44659	0.011605
Curated_gene_sets:kim_bipolar_disorder_oligodendrocyte_density_corr_up	638	0.084136	0.015237	0.037089	0.011656
Curated_gene_sets:pos_response_to_histamine_dn	11	0.67938	0.016432	0.29961	0.011683
GO_bp:go_protein_dna_complex_disassembly	21	0.47957	0.016023	0.21156	0.011707
Curated_gene_sets:reactome_signaling_by_wnt	306	0.13139	0.016629	0.057989	0.011737
GO_cc:go_swi_snf_complex	19	0.55656	0.017688	0.24565	0.011742
GO_bp:go_response_to_amphetamine	31	0.42758	0.017352	0.18876	0.011757
Curated_gene_sets:mcclung_creb1_targets_dn	50	0.34387	0.017714	0.15183	0.011766
Curated_gene_sets:ouellet_ovarian_cancer_invasive_vs_lmp_up	113	0.19177	0.014826	0.084679	0.011774
GO_bp:go_mechanosensory_behavior	15	0.60663	0.017132	0.26795	0.011795
GO_bp:go_positive_regulation_of_cell_differentiation	896	0.079451	0.01693	0.035129	0.011865
Curated_gene_sets:woo_liver_cancer_recurrence_up	100	0.23189	0.016871	0.10254	0.01187
GO_cc:go_chylomicron	13	0.67525	0.017754	0.29889	0.011942
GO_bp:go_positive_regulation_of_cellular_response_to_drug	5	1.0407	0.016973	0.46092	0.011984
GO_bp:go_netrin_activated_signaling_pathway	12	0.74722	0.018876	0.33161	0.012127
GO_bp:go_catecholamine_uptake_involved_in_synaptic_transmission	11	0.69024	0.016695	0.30699	0.012281
GO_bp:go_beta_catenin_destruction_complex_disassembly	20	0.47308	0.015425	0.21047	0.012302
GO_mf:go_opioid_receptor_binding	8	0.92725	0.019128	0.41257	0.01231
GO_bp:go_negative_regulation_of_synapse_assembly	7	0.91903	0.017734	0.40941	0.012399
GO_cc:go_npbaf_complex	12	0.63288	0.015988	0.28225	0.01248
GO_cc:go_endoplasmic_reticulum_golgi_intermediate_compartment_membrane	62	0.27221	0.01561	0.12163	0.012616
Curated_gene_sets:weigel_oxidative_stress_by_hne_and_h2o2	33	0.40187	0.016826	0.17957	0.012617
Curated_gene_sets:biocarta_cardiacegf_pathway	17	0.5471	0.016448	0.2445	0.01263
GO_bp:go_lung_associated_mesenchyme_development	8	0.88171	0.018188	0.3941	0.01264
Curated_gene_sets:wikman_asbestos_lung_cancer_up	14	0.59244	0.016164	0.26503	0.012704
Curated_gene_sets:biocarta_calcineurin_pathway	18	0.60725	0.018785	0.27174	0.012727
GO_bp:go_negative_regulation_of_relaxation_of_muscle	5	1.3967	0.022779	0.62591	0.012831
GO_bp:go_nuclear_envelope_organization	51	0.29632	0.015416	0.13297	0.012933
Curated_gene_sets:west_adrenocortical_carcinoma_vs_adenoma_dn	20	0.48281	0.015742	0.21701	0.013054
GO_bp:go_nuclear_envelope_reassembly	17	0.52138	0.015674	0.23453	0.01311
GO_bp:go_negative_regulation_of_biosynthetic_process	1421	0.060837	0.016084	0.027372	0.013128
Curated_gene_sets:della_response_to_tsa_and_butyrate	18	0.52562	0.01626	0.23661	0.013167
GO_bp:go_negative_regulation_of_neuron_differentiation	210	0.15656	0.016458	0.070487	0.013177
GO_bp:go_forebrain_neuron_differentiation	50	0.3616	0.018627	0.16292	0.013233
Curated_gene_sets:martens_tretinoin_response_dn	752	0.077031	0.015098	0.034723	0.013269
GO_bp:go_regulation_of_glycoprotein_biosynthetic_process	37	0.35886	0.015908	0.16184	0.013303
Curated_gene_sets:gobert_oligodendrocyte_differentiation_dn	1014	0.070139	0.015847	0.031637	0.013317
GO_mf:go_udp_glucosyltransferase_activity	10	0.69315	0.015985	0.31275	0.013342
Curated_gene_sets:howlin_cited1_targets_1_up	31	0.42038	0.01706	0.1899	0.01343
Curated_gene_sets:darwiche_papilloma_risk_high_dn	166	0.1663	0.015561	0.07517	0.013478
GO_bp:go_cellular_protein_catabolic_process	691	0.080889	0.015223	0.036607	0.013572
Curated_gene_sets:pid_il8_cxcr2_pathway	34	0.39194	0.016656	0.17772	0.013721
GO_bp:go_regulation_of_circadian_rhythm	94	0.22345	0.015764	0.10134	0.013735
Curated_gene_sets:reactome_dopamine_neurotransmitter_release_cycle	20	0.52225	0.017029	0.23698	0.013776
GO_bp:go_synapse_organization	370	0.11919	0.016559	0.054088	0.013782
GO_bp:go_nephron_tubule_epithelial_cell_differentiation	14	0.705	0.019236	0.31995	0.013787
GO_bp:go_regulation_of_cellular_component_size	344	0.11657	0.015627	0.052928	0.013823
Curated_gene_sets:reactome_activation_of_c3_and_c5	2	1.6701	0.017228	0.75896	0.013894
GO_bp:go_regulation_of_sodium_ion_transmembrane_transport	59	0.32124	0.017972	0.146	0.0139
Curated_gene_sets:biocarta_ndkdynamin_pathway	17	0.58688	0.017644	0.26692	0.013955
GO_bp:go_response_to_acetylcholine	27	0.48128	0.01823	0.21889	0.013955
GO_bp:go_response_to_steroid_hormone	372	0.11714	0.016318	0.05335	0.014062
Curated_gene_sets:reactome_dopamine_receptors	5	1.1322	0.018465	0.51568	0.014072
Curated_gene_sets:biocarta_agpcr_pathway	11	0.67867	0.016415	0.30989	0.014269
GO_cc:go_postsynaptic_membrane	300	0.13727	0.017205	0.062759	0.014368
Curated_gene_sets:biocarta_ccr3_pathway	18	0.53876	0.016666	0.24655	0.014445
Curated_gene_sets:reactome_signaling_by_moderate_kinase_activity_braf_mutants	44	0.32232	0.015578	0.14751	0.014447
GO_bp:go_postsynaptic_neurotransmitter_receptor_internalization	18	0.52029	0.016095	0.23814	0.014459
GO_bp:go_response_to_ammonium_ion	123	0.1987	0.016023	0.09105	0.01455
Curated_gene_sets:reactome_serotonin_neurotransmitter_release_cycle	16	0.55157	0.016087	0.25299	0.014627
Curated_gene_sets:chesler_brain_highest_expression	35	0.39067	0.016844	0.1793	0.014678
GO_cc:go_protein_serine_threonine_phosphatase_complex	42	0.32248	0.015228	0.14816	0.014762
GO_bp:go_viral_budding	25	0.38326	0.01397	0.17621	0.01482
GO_bp:go_regulation_of_postsynaptic_membrane_organization	14	0.56637	0.015453	0.2606	0.014883
Curated_gene_sets:pid_hdac_classii_pathway	31	0.39726	0.016122	0.18289	0.014927
GO_bp:go_positive_regulation_of_melanocyte_differentiation	5	1.1961	0.019507	0.55119	0.015011
Curated_gene_sets:valk_aml_cluster_7	24	0.46761	0.0167	0.21551	0.015019
GO_bp:go_regulation_of_cell_maturation	22	0.47414	0.016213	0.21873	0.0151
GO_bp:go_protein_containing_complex_disassembly	314	0.11471	0.014704	0.053003	0.015228
Curated_gene_sets:biocarta_chemical_pathway	18	0.46923	0.014515	0.21697	0.01529
GO_bp:go_cellular_response_to_drug	334	0.12068	0.015946	0.055844	0.015351
GO_bp:go_metanephric_mesenchymal_cell_differentiation	5	1.0621	0.017323	0.49232	0.015495
Curated_gene_sets:kegg_proximal_tubule_bicarbonate_reclamation	22	0.49226	0.016833	0.22818	0.015496
Curated_gene_sets:reactome_smac_xiap_regulated_apoptotic_response	7	0.78177	0.015086	0.36264	0.015558
GO_bp:go_peptidyl_lysine_oxidation	5	0.87883	0.014333	0.40846	0.015722
GO_mf:go_protein_lysine_6_oxidase_activity	5	0.87883	0.014333	0.40846	0.015722
Curated_gene_sets:biocarta_hdac_pathway	24	0.45548	0.016267	0.2118	0.015764
GO_bp:go_behavior	569	0.094636	0.016216	0.044014	0.015779
GO_cc:go_wnt_signalosome	12	0.70145	0.01772	0.32649	0.015846
GO_bp:go_signal_transduction_in_absence_of_ligand	66	0.27925	0.01652	0.13001	0.015864
GO_mf:go_phosphoric_diester_hydrolase_activity	90	0.22748	0.015705	0.10597	0.015918
GO_bp:go_sodium_ion_transport	207	0.16333	0.017047	0.076127	0.015963
Curated_gene_sets:delacroix_rarg_bound_mef	356	0.1157	0.015772	0.053955	0.016011
GO_bp:go_regulation_of_dopamine_uptake_involved_in_synaptic_transmission	8	0.71159	0.014679	0.33192	0.016028
GO_bp:go_positive_regulation_of_tor_signaling	35	0.38189	0.016466	0.17816	0.016045
GO_bp:go_cell_death_in_response_to_oxidative_stress	75	0.24808	0.015641	0.11576	0.016063
GO_bp:go_phospholipase_c_activating_g_protein_coupled_receptor_signaling_pathway	90	0.24421	0.01686	0.114	0.016098
Curated_gene_sets:rickman_tumor_differentiated_moderately_vs_poorly_up	120	0.18037	0.014368	0.084248	0.016145
GO_bp:go_rhythmic_process	269	0.13211	0.015692	0.06172	0.016167
Curated_gene_sets:reactome_neuronal_system	383	0.11693	0.016522	0.05465	0.016202
Curated_gene_sets:reactome_runx3_regulates_wnt_signaling	8	0.91805	0.018938	0.42914	0.016213
Curated_gene_sets:reactome_depurination	44	0.32338	0.015629	0.15117	0.016219
GO_bp:go_regulation_of_synaptic_vesicle_endocytosis	18	0.49547	0.015327	0.2318	0.016286
GO_bp:go_protein_sumoylation	74	0.2376	0.014881	0.11116	0.016288
Curated_gene_sets:mcmurray_tp53_hras_cooperation_response_up	24	0.42387	0.015138	0.19835	0.016306
Curated_gene_sets:lee_targets_of_ptch1_and_sufu_up	53	0.29874	0.015843	0.13989	0.016363
GO_bp:go_immature_t_cell_proliferation	8	0.64225	0.013249	0.3011	0.01647
GO_bp:go_calcium_ion_transmembrane_transport	295	0.12714	0.015804	0.059618	0.016488
GO_bp:go_response_to_acid_chemical	321	0.12595	0.01632	0.05907	0.016499
GO_bp:go_circadian_sleep_wake_cycle	24	0.41883	0.014958	0.19674	0.016641
GO_cc:go_presynapse	465	0.099962	0.015529	0.046962	0.016652
GO_bp:go_interleukin_1_alpha_production	7	0.94758	0.018285	0.4455	0.016717
GO_bp:go_telencephalon_glial_cell_migration	22	0.46661	0.015956	0.21958	0.016801
GO_bp:go_wnt_signaling_pathway_involved_in_midbrain_dopaminergic_neuron_differentiation	12	0.61845	0.015623	0.29116	0.016839
GO_bp:go_positive_regulation_of_growth_hormone_secretion	9	0.78151	0.017099	0.36795	0.016844
GO_bp:go_positive_regulation_of_mitotic_cell_cycle	146	0.17398	0.015275	0.081957	0.016892
GO_cc:go_postsynaptic_specialization_intracellular_component	19	0.52422	0.01666	0.24707	0.016938
GO_bp:go_protein_demannosylation	19	0.46194	0.014681	0.21778	0.016962
Curated_gene_sets:kim_all_disorders_oligodendrocyte_number_corr_up	713	0.075533	0.014431	0.035647	0.017056
GO_bp:go_positive_regulation_of_odontogenesis_of_dentin_containing_tooth	5	0.99042	0.016153	0.46746	0.017064
GO_bp:go_regulation_of_skeletal_muscle_fiber_development	11	0.80162	0.019389	0.37858	0.01712
GO_bp:go_axo_dendritic_protein_transport	13	0.56913	0.014964	0.26893	0.017169
Curated_gene_sets:reactome_mecp2_regulates_neuronal_receptors_and_channels	17	0.54596	0.016413	0.25815	0.017227
GO_bp:go_cerebral_cortex_gabaergic_interneuron_development	6	0.92702	0.016562	0.4385	0.017262
GO_bp:go_adaptation_of_signaling_pathway	17	0.49316	0.014826	0.23336	0.017296
GO_bp:go_entrainment_of_circadian_clock	26	0.39421	0.014653	0.18666	0.017352
Curated_gene_sets:theilgaard_neutrophil_at_skin_wound_dn	216	0.1425	0.01519	0.067627	0.01756
Curated_gene_sets:figueroa_aml_methylation_cluster_4_up	99	0.2111	0.015282	0.10019	0.017565
GO_bp:go_monovalent_inorganic_cation_transport	483	0.10106	0.015992	0.048029	0.017691
GO_mf:go_kinase_inhibitor_activity	65	0.26236	0.015403	0.12473	0.017721
Curated_gene_sets:reactome_integration_of_energy_metabolism	105	0.2079	0.015497	0.098892	0.017772
Curated_gene_sets:mense_hypoxia_up	95	0.21692	0.015384	0.10324	0.017824
GO_bp:go_entrainment_of_circadian_clock_by_photoperiod	20	0.43356	0.014137	0.20637	0.017831
Curated_gene_sets:graessmann_response_to_mc_and_doxorubicin_up	579	0.085036	0.014695	0.040501	0.017888
GO_bp:go_sodium_ion_transmembrane_transport	132	0.19879	0.016602	0.094698	0.017906
GO_mf:go_ammonium_ion_binding	66	0.254	0.015026	0.12107	0.017959
GO_bp:go_response_to_oxygen_containing_compound	1514	0.057432	0.015631	0.027384	0.017991
Curated_gene_sets:nikolsky_breast_cancer_7q21_q22_amplicon	76	0.41846	0.026558	0.1996	0.018024
Curated_gene_sets:ueda_central_clock	80	0.24149	0.015723	0.11522	0.018048
GO_bp:go_meiotic_dna_double_strand_break_processing	5	0.98091	0.015998	0.46818	0.018086
GO_bp:go_metanephric_nephron_development	39	0.37947	0.017269	0.18115	0.018103
GO_bp:go_second_messenger_mediated_signaling	418	0.10974	0.016184	0.052434	0.018184
GO_bp:go_cochlea_development	48	0.33359	0.016838	0.1594	0.018195
GO_bp:go_cellular_protein_complex_disassembly	210	0.13946	0.014659	0.066703	0.018285
Curated_gene_sets:smid_breast_cancer_relapse_in_lung_dn	37	0.32752	0.014519	0.15668	0.0183
Curated_gene_sets:siligan_bound_by_ews_flt1_fusion	45	0.37525	0.018341	0.17961	0.018349
GO_bp:go_regulation_of_branching_morphogenesis_of_a_nerve	5	1.0807	0.017625	0.51749	0.018394
GO_bp:go_negative_regulation_of_smooth_muscle_cell_apoptotic_process	7	0.80332	0.015501	0.38471	0.018402
Curated_gene_sets:smid_breast_cancer_relapse_in_liver_up	5	0.78993	0.012883	0.37876	0.018516
GO_bp:go_re_entry_into_mitotic_cell_cycle	2	1.5939	0.016442	0.76474	0.018577
GO_bp:go_response_to_staurosporine	5	0.84187	0.01373	0.4043	0.018666
Curated_gene_sets:reactome_mitotic_prophase	123	0.19835	0.015994	0.09528	0.018691
GO_bp:go_regulation_of_retina_development_in_camera_type_eye	7	0.93756	0.018092	0.45079	0.018779
Curated_gene_sets:reactome_mtorc1_mediated_signalling	21	0.42332	0.014143	0.20375	0.018877
GO_bp:go_negative_regulation_of_molecular_function	1028	0.066375	0.015094	0.03196	0.018918
GO_bp:go_cerebral_cortex_development	107	0.21531	0.0162	0.10382	0.019054
Curated_gene_sets:benporath_es_1	351	0.10656	0.014427	0.051399	0.019084
GO_bp:go_cellular_response_to_retinoic_acid	71	0.26556	0.016292	0.12815	0.019126
GO_bp:go_positive_regulation_of_aspartic_type_peptidase_activity	8	0.88264	0.018208	0.42616	0.019179
Curated_gene_sets:reactome_uptake_and_function_of_anthrax_toxins	11	0.70549	0.017064	0.34072	0.019205
GO_cc:go_nbaf_complex	15	0.53611	0.015141	0.25926	0.019333
GO_bp:go_nephron_tubule_formation	19	0.56454	0.017942	0.27303	0.019341
Curated_gene_sets:kegg_thyroid_cancer	28	0.38242	0.01475	0.18506	0.019402
GO_bp:go_cell_death_in_response_to_hydrogen_peroxide	24	0.42915	0.015327	0.20793	0.019518
GO_bp:go_regulation_of_protein_depolymerization	78	0.23061	0.014826	0.11175	0.019535
GO_bp:go_regulation_of_cell_size	164	0.15777	0.014675	0.076654	0.019789
GO_mf:go_calmodulin_binding	191	0.15289	0.015335	0.074306	0.019823
GO_bp:go_positive_regulation_of_axonogenesis	76	0.22919	0.014546	0.11142	0.019847
Curated_gene_sets:reactome_antigen_processing:_ubiquitination_proteasome_degradation	296	0.11534	0.014362	0.056132	0.019953
GO_cc:go_lsm1_7_pat1_complex	4	1.1314	0.016504	0.55098	0.020026
GO_cc:go_anchored_component_of_postsynaptic_membrane	5	1.122	0.0183	0.54647	0.020032
GO_mf:go_nucleoside_diphosphatase_activity	10	0.59452	0.013711	0.28965	0.020068
GO_mf:go_voltage_gated_calcium_channel_activity_involved_in_cardiac_muscle_cell_action_potential	5	1.1145	0.018176	0.54342	0.020148
GO_bp:go_regulation_of_synaptic_transmission_dopaminergic	15	0.44536	0.012578	0.21718	0.020158
GO_bp:go_protein_localization_to_microtubule	14	0.54625	0.014904	0.26653	0.020215
GO_bp:go_phasic_smooth_muscle_contraction	21	0.50268	0.016795	0.24562	0.020358
Curated_gene_sets:reactome_transmission_across_chemical_synapses	250	0.13509	0.015478	0.066059	0.020435
Curated_gene_sets:ferrando_hox11_neighbors	22	0.42202	0.014431	0.20639	0.020445
GO_bp:go_melanin_biosynthetic_process	20	0.47436	0.015467	0.23212	0.020505
Curated_gene_sets:reactome_abacavir_transport_and_metabolism	10	0.65709	0.015154	0.3216	0.020523
GO_bp:go_adenylate_cyclase_inhibiting_g_protein_coupled_receptor_signaling_pathway	84	0.23496	0.015674	0.11506	0.020581
GO_mf:go_cyclic_nucleotide_binding	35	0.32487	0.014007	0.15915	0.020622
Curated_gene_sets:abe_vegfa_targets_30min	26	0.42274	0.015714	0.20711	0.020627
Curated_gene_sets:reactome_neurexins_and_neuroligins	52	0.29501	0.015497	0.14463	0.020691
Curated_gene_sets:nikolsky_breast_cancer_17q11_q21_amplicon	132	0.33023	0.027579	0.16192	0.02071
GO_bp:go_microtubule_severing	10	0.56129	0.012944	0.27538	0.020771
GO_bp:go_cell_fate_determination	40	0.35525	0.016372	0.17435	0.020804
Curated_gene_sets:biocarta_ptc1_pathway	11	0.5624	0.013603	0.27616	0.020856
Curated_gene_sets:li_induced_t_to_natural_killer_dn	133	0.17899	0.015004	0.087961	0.020941
GO_bp:go_neuron_projection_guidance	264	0.13617	0.016026	0.066999	0.021066
GO_cc:go_proteasome_regulatory_particle_lid_subcomplex	7	0.62449	0.012051	0.308	0.021309
GO_mf:go_gpi_linked_ephrin_receptor_activity	7	0.84788	0.016361	0.41893	0.021496
Curated_gene_sets:magrangeas_multiple_myeloma_igll_vs_iglk_dn	21	0.3974	0.013277	0.19637	0.021505
Curated_gene_sets:holleman_prednisolone_resistance_all_up	19	0.36744	0.011678	0.18157	0.021508
GO_bp:go_negative_regulation_of_protein_serine_threonine_kinase_activity	127	0.18025	0.014768	0.08918	0.021638
GO_bp:go_embryonic_skeletal_joint_morphogenesis	11	0.65682	0.015887	0.32516	0.0217
GO_bp:go_protein_catabolic_process	830	0.068354	0.014045	0.033845	0.02172
GO_mf:go_double_stranded_dna_binding	904	0.070125	0.015006	0.03476	0.021834
GO_mf:go_peptide_hormone_binding	49	0.31316	0.01597	0.15525	0.021853
GO_bp:go_negative_regulation_of_t_cell_differentiation_in_thymus	8	0.58464	0.01206	0.28991	0.021875
GO_bp:go_response_to_stimulus_involved_in_regulation_of_muscle_adaptation	15	0.52588	0.014851	0.26085	0.021906
GO_cc:go_cell_body	527	0.088666	0.014639	0.044016	0.021993
GO_bp:go_response_to_reactive_oxygen_species	210	0.13811	0.014519	0.068742	0.022267
GO_bp:go_neurotransmitter_uptake	39	0.31484	0.014328	0.15672	0.022281
GO_mf:go_ionotropic_glutamate_receptor_activity	18	0.51973	0.016078	0.25875	0.022297
GO_bp:go_regulation_of_behavior	66	0.2442	0.014447	0.12166	0.022366
Curated_gene_sets:reactome_role_of_second_messengers_in_netrin_1_signaling	9	0.67999	0.014878	0.33879	0.022375
Curated_gene_sets:biocarta_tubby_pathway	4	1.1565	0.016871	0.57698	0.022523
GO_bp:go_cell_volume_homeostasis	29	0.37811	0.014842	0.18872	0.022569
GO_bp:go_circadian_sleep_wake_cycle_non_rem_sleep	9	0.73343	0.016047	0.36642	0.022672
GO_bp:go_regulation_of_mesenchymal_cell_proliferation	34	0.37174	0.015798	0.18576	0.022693
GO_bp:go_cellular_homeostasis	911	0.069531	0.014933	0.034752	0.022715
Curated_gene_sets:mullighan_npm1_signature_3_dn	152	0.16796	0.015045	0.083949	0.022717
Curated_gene_sets:reactome_signaling_by_ras_mutants	56	0.26051	0.0142	0.13037	0.022854
GO_bp:go_regulation_of_centrosome_duplication	42	0.29841	0.014092	0.14936	0.022868
GO_bp:go_muscle_structure_development	590	0.084719	0.014774	0.042407	0.022878
GO_bp:go_response_to_corticosteroid	158	0.16545	0.015107	0.083061	0.023195
Curated_gene_sets:reactome_reactions_specific_to_the_complex_n_glycan_synthesis_pathway	10	0.63452	0.014633	0.3186	0.023215
Curated_gene_sets:ikeda_mir30_targets_up	110	0.1955	0.014914	0.098227	0.023288
GO_bp:go_nephric_duct_formation	5	1.0937	0.017837	0.54988	0.023363
GO_bp:go_programmed_cell_death_involved_in_cell_development	12	0.59701	0.015082	0.30034	0.023427
GO_mf:go_quaternary_ammonium_group_binding	24	0.38183	0.013637	0.19219	0.023484
GO_bp:go_relaxation_of_cardiac_muscle	16	0.60292	0.017585	0.30353	0.023504
Curated_gene_sets:reactome_unblocking_of_nmda_receptors_glutamate_binding_and_activation	18	0.4893	0.015136	0.24636	0.023517
GO_cc:go_intrinsic_component_of_presynaptic_membrane	83	0.23684	0.015705	0.11925	0.023522
Curated_gene_sets:thillainadesan_znf217_targets_dn	8	0.71215	0.014691	0.35875	0.023575
GO_bp:go_central_nervous_system_neuron_development	76	0.23894	0.015165	0.12046	0.023654
GO_bp:go_response_to_pain	30	0.36326	0.014503	0.18317	0.023681
Curated_gene_sets:shepard_crush_and_burn_mutant_dn	184	0.14679	0.014454	0.074116	0.02383
GO_bp:go_response_to_morphine	31	0.36046	0.014628	0.18201	0.023833
GO_mf:go_bh_domain_binding	10	0.56395	0.013006	0.28503	0.02394
Curated_gene_sets:kim_germinal_center_t_helper_up	60	0.2796	0.015773	0.14135	0.023972
Curated_gene_sets:reactome_activation_of_caspases_through_apoptosome_mediated_cleavage	5	0.88023	0.014356	0.44512	0.023999
GO_bp:go_macromolecule_catabolic_process	1264	0.054768	0.013718	0.027718	0.024091
GO_bp:go_regulation_of_anatomical_structure_size	469	0.092042	0.014358	0.046599	0.024132
GO_bp:go_regulation_of_neurotransmitter_uptake	18	0.42598	0.013177	0.21583	0.024217
GO_bp:go_ubiquitin_dependent_endocytosis	5	0.77051	0.012567	0.39052	0.024255
Curated_gene_sets:zhan_late_differentiation_genes_up	28	0.38798	0.014965	0.19677	0.024326
GO_bp:go_negative_regulation_of_glial_cell_differentiation	23	0.45819	0.01602	0.23256	0.024416
GO_mf:go_ubiquitin_like_protein_ligase_activity	209	0.13348	0.013999	0.067769	0.024446
Curated_gene_sets:lin_npas4_targets_dn	68	0.25319	0.015203	0.12863	0.024519
GO_bp:go_regulation_of_centrosome_cycle	57	0.25902	0.014244	0.13164	0.02456
GO_bp:go_dopamine_receptor_signaling_pathway	41	0.31193	0.014554	0.15854	0.024573
GO_cc:go_sarcolemma	134	0.19064	0.016041	0.096962	0.024651
GO_bp:go_positive_regulation_of_cell_migration_involved_in_sprouting_angiogenesis	20	0.46548	0.015177	0.23679	0.024672
GO_bp:go_negative_regulation_of_metanephros_development	8	0.83135	0.017149	0.42341	0.024804
GO_bp:go_positive_regulation_of_synaptic_vesicle_transport	11	0.62826	0.015196	0.32003	0.024825
GO_bp:go_positive_regulation_of_amyloid_beta_formation	11	0.62213	0.015047	0.31694	0.024837
GO_bp:go_small_rna_loading_onto_risc	9	0.67106	0.014682	0.34213	0.024921
GO_bp:go_regulation_of_receptor_binding	22	0.4106	0.014041	0.20937	0.024938
GO_mf:go_peptide_receptor_activity	143	0.18196	0.015813	0.092868	0.025042
GO_bp:go_inorganic_ion_transmembrane_transport	770	0.07427	0.014723	0.037921	0.02509
Curated_gene_sets:biocarta_myosin_pathway	11	0.65359	0.015809	0.33399	0.025187
GO_bp:go_extracellular_vesicle_biogenesis	21	0.40278	0.013457	0.20584	0.025198
GO_bp:go_protein_side_chain_deglutamylation	5	1.1343	0.018499	0.57972	0.025207
GO_bp:go_neurotransmitter_reuptake	22	0.41915	0.014333	0.2146	0.025408
Curated_gene_sets:tsuda_alveolar_soft_part_sarcoma	10	0.60624	0.013981	0.31075	0.025542
GO_bp:go_locomotion_involved_in_locomotory_behavior	11	0.60227	0.014567	0.30874	0.025551
GO_bp:go_negative_regulation_of_skeletal_muscle_cell_differentiation	6	0.9012	0.016101	0.46247	0.025675
GO_bp:go_cellular_response_to_nitrogen_compound	594	0.08134	0.014231	0.041784	0.025794
Curated_gene_sets:kim_all_disorders_duration_corr_dn	139	0.14988	0.012843	0.077011	0.02582
Curated_gene_sets:reactome_disinhibition_of_snare_formation	5	1.0522	0.017161	0.54074	0.025842
Curated_gene_sets:myllykangas_amplification_hot_spot_18	5	1.3071	0.021318	0.67207	0.025903
Curated_gene_sets:shaffer_irf4_targets_in_activated_b_lymphocyte	78	0.21196	0.013627	0.109	0.025925
GO_bp:go_response_to_bronchodilator	50	0.27866	0.014355	0.14331	0.025927
GO_bp:go_neural_precursor_cell_proliferation	143	0.16813	0.014611	0.086482	0.025949
GO_bp:go_regulation_of_relaxation_of_cardiac_muscle	6	0.93219	0.016654	0.47962	0.025979
GO_bp:go_regulation_of_toll_like_receptor_2_signaling_pathway	10	0.75398	0.017388	0.38809	0.026027
GO_bp:go_mitochondrial_translational_termination	88	0.1922	0.013122	0.098962	0.026064
Curated_gene_sets:biocarta_pgc1a_pathway	15	0.50514	0.014266	0.26014	0.026092
GO_bp:go_smooth_muscle_adaptation	4	1.1236	0.016391	0.57876	0.026118
Curated_gene_sets:biocarta_arenrf2_pathway	20	0.47746	0.015568	0.24612	0.0262
GO_bp:go_regulation_of_camp_mediated_signaling	48	0.27529	0.013895	0.14196	0.026246
GO_mf:go_n_methyltransferase_activity	90	0.18914	0.013058	0.097552	0.02627
Curated_gene_sets:mori_small_pre_bii_lymphocyte_up	75	0.22301	0.01406	0.11518	0.02643
Curated_gene_sets:kegg_basal_cell_carcinoma	55	0.2641	0.014267	0.1364	0.026431
Curated_gene_sets:reactome_protein_protein_interactions_at_synapses	77	0.23238	0.014844	0.12008	0.026491
Curated_gene_sets:kim_mycn_amplification_targets_up	87	0.21853	0.014834	0.11301	0.026583
Curated_gene_sets:mori_pre_bi_lymphocyte_dn	74	0.227	0.014217	0.1174	0.026593
GO_bp:go_neuron_fate_commitment	68	0.2715	0.016302	0.14047	0.026637
GO_mf:go_cyclic_nucleotide_phosphodiesterase_activity	29	0.34713	0.013626	0.17996	0.026877
Curated_gene_sets:rickman_head_and_neck_cancer_b	36	0.32776	0.014332	0.16997	0.026915
Curated_gene_sets:acevedo_liver_tumor_vs_normal_adjacent_tissue_up	811	0.066437	0.013501	0.034458	0.026932
GO_bp:go_purine_containing_compound_catabolic_process	45	0.29927	0.014627	0.15523	0.026942
GO_bp:go_calcium_ion_import_into_cytosol	12	0.57264	0.014466	0.29717	0.027
GO_bp:go_neural_plate_pattern_specification	8	0.76972	0.015878	0.39976	0.027092
GO_bp:go_cell_fate_commitment	243	0.1329	0.015014	0.069049	0.027143
GO_bp:go_bradykinin_catabolic_process	5	0.92807	0.015136	0.48227	0.027161
GO_bp:go_transforming_growth_factor_beta_activation	9	0.63741	0.013946	0.33129	0.027184
GO_bp:go_nephric_duct_development	15	0.54218	0.015312	0.28202	0.027281
GO_bp:go_cerebral_cortex_radially_oriented_cell_migration	29	0.37467	0.014707	0.19501	0.027356
GO_bp:go_phagolysosome_assembly	11	0.60787	0.014702	0.31644	0.027378
GO_bp:go_non_canonical_wnt_signaling_pathway	145	0.16103	0.014091	0.084002	0.027627
GO_bp:go_protein_insertion_into_er_membrane	5	0.72671	0.011852	0.37928	0.027687
Curated_gene_sets:mikkelsen_es_lcp_with_h3k27me3	14	0.54947	0.014992	0.28717	0.027857
GO_bp:go_retinal_ganglion_cell_axon_guidance	21	0.47174	0.015761	0.24655	0.027857
GO_mf:go_phosphatidylglycerol_binding	14	0.504	0.013751	0.26353	0.027913
Curated_gene_sets:reactome_relaxin_receptors	8	0.77912	0.016072	0.40748	0.027943
GO_mf:go_glutamate_gated_calcium_ion_channel_activity	5	0.85703	0.013978	0.44882	0.028104
Curated_gene_sets:mikkelsen_npc_icp_with_h3k27me3	12	0.61438	0.01552	0.32176	0.02811
Curated_gene_sets:jiang_aging_hypothalamus_up	43	0.26323	0.012577	0.13791	0.028161
GO_bp:go_neural_crest_cell_differentiation	87	0.22369	0.015185	0.11724	0.028209
GO_bp:go_positive_regulation_of_epithelial_cell_proliferation	175	0.15075	0.01448	0.079035	0.028244
GO_bp:go_peptidyl_threonine_modification	113	0.18963	0.014661	0.09946	0.028295
GO_bp:go_monoamine_transport	83	0.20717	0.013738	0.1087	0.028338
GO_cc:go_golgi_stack	129	0.16147	0.013332	0.084777	0.028425
GO_mf:go_sequence_specific_double_stranded_dna_binding	819	0.070471	0.014388	0.037007	0.028447
GO_bp:go_leukocyte_mediated_cytotoxicity	92	0.20943	0.014618	0.11009	0.028573
Curated_gene_sets:conrad_stem_cell	37	0.34054	0.015096	0.17906	0.028605
GO_bp:go_necrotic_cell_death	47	0.26737	0.013355	0.14059	0.02861
GO_cc:go_filtration_diaphragm	9	0.62543	0.013684	0.32889	0.028619
GO_bp:go_multivesicular_body_organization	31	0.31092	0.012618	0.16352	0.028629
Curated_gene_sets:wakabayashi_adipogenesis_pparg_bound_8d	603	0.077876	0.013724	0.040971	0.028676
GO_bp:go_circadian_regulation_of_gene_expression	54	0.25861	0.013843	0.1361	0.028721
GO_mf:go_rna_dna_hybrid_ribonuclease_activity	6	1.015	0.018134	0.53446	0.02878
GO_bp:go_positive_regulation_of_programmed_necrotic_cell_death	2	1.4788	0.015256	0.77876	0.028792
GO_bp:go_response_to_platelet_aggregation_inhibitor	13	0.63283	0.016639	0.33326	0.028795
GO_cc:go_basal_dendrite	7	0.81234	0.015675	0.42779	0.028795
GO_bp:go_opioid_receptor_signaling_pathway	11	0.58979	0.014265	0.31064	0.028815
GO_bp:go_regulation_of_extent_of_cell_growth	98	0.19045	0.013717	0.10034	0.02886
Curated_gene_sets:sesto_response_to_uv_c7	67	0.23145	0.013795	0.12196	0.028875
Curated_gene_sets:reactome_wnt_ligand_biogenesis_and_trafficking	25	0.33791	0.012317	0.17807	0.028884
Curated_gene_sets:reactome_synaptic_adhesion_like_molecules	18	0.42253	0.013071	0.2228	0.028956
GO_cc:go_azurophil_granule_membrane	54	0.23001	0.012312	0.1213	0.028969
GO_bp:go_negative_regulation_of_gliogenesis	40	0.33879	0.015614	0.17866	0.02897
Curated_gene_sets:zhan_multiple_myeloma_cd2_up	45	0.30106	0.014715	0.15882	0.029016
GO_bp:go_regulation_of_calcium_ion_transport_into_cytosol	96	0.21392	0.015251	0.11288	0.029042
Curated_gene_sets:reactome_norepinephrine_neurotransmitter_release_cycle	17	0.46803	0.014071	0.24701	0.02907
Curated_gene_sets:haslinger_b_cll_with_11q23_deletion	22	0.39902	0.013645	0.21074	0.029158
GO_bp:go_positive_regulation_of_maintenance_of_sister_chromatid_cohesion	5	0.90264	0.014722	0.47681	0.029182
GO_bp:go_presynaptic_modulation_of_chemical_synaptic_transmission	14	0.53604	0.014626	0.28317	0.029189
GO_bp:go_postsynaptic_density_protein_95_clustering	9	0.64431	0.014097	0.34062	0.029281
GO_bp:go_positive_regulation_of_ampa_receptor_activity	7	0.87805	0.016943	0.46423	0.029292
GO_bp:go_response_to_l_glutamate	8	0.91936	0.018965	0.48627	0.029346
GO_bp:go_mesenchymal_cell_proliferation	44	0.31556	0.015251	0.16693	0.029366
Curated_gene_sets:hoegerkorp_cd44_targets_direct_dn	12	0.52094	0.01316	0.27574	0.029441
Curated_gene_sets:pomeroy_medulloblastoma_desmoplasic_vs_classic_dn	54	0.26682	0.014282	0.14128	0.02948
GO_bp:go_cell_communication_by_electrical_coupling_involved_in_cardiac_conduction	24	0.42122	0.015044	0.22304	0.029485
GO_cc:go_calcineurin_complex	5	1.1025	0.017981	0.58411	0.029557
Curated_gene_sets:senese_hdac1_and_hdac2_targets_dn	216	0.13271	0.014146	0.070313	0.029565
GO_bp:go_regulation_of_dendritic_spine_maintenance	11	0.6753	0.016334	0.35811	0.029673
Curated_gene_sets:schlosser_serum_response_up	114	0.17154	0.01332	0.091006	0.02973
Curated_gene_sets:sweet_kras_oncogenic_signature	87	0.19012	0.012906	0.10095	0.029841
GO_bp:go_cellular_component_disassembly	516	0.080701	0.013188	0.04286	0.029867
GO_mf:go_glutamate_receptor_activity	26	0.41635	0.015476	0.22116	0.029886
Curated_gene_sets:ingram_shh_targets_up	117	0.18303	0.014397	0.097239	0.029908
Curated_gene_sets:shank_tal1_targets_dn	10	0.59372	0.013692	0.3155	0.029936
GO_bp:go_activation_of_cysteine_type_endopeptidase_activity	14	0.56964	0.015542	0.30294	0.030038
GO_bp:go_negative_regulation_of_lipoprotein_lipase_activity	6	0.73251	0.013087	0.38963	0.030062
GO_mf:go_peroxisome_proliferator_activated_receptor_binding	10	0.62299	0.014367	0.3314	0.030072
GO_mf:go_cysteine_type_peptidase_activity	154	0.1488	0.013415	0.079209	0.030157
GO_bp:go_negative_regulation_of_chromatin_binding	8	0.6061	0.012503	0.32304	0.03032
Curated_gene_sets:kumar_pathogen_load_by_macrophages	251	0.11484	0.013183	0.061236	0.030385
GO_cc:go_mon1_ccz1_complex	5	0.71599	0.011677	0.38197	0.030441
Curated_gene_sets:biocarta_erbb4_pathway	7	0.67905	0.013103	0.36277	0.030621
GO_mf:go_oxysterol_binding	5	0.81533	0.013298	0.43613	0.030788
Curated_gene_sets:reactome_activation_of_bad_and_translocation_to_mitochondria	15	0.51085	0.014427	0.27339	0.030849
Curated_gene_sets:pid_myc_repress_pathway	63	0.24268	0.014028	0.12989	0.030865
Curated_gene_sets:reactome_binding_of_tcf_lef:ctnnb1_to_target_gene_promoters	8	0.82886	0.017098	0.44378	0.030909
GO_bp:go_negative_regulation_of_extrinsic_apoptotic_signaling_pathway_via_death_domain_receptors	35	0.30093	0.012975	0.16113	0.030914
GO_bp:go_cellular_detoxification_of_aldehyde	5	0.73586	0.012001	0.39442	0.031053
Curated_gene_sets:liao_have_sox4_binding_sites	40	0.30221	0.013928	0.16215	0.031183
GO_bp:go_regulation_of_heart_rate_by_chemical_signal	6	0.82699	0.014775	0.44382	0.031215
GO_bp:go_negative_regulation_of_rna_splicing	23	0.35083	0.012266	0.1883	0.031229
Curated_gene_sets:reactome_disassembly_of_the_destruction_complex_and_recruitment_of_axin_to_the_membrane	30	0.31511	0.01258	0.16918	0.03127
GO_bp:go_positive_regulation_of_anion_transmembrane_transport	8	0.61382	0.012662	0.32963	0.031301
GO_cc:go_hippocampal_mossy_fiber_to_ca3_synapse	31	0.3709	0.015052	0.1992	0.03131
GO_bp:go_glutamate_catabolic_process	7	0.6055	0.011684	0.32522	0.031324
GO_bp:go_toll_like_receptor_2_signaling_pathway	14	0.57809	0.015773	0.31061	0.03137
Curated_gene_sets:biocarta_mef2d_pathway	18	0.47648	0.01474	0.25608	0.031406
Curated_gene_sets:chemnitz_response_to_prostaglandin_e2_dn	359	0.098503	0.013484	0.05295	0.031429
GO_bp:go_positive_regulation_of_protein_homodimerization_activity	8	0.5595	0.011542	0.30079	0.031444
GO_bp:go_cellular_response_to_mineralocorticoid_stimulus	5	0.90861	0.014819	0.48878	0.031527
GO_cc:go_clathrin_sculpted_monoamine_transport_vesicle	5	0.83954	0.013692	0.45227	0.031715
GO_cc:go_distal_axon	262	0.11767	0.013797	0.063461	0.031862
GO_bp:go_vocalization_behavior	14	0.57395	0.01566	0.30977	0.031962
Curated_gene_sets:benporath_nos_targets	172	0.13518	0.012874	0.072989	0.032017
Curated_gene_sets:acosta_proliferation_independent_myc_targets_up	82	0.19685	0.012975	0.10639	0.032151
GO_bp:go_glial_cell_apoptotic_process	14	0.49978	0.013636	0.2702	0.032192
GO_cc:go_proteasome_accessory_complex	23	0.33958	0.011873	0.18365	0.032236
GO_bp:go_corticosterone_secretion	5	0.62375	0.010173	0.33739	0.032255
GO_bp:go_cellular_response_to_aldehyde	6	0.71261	0.012731	0.38576	0.032359
GO_bp:go_cell_maturation	171	0.14613	0.013876	0.079125	0.0324
Curated_gene_sets:sheth_liver_cancer_vs_txnip_loss_pam6	48	0.27491	0.013876	0.14892	0.032453
GO_bp:go_regulation_of_melanocyte_differentiation	6	0.92871	0.016592	0.50329	0.032507
GO_mf:go_ephrin_receptor_binding	27	0.38678	0.01465	0.2098	0.032632
GO_bp:go_positive_regulation_of_synaptic_vesicle_clustering	4	1.0954	0.015979	0.59428	0.032659
Curated_gene_sets:golub_all_vs_aml_dn	22	0.38395	0.013129	0.20838	0.032707
GO_bp:go_cell_migration_in_hindbrain	14	0.49788	0.013585	0.2705	0.032847
Curated_gene_sets:joseph_response_to_sodium_butyrate_up	27	0.33974	0.012868	0.18458	0.032853
GO_bp:go_immature_t_cell_proliferation_in_thymus	6	0.61048	0.010907	0.33177	0.03289
Curated_gene_sets:jazag_tgfb1_signaling_via_smad4_dn	60	0.22431	0.012654	0.12192	0.032903
GO_mf:go_translation_initiation_factor_binding	27	0.3633	0.013761	0.19748	0.032919
GO_bp:go_establishment_or_maintenance_of_cytoskeleton_polarity	17	0.40203	0.012087	0.21858	0.032946
GO_bp:go_neuronal_action_potential	33	0.34894	0.014609	0.18973	0.032957
GO_bp:go_endoplasmic_reticulum_mannose_trimming	15	0.42806	0.012089	0.23277	0.032967
GO_bp:go_antigen_processing_and_presentation_endogenous_lipid_antigen_via_mhc_class_ib	5	1.2635	0.020607	0.68771	0.033098
GO_mf:go_lipid_antigen_binding	5	1.2635	0.020607	0.68771	0.033098
GO_bp:go_homeostatic_process	1783	0.046284	0.013563	0.025193	0.033102
Curated_gene_sets:reactome_pka_activation_in_glucagon_signalling	17	0.43748	0.013152	0.23856	0.033349
GO_bp:go_regulation_of_exosomal_secretion	16	0.43965	0.012823	0.23996	0.033472
GO_mf:go_g_protein_coupled_receptor_binding	256	0.11722	0.013588	0.064021	0.033562
GO_bp:go_epithelial_cell_differentiation_involved_in_kidney_development	41	0.33146	0.015466	0.18106	0.033586
GO_bp:go_regulation_of_metanephros_development	21	0.47654	0.015921	0.26044	0.033655
GO_bp:go_positive_regulation_of_cell_morphogenesis_involved_in_differentiation	136	0.14957	0.012678	0.081757	0.033675
GO_cc:go_torc1_complex	7	0.57291	0.011055	0.31402	0.034053
GO_bp:go_cerebral_cortex_gabaergic_interneuron_differentiation	10	0.66309	0.015292	0.36364	0.034125
Curated_gene_sets:kegg_systemic_lupus_erythematosus	92	0.22331	0.015587	0.12254	0.034206
Curated_gene_sets:krige_response_to_tosedostat_6hr_up	843	0.061997	0.012833	0.03403	0.034251
GO_bp:go_wnt_signaling_pathway_calcium_modulating_pathway	38	0.32417	0.014562	0.17799	0.034288
Curated_gene_sets:lee_targets_of_ptch1_and_sufu_dn	80	0.21609	0.014069	0.11867	0.034324
GO_bp:go_positive_regulation_of_blood_vessel_endothelial_cell_migration	52	0.26399	0.013868	0.14505	0.034383
GO_bp:go_regulation_of_ruffle_assembly	28	0.33778	0.013029	0.18567	0.034443
GO_cc:go_plasma_membrane_region	1131	0.057131	0.013588	0.031456	0.034676
GO_cc:go_presynaptic_cytoskeleton	8	0.67618	0.013948	0.37239	0.034709
Curated_gene_sets:kang_doxorubicin_resistance_dn	18	0.45308	0.014016	0.24962	0.034763
GO_bp:go_l_serine_biosynthetic_process	7	0.61647	0.011896	0.34007	0.034942
Curated_gene_sets:kobayashi_egfr_signaling_6hr_up	7	0.65632	0.012665	0.36217	0.034986
Curated_gene_sets:lu_aging_brain_up	243	0.12013	0.013572	0.066308	0.035022
GO_mf:go_d1_dopamine_receptor_binding	9	0.48263	0.01056	0.26654	0.0351
Curated_gene_sets:ginestier_breast_cancer_znf217_amplified_up	65	0.20783	0.012202	0.11486	0.035202
GO_mf:go_rna_polymerase_ii_distal_enhancer_sequence_specific_dna_binding	94	0.20661	0.014576	0.11426	0.035292
GO_bp:go_circadian_sleep_wake_cycle_sleep	19	0.39423	0.012529	0.21807	0.035328
Curated_gene_sets:ellwood_myc_targets_dn	41	0.26116	0.012185	0.14449	0.035352
Curated_gene_sets:shaffer_irf4_targets_in_myeloma_vs_mature_b_lymphocyte	97	0.1785	0.012791	0.098804	0.035423
GO_bp:go_primary_amino_compound_metabolic_process	7	0.76909	0.014841	0.42572	0.035424
GO_cc:go_nuclear_heterochromatin	32	0.34765	0.014334	0.1925	0.03547
GO_bp:go_midgut_development	12	0.61948	0.015649	0.34323	0.035555
GO_cc:go_integral_component_of_synaptic_vesicle_membrane	32	0.31279	0.012897	0.1733	0.035556
GO_bp:go_neurotransmitter_receptor_internalization	25	0.38222	0.013932	0.21193	0.035662
GO_bp:go_synaptic_vesicle_budding	9	0.61359	0.013425	0.34024	0.03567
GO_bp:go_locomotory_behavior	191	0.13437	0.013477	0.074509	0.035675
GO_cc:go_cell_projection_part	1368	0.049764	0.012929	0.0276	0.035698
GO_mf:go_g_protein_coupled_serotonin_receptor_binding	7	0.56191	0.010843	0.31175	0.035745
Curated_gene_sets:reactome_mitochondrial_translation	93	0.17322	0.012156	0.096105	0.035749
GO_bp:go_primitive_streak_formation	10	0.68421	0.015779	0.37971	0.035787
GO_mf:go_cation_channel_activity	304	0.1112	0.014029	0.061719	0.035802
GO_bp:go_positive_regulation_of_multicellular_organismal_process	1607	0.04869	0.013616	0.02703	0.035836
GO_bp:go_positive_regulation_of_protein_depolymerization	19	0.42696	0.013569	0.23708	0.035864
GO_bp:go_secondary_metabolic_process	61	0.24441	0.013902	0.13577	0.035931
GO_mf:go_phospholipase_c_activity	28	0.37432	0.014438	0.20821	0.036113
Curated_gene_sets:kegg_long_term_depression	68	0.22093	0.013266	0.12306	0.036313
GO_bp:go_developmental_cell_growth	200	0.1278	0.013114	0.071202	0.036342
GO_bp:go_inner_ear_receptor_cell_stereocilium_organization	26	0.34096	0.012674	0.18997	0.036349
GO_bp:go_response_to_amine	44	0.2825	0.013654	0.15741	0.036363
GO_bp:go_response_to_aluminum_ion	4	0.78467	0.011447	0.43754	0.036464
GO_bp:go_regulation_of_protein_binding	206	0.12005	0.0125	0.066943	0.036473
GO_mf:go_rna_polymerase_ii_transcription_factor_binding	50	0.26444	0.013622	0.14751	0.036522
GO_bp:go_regulation_of_circadian_sleep_wake_cycle	19	0.40208	0.012779	0.2244	0.03659
GO_mf:go_hmg_box_domain_binding	17	0.49611	0.014915	0.27697	0.036638
GO_mf:go_sodium_chloride_symporter_activity	10	0.61067	0.014083	0.34112	0.036719
Curated_gene_sets:sweet_lung_cancer_kras_dn	396	0.096481	0.013857	0.053921	0.036791
Curated_gene_sets:bruins_uvc_response_via_tp53_group_a	813	0.063861	0.012993	0.035697	0.036816
GO_cc:go_endosomal_part	472	0.079382	0.012422	0.044379	0.036838
Curated_gene_sets:reactome_activation_of_gene_expression_by_srebf_srebp	41	0.27096	0.012642	0.15152	0.036873
GO_bp:go_regulation_of_mrna_splicing_via_spliceosome	89	0.1742	0.01196	0.097542	0.037066
GO_bp:go_synaptic_transmission_glutamatergic	89	0.20301	0.013938	0.11368	0.037074
GO_bp:go_innervation	27	0.38054	0.014414	0.21313	0.037102
GO_bp:go_post_embryonic_development	86	0.20113	0.013575	0.11267	0.037125
Curated_gene_sets:pid_beta_catenin_deg_pathway	17	0.40623	0.012213	0.22765	0.037185
Curated_gene_sets:lee_naive_t_lymphocyte	18	0.43213	0.013368	0.24246	0.037361
Curated_gene_sets:reactome_fatty_acyl_coa_biosynthesis	34	0.33188	0.014104	0.18631	0.037434
Curated_gene_sets:reactome_neurotransmitter_release_cycle	47	0.28546	0.014258	0.16044	0.037611
GO_bp:go_negative_regulation_of_stem_cell_population_maintenance	7	0.80938	0.015618	0.45576	0.037884
GO_bp:go_cyclic_nucleotide_mediated_signaling	205	0.13158	0.013668	0.074098	0.037899
Curated_gene_sets:reactome_negative_regulation_of_nmda_receptor_mediated_neuronal_transmission	19	0.4162	0.013227	0.23448	0.03796
GO_cc:go_dopaminergic_synapse	12	0.55783	0.014092	0.31444	0.038035
Curated_gene_sets:reactome_calcineurin_activates_nfat	9	0.70965	0.015527	0.40008	0.038059
Curated_gene_sets:reactome_gpcr_ligand_binding	433	0.092527	0.013882	0.052166	0.038064
Curated_gene_sets:biocarta_trka_pathway	14	0.40794	0.01113	0.23	0.03807
Curated_gene_sets:huang_gata2_targets_dn	69	0.20432	0.012358	0.11523	0.038107
GO_bp:go_peptidyl_lysine_monomethylation	8	0.57989	0.011962	0.3276	0.038362
GO_cc:go_photoreceptor_ribbon_synapse	5	0.8465	0.013806	0.47829	0.038385
GO_mf:go_regulatory_region_nucleic_acid_binding	888	0.062776	0.01332	0.035475	0.038405
Curated_gene_sets:reactome_e2f_mediated_regulation_of_dna_replication	20	0.37919	0.012364	0.21437	0.03847
Curated_gene_sets:hesson_tumor_suppressor_cluster_3p21_3	8	0.66175	0.013651	0.37415	0.038484
GO_cc:go_golgi_cisterna	97	0.1762	0.012626	0.09972	0.03863
GO_bp:go_ribonucleotide_catabolic_process	27	0.3599	0.013632	0.20371	0.038649
GO_bp:go_modulation_of_programmed_cell_death_in_other_organism	6	0.69821	0.012474	0.39529	0.038678
Curated_gene_sets:ivanovska_mir106b_targets	86	0.17962	0.012123	0.10175	0.038763
Curated_gene_sets:ruiz_tnc_targets_up	150	0.14881	0.013242	0.084295	0.038764
GO_bp:go_mesenchymal_cell_proliferation_involved_in_lung_development	5	0.97395	0.015885	0.55189	0.03881
Curated_gene_sets:reactome_crmps_in_sema3a_signaling	15	0.49355	0.013939	0.2801	0.039038
GO_bp:go_organonitrogen_compound_catabolic_process	1164	0.051587	0.012435	0.029289	0.039103
GO_bp:go_response_to_organic_cyclic_compound	872	0.061257	0.012886	0.034819	0.039274
Curated_gene_sets:reactome_circadian_clock	68	0.21993	0.013206	0.12502	0.039286
GO_bp:go_regulation_of_phosphorus_metabolic_process	1555	0.047077	0.01297	0.026767	0.039314
GO_bp:go_transposition_rna_mediated	5	0.7005	0.011425	0.39833	0.039335
GO_bp:go_regulation_of_protein_modification_process	1692	0.044815	0.012828	0.025486	0.03935
GO_bp:go_cell_fate_specification	81	0.21061	0.013797	0.11978	0.039351
Curated_gene_sets:roylance_breast_cancer_16q_copy_number_dn	24	0.52083	0.018601	0.29622	0.039361
Curated_gene_sets:wang_response_to_gsk3_inhibitor_sb216763_up	337	0.094978	0.012604	0.054097	0.03958
Curated_gene_sets:tcga_glioblastoma_copy_number_dn	29	0.40408	0.015862	0.23025	0.03964
GO_bp:go_ascending_aorta_development	5	0.70613	0.011517	0.40243	0.039669
GO_mf:go_ran_gtpase_binding	37	0.28686	0.012716	0.16354	0.039719
Curated_gene_sets:biocarta_hswi_snf_pathway	12	0.55335	0.013979	0.31571	0.039834
GO_bp:go_regulation_of_extrinsic_apoptotic_signaling_pathway	147	0.14722	0.01297	0.083995	0.039834
Curated_gene_sets:grabarczyk_bcl11b_targets_dn	57	0.23663	0.013013	0.13502	0.03985
Curated_gene_sets:delacroix_rar_targets_dn	27	0.35865	0.013585	0.20466	0.039858
GO_bp:go_negative_regulation_of_smoothened_signaling_pathway_involved_in_dorsal_ventral_neural_tube_patterning	6	0.81432	0.014548	0.46474	0.039878
GO_bp:go_regulation_of_calcium_ion_transmembrane_transport	138	0.15531	0.013261	0.088648	0.039892
GO_bp:go_positive_regulation_of_renal_sodium_excretion	12	0.45052	0.011381	0.25727	0.039968
GO_bp:go_regulation_of_voltage_gated_calcium_channel_activity	34	0.28327	0.012038	0.16183	0.040033
GO_cc:go_postsynaptic_density_intracellular_component	15	0.48497	0.013696	0.27707	0.040037
GO_bp:go_regulation_of_postsynaptic_membrane_potential	134	0.15847	0.013334	0.09058	0.040108
Curated_gene_sets:bilanges_serum_sensitive_genes	67	0.21022	0.01253	0.12033	0.040324
GO_bp:go_regulation_of_nucleobase_containing_compound_transport	16	0.38081	0.011107	0.21808	0.040394
Curated_gene_sets:baker_hematopoiesis_stat3_targets	16	0.43064	0.01256	0.24662	0.040401
GO_bp:go_secondary_metabolite_biosynthetic_process	26	0.35618	0.01324	0.20405	0.040452
GO_mf:go_phosphatidic_acid_binding	19	0.41509	0.013192	0.2378	0.040453
Curated_gene_sets:hoegerkorp_cd44_targets_temporal_up	11	0.49831	0.012053	0.28553	0.040483
Curated_gene_sets:elvidge_hif1a_targets_dn	88	0.18946	0.012935	0.10859	0.040528
GO_cc:go_intermediate_density_lipoprotein_particle	5	1.0306	0.016809	0.59074	0.040537
GO_mf:go_cysteine_type_endopeptidase_activity	92	0.19329	0.013492	0.1108	0.040545
GO_bp:go_cellular_component_morphogenesis	1060	0.05657	0.013051	0.03243	0.040559
GO_bp:go_histone_h3_k27_demethylation	2	0.96512	0.0099561	0.55354	0.040629
GO_mf:go_histone_demethylase_activity_h3_k27_specific_	2	0.96512	0.0099561	0.55354	0.040629
Curated_gene_sets:mariadason_response_to_butyrate_sulindac_6	44	0.28101	0.013581	0.16117	0.040632
Curated_gene_sets:wamunyokoli_ovarian_cancer_lmp_up	260	0.10351	0.012091	0.059402	0.040717
GO_bp:go_neuron_projection_extension	151	0.14404	0.01286	0.082698	0.040784
Curated_gene_sets:mcbryan_pubertal_breast_3_4wk_dn	32	0.31297	0.012904	0.17975	0.040842
GO_bp:go_positive_regulation_of_macrophage_derived_foam_cell_differentiation	16	0.49183	0.014345	0.2826	0.040907
GO_bp:go_protein_transport_along_microtubule	65	0.20715	0.012162	0.11905	0.040938
Curated_gene_sets:park_hsc_and_multipotent_progenitors	40	0.25997	0.011981	0.14954	0.041076
Curated_gene_sets:kuninger_igf1_vs_pdgfb_targets_dn	40	0.28095	0.012948	0.16161	0.041076
Curated_gene_sets:douglas_bmi1_targets_dn	305	0.092794	0.011725	0.053392	0.041117
GO_bp:go_regulation_of_low_density_lipoprotein_particle_receptor_catabolic_process	5	0.83579	0.013631	0.48096	0.041135
GO_bp:go_protein_deglycosylation	28	0.30404	0.011727	0.17501	0.041183
GO_bp:go_protein_peptidyl_prolyl_isomerization	33	0.26326	0.011022	0.15156	0.041199
GO_cc:go_nuclear_chromosome	557	0.073733	0.012505	0.042448	0.041202
GO_bp:go_mannosylation	35	0.25177	0.010855	0.14507	0.041335
Curated_gene_sets:mcbryan_terminal_end_bud_up	14	0.40235	0.010978	0.23201	0.041449
Curated_gene_sets:flechner_biopsy_kidney_transplant_ok_vs_donor_up	525	0.076115	0.012543	0.043905	0.041501
Curated_gene_sets:reactome_nuclear_envelope_reassembly	12	0.54284	0.013713	0.31326	0.041567
GO_bp:go_protein_chromophore_linkage	10	0.51602	0.011901	0.2978	0.041575
GO_bp:go_locomotory_exploration_behavior	12	0.43558	0.011004	0.25138	0.041576
GO_bp:go_cellular_response_to_parathyroid_hormone_stimulus	7	0.68348	0.013189	0.39463	0.041649
GO_cc:go_catenin_complex	29	0.37649	0.014778	0.21747	0.041713
Curated_gene_sets:martin_viral_gpcr_signaling_up	80	0.19466	0.012674	0.11247	0.041756
GO_bp:go_regulation_of_epidermis_development	80	0.19988	0.013013	0.11549	0.041769
GO_bp:go_regulation_of_adenylate_cyclase_activating_g_protein_coupled_receptor_signaling_pathway	12	0.48858	0.012343	0.28235	0.041787
GO_bp:go_retrograde_axonal_transport	15	0.39927	0.011276	0.23083	0.041852
GO_bp:go_process_utilizing_autophagic_mechanism	461	0.077079	0.011924	0.044564	0.041856
Curated_gene_sets:vietor_ifrd1_targets	18	0.41029	0.012692	0.23731	0.041919
GO_bp:go_postsynaptic_modulation_of_chemical_synaptic_transmission	16	0.45142	0.013166	0.26124	0.042007
GO_bp:go_embryonic_skeletal_joint_development	14	0.45216	0.012337	0.26199	0.042195
GO_bp:go_modification_dependent_macromolecule_catabolic_process	570	0.069194	0.011867	0.040102	0.04223
Curated_gene_sets:tien_intestine_probiotics_24hr_dn	203	0.11708	0.012103	0.067858	0.042241
GO_bp:go_photoperiodism	24	0.32951	0.011768	0.19106	0.042306
GO_bp:go_negative_regulation_of_bmp_signaling_pathway	47	0.27164	0.013568	0.15754	0.042332
GO_bp:go_membrane_depolarization	83	0.21329	0.014143	0.12371	0.042358
Curated_gene_sets:gabriely_mir21_targets	275	0.10621	0.012754	0.061613	0.042373
GO_bp:go_positive_regulation_of_cold_induced_thermogenesis	94	0.18929	0.013354	0.10983	0.042401
GO_bp:go_neuron_fate_determination	9	0.6987	0.015287	0.40569	0.042522
GO_bp:go_imp_biosynthetic_process	9	0.53262	0.011653	0.30942	0.042603
Curated_gene_sets:reactome_depolymerisation_of_the_nuclear_lamina	14	0.47614	0.012991	0.27662	0.042608
GO_bp:go_regulation_of_cell_cycle	1101	0.051898	0.012189	0.030152	0.042616
GO_bp:go_negative_regulation_of_rna_biosynthetic_process	1139	0.052635	0.01256	0.030591	0.04267
GO_bp:go_sleep	29	0.32558	0.01278	0.18928	0.042717
Curated_gene_sets:yao_temporal_response_to_progesterone_cluster_17	175	0.11356	0.010907	0.06611	0.042933
GO_bp:go_chemical_synaptic_transmission_postsynaptic	103	0.17041	0.012581	0.099225	0.042965
GO_bp:go_anagen	5	0.78498	0.012803	0.45711	0.042974
Curated_gene_sets:ding_lung_cancer_mutated_frequently	12	0.50108	0.012658	0.29186	0.04301
GO_bp:go_positive_regulation_of_skeletal_muscle_fiber_development	8	0.7278	0.015013	0.42394	0.043022
Curated_gene_sets:chicas_rb1_targets_confluent	532	0.078269	0.012981	0.045604	0.043065
GO_bp:go_regulation_of_inner_ear_auditory_receptor_cell_differentiation	8	0.69727	0.014383	0.40649	0.043153
GO_bp:go_adaptive_thermogenesis	146	0.1455	0.012775	0.084871	0.043237
Curated_gene_sets:abbud_lif_signaling_2_dn	5	0.84674	0.01381	0.49394	0.043248
GO_bp:go_forebrain_cell_migration	57	0.22559	0.012405	0.1316	0.043256
Curated_gene_sets:flotho_pediatric_all_therapy_response_dn	27	0.3433	0.013003	0.2003	0.043281
GO_bp:go_regulation_of_skeletal_muscle_acetylcholine_gated_channel_clustering	5	0.67909	0.011076	0.39622	0.043281
GO_bp:go_negative_regulation_of_mononuclear_cell_migration	8	0.67224	0.013867	0.39224	0.043288
GO_bp:go_kidney_epithelium_development	134	0.16391	0.013792	0.095649	0.043301
GO_bp:go_negative_regulation_of_neuron_projection_development	141	0.13894	0.01199	0.081185	0.043508
GO_bp:go_cerebral_cortex_neuron_differentiation	20	0.39846	0.012992	0.23284	0.043523
GO_mf:go_single_stranded_rna_binding	79	0.19085	0.012348	0.11164	0.043682
GO_bp:go_positive_regulation_of_response_to_drug	25	0.32164	0.011724	0.18822	0.043747
GO_bp:go_response_to_lipid	874	0.061422	0.012935	0.035954	0.043794
GO_bp:go_mesonephros_development	98	0.18862	0.013585	0.11053	0.043963
Curated_gene_sets:reactome_chromatin_organization	236	0.11052	0.012307	0.064774	0.043996
GO_mf:go_s_adenosylmethionine_dependent_methyltransferase_activity	148	0.13164	0.011636	0.07718	0.04405
GO_bp:go_programmed_necrotic_cell_death	38	0.26145	0.011745	0.15333	0.044092
GO_mf:go_trna_specific_adenosine_deaminase_activity	8	0.71171	0.014682	0.41771	0.044215
GO_mf:go_copper_chaperone_activity	4	1.0533	0.015365	0.61869	0.044345
GO_bp:go_protein_modification_by_small_protein_removal	260	0.1011	0.011809	0.059422	0.044449
GO_bp:go_protein_homooligomerization	324	0.090763	0.011815	0.053355	0.04447
GO_bp:go_establishment_of_planar_polarity_of_embryonic_epithelium	17	0.41792	0.012564	0.24578	0.044539
GO_bp:go_transmembrane_receptor_protein_tyrosine_phosphatase_signaling_pathway	6	0.65061	0.011624	0.38272	0.044581
Curated_gene_sets:reactome_sumoylation_of_immune_response_proteins	10	0.45972	0.010602	0.27044	0.044586
GO_bp:go_membrane_depolarization_during_cardiac_muscle_cell_action_potential	22	0.41466	0.014179	0.24402	0.044646
GO_bp:go_negative_regulation_of_small_molecule_metabolic_process	68	0.19949	0.011979	0.11749	0.04477
Curated_gene_sets:noushmehr_gbm_somatic_mutated	9	0.6268	0.013714	0.36921	0.044793
GO_cc:go_glutamatergic_synapse	329	0.099695	0.013075	0.058729	0.044806
Curated_gene_sets:tarte_plasma_cell_vs_b_lymphocyte_dn	34	0.30124	0.012802	0.17751	0.044852
Curated_gene_sets:pid_cmyb_pathway	83	0.19841	0.013157	0.11697	0.044927
Curated_gene_sets:yao_hoxa10_targets_via_progesterone_up	78	0.2029	0.013045	0.11971	0.045047
GO_mf:go_carbon_nitrogen_lyase_activity	13	0.48811	0.012834	0.28803	0.045079
GO_bp:go_pyramidal_neuron_differentiation	7	0.64174	0.012383	0.37908	0.045246
Curated_gene_sets:biocarta_hsp27_pathway	13	0.40623	0.010681	0.23997	0.045252
Curated_gene_sets:sa_fas_signaling	9	0.55653	0.012176	0.32878	0.045267
GO_bp:go_negative_regulation_of_membrane_depolarization	7	0.71416	0.013781	0.42232	0.045426
GO_bp:go_corpus_callosum_morphogenesis	6	0.69517	0.01242	0.41118	0.045459
GO_bp:go_regulation_of_enamel_mineralization	6	0.74375	0.013288	0.44006	0.045513
GO_bp:go_regulation_of_transcription_involved_in_cell_fate_commitment	17	0.48045	0.014444	0.28428	0.045519
Curated_gene_sets:reactome_rora_activates_gene_expression	17	0.43085	0.012953	0.25498	0.045547
Curated_gene_sets:tien_intestine_probiotics_2hr_dn	85	0.19376	0.013002	0.11471	0.045605
GO_bp:go_spliceosomal_complex_assembly	52	0.2123	0.011152	0.1257	0.04563
GO_bp:go_protein_mannosylation	23	0.3144	0.010992	0.18618	0.045649
GO_mf:go_caspase_binding	10	0.60007	0.013839	0.35621	0.046042
Curated_gene_sets:verhaak_glioblastoma_classical	160	0.13811	0.01269	0.082011	0.046094
Curated_gene_sets:mili_pseudopodia_haptotaxis_up	467	0.079009	0.012299	0.046925	0.046127
Curated_gene_sets:frasor_response_to_estradiol_dn	68	0.21466	0.01289	0.12754	0.046188
GO_bp:go_response_to_glucagon	34	0.28645	0.012173	0.17037	0.046355
GO_bp:go_endocrine_process	79	0.18794	0.01216	0.11184	0.046445
GO_bp:go_positive_regulation_of_erythrocyte_differentiation	26	0.36846	0.013696	0.21933	0.046496
Curated_gene_sets:nikolsky_breast_cancer_22q13_amplicon	17	0.81464	0.024491	0.485	0.046518
GO_bp:go_regulation_of_very_low_density_lipoprotein_particle_clearance	4	0.86259	0.012584	0.51371	0.04657
GO_mf:go_axon_guidance_receptor_activity	8	0.64051	0.013213	0.38147	0.046578
GO_bp:go_extrinsic_apoptotic_signaling_pathway	212	0.11898	0.012566	0.070881	0.04662
Curated_gene_sets:cui_tcf21_targets_2_up	392	0.083196	0.01189	0.04958	0.046682
GO_bp:go_proteasomal_protein_catabolic_process	443	0.075702	0.011485	0.045118	0.046696
GO_mf:go_small_protein_activating_enzyme_binding	5	0.66871	0.010906	0.39861	0.046723
GO_bp:go_postsynapse_organization	147	0.14325	0.01262	0.085401	0.046744
Curated_gene_sets:reactome_arms_mediated_activation	7	0.64337	0.012415	0.38356	0.046745
GO_mf:go_solute_cation_antiporter_activity	28	0.32277	0.01245	0.19244	0.046759
GO_bp:go_response_to_epinephrine	16	0.44683	0.013033	0.26656	0.046849
GO_bp:go_regulation_of_melanin_biosynthetic_process	10	0.54364	0.012537	0.32442	0.046902
Curated_gene_sets:sakai_chronic_hepatitis_vs_liver_cancer_up	75	0.19487	0.012286	0.11635	0.046997
GO_mf:go_dopamine_neurotransmitter_receptor_activity_coupled_via_gi_go	7	0.64509	0.012448	0.38524	0.047024
GO_bp:go_conditioned_taste_aversion	5	0.86225	0.014063	0.51503	0.047057
GO_bp:go_inner_ear_receptor_cell_development	38	0.27846	0.012509	0.16637	0.0471
GO_bp:go_alternative_mrna_splicing_via_spliceosome	68	0.19366	0.011628	0.11574	0.047154
GO_bp:go_regulation_of_catabolic_process	903	0.055647	0.011902	0.033293	0.047325
GO_bp:go_positive_regulation_of_developmental_process	1263	0.05012	0.012549	0.029989	0.047344
GO_bp:go_positive_regulation_of_neurotransmitter_uptake	6	0.63495	0.011344	0.37998	0.04737
Curated_gene_sets:valk_aml_cluster_10	29	0.32364	0.012704	0.19368	0.047373
GO_bp:go_nuclear_transport	316	0.087679	0.011274	0.052497	0.047453
GO_mf:go_structural_constituent_of_presynapse	5	0.92867	0.015146	0.55612	0.047478
GO_bp:go_response_to_oleic_acid	6	0.83134	0.014852	0.49787	0.047492
GO_bp:go_regulation_of_aorta_morphogenesis	2	1.4338	0.014791	0.85874	0.047506
GO_bp:go_positive_regulation_of_secondary_metabolite_biosynthetic_process	7	0.62334	0.012028	0.37376	0.047691
GO_bp:go_establishment_or_maintenance_of_actin_cytoskeleton_polarity	13	0.43534	0.011446	0.2611	0.047734
GO_bp:go_response_to_nitrogen_compound	912	0.057259	0.012304	0.034352	0.047785
GO_mf:go_death_domain_binding	10	0.5219	0.012036	0.31317	0.047817
GO_bp:go_cellular_response_to_epinephrine_stimulus	13	0.47921	0.0126	0.28767	0.047883
GO_bp:go_regulation_of_type_b_pancreatic_cell_development	8	0.64612	0.013329	0.38847	0.048142
GO_bp:go_gabaergic_neuron_differentiation	13	0.53813	0.014149	0.32365	0.048195
Curated_gene_sets:honrado_breast_cancer_brca1_vs_brca2	18	0.39854	0.012328	0.23982	0.048285
GO_bp:go_detection_of_virus	6	0.76193	0.013612	0.45883	0.048407
Curated_gene_sets:sweet_lung_cancer_kras_up	425	0.077613	0.011539	0.046764	0.048497
GO_bp:go_viral_budding_via_host_escrt_complex	21	0.31805	0.010626	0.19173	0.048588
Curated_gene_sets:holleman_prednisolone_resistance_b_all_up	21	0.30774	0.010282	0.18554	0.048606
Curated_gene_sets:reactome_formation_of_the_beta_catenin:tcf_transactivating_complex	74	0.20866	0.013068	0.12595	0.048794
GO_bp:go_positive_regulation_of_inflammatory_response_to_antigenic_stimulus	7	0.80441	0.015522	0.48573	0.04886
GO_bp:go_positive_regulation_of_synaptic_transmission_dopaminergic	6	0.56547	0.010103	0.34146	0.048866
Curated_gene_sets:kegg_tight_junction	128	0.14995	0.012333	0.090601	0.048966
GO_bp:go_cell_proliferation_in_hindbrain	16	0.45976	0.01341	0.27791	0.049041
GO_bp:go_negative_regulation_of_type_b_pancreatic_cell_apoptotic_process	6	0.82789	0.014791	0.50061	0.049097
Curated_gene_sets:hamai_apoptosis_via_trail_dn	185	0.11747	0.011598	0.071038	0.049104
GO_bp:go_dicarboxylic_acid_catabolic_process	13	0.37059	0.0097438	0.22411	0.049111
GO_bp:go_eosinophil_migration	24	0.37333	0.013333	0.22576	0.049111
Curated_gene_sets:reactome_class_i_mhc_mediated_antigen_processing_presentation	346	0.086526	0.011632	0.052332	0.049134
GO_bp:go_negative_regulation_of_amine_transport	26	0.33659	0.012511	0.20361	0.049159
GO_cc:go_endoplasmic_reticulum_quality_control_compartment	22	0.3236	0.011066	0.19577	0.049178
GO_bp:go_dendrite_extension	32	0.31213	0.012869	0.189	0.049334
GO_bp:go_equilibrioception	7	0.66309	0.012795	0.40168	0.049401
GO_cc:go_chromatin	506	0.074125	0.011999	0.044927	0.049488
GO_bp:go_positive_regulation_of_translational_initiation	24	0.31982	0.011422	0.1939	0.049536
GO_bp:go_presynaptic_endocytosis	50	0.23463	0.012087	0.14225	0.049537
GO_mf:go_rna_methyltransferase_activity	63	0.1831	0.010584	0.11118	0.049798
GO_mf:go_ubiquitin_like_protein_transferase_activity	383	0.082804	0.0117	0.050308	0.049897
GO_bp:go_epithelial_cell_apoptotic_process	94	0.17171	0.012114	0.10442	0.050055
GO_bp:go_regulation_of_secondary_metabolic_process	13	0.47644	0.012527	0.2898	0.050097
GO_cc:go_juxtaparanode_region_of_axon	10	0.56274	0.012978	0.34233	0.050113
Curated_gene_sets:biocarta_sumo_pathway	6	0.47527	0.0084911	0.28924	0.05018
GO_bp:go_potassium_ion_transport	220	0.11869	0.012767	0.072261	0.05025
GO_bp:go_endothelial_cell_development	53	0.23105	0.012253	0.14067	0.05026
Curated_gene_sets:reactome_vegfr2_mediated_cell_proliferation	19	0.36811	0.011699	0.22415	0.050277
GO_bp:go_negative_regulation_of_cell_projection_organization	167	0.12315	0.011558	0.075001	0.050306
Curated_gene_sets:yu_myc_targets_dn	46	0.25021	0.012364	0.15252	0.05046
Curated_gene_sets:pid_syndecan_3_pathway	16	0.37993	0.011081	0.23169	0.050529
Curated_gene_sets:cromer_metastasis_up	59	0.20893	0.011688	0.12745	0.050586
Curated_gene_sets:gross_hypoxia_via_elk3_and_hif1a_up	133	0.15203	0.012744	0.09275	0.050606
GO_bp:go_regulation_of_protein_autoubiquitination	4	0.93342	0.013617	0.56981	0.050707
Curated_gene_sets:plasari_tgfb1_targets_10hr_dn	240	0.11194	0.01257	0.068347	0.050734
Curated_gene_sets:kegg_vasopressin_regulated_water_reabsorption	41	0.24982	0.011656	0.15257	0.050783
GO_cc:go_transport_vesicle	360	0.082834	0.011355	0.050598	0.050812
Curated_gene_sets:lein_midbrain_markers	70	0.1991	0.012129	0.12165	0.050858
GO_bp:go_regulation_of_pseudopodium_assembly	13	0.45082	0.011853	0.27556	0.050924
GO_cc:go_rna_cap_binding_complex	12	0.45386	0.011465	0.27745	0.050946
GO_cc:go_cortical_cytoskeleton	103	0.15702	0.011593	0.096	0.050966
GO_mf:go_amide_binding	317	0.093346	0.012021	0.057076	0.050985
Curated_gene_sets:boyault_liver_cancer_subclass_g1_dn	39	0.25735	0.011712	0.15741	0.051036
GO_bp:go_membrane_disassembly	16	0.44494	0.012978	0.27227	0.051118
GO_bp:go_macrophage_chemotaxis	35	0.27559	0.011883	0.16871	0.051184
Curated_gene_sets:reactome_cell_cell_junction_organization	64	0.225	0.013108	0.13776	0.051214
GO_bp:go_positive_regulation_of_actin_cytoskeleton_reorganization	18	0.36214	0.011203	0.22184	0.051306
GO_bp:go_growth_hormone_secretion	15	0.44406	0.012541	0.27205	0.051319
GO_bp:go_cellular_response_to_hydrogen_peroxide	85	0.17979	0.012064	0.11017	0.051356
GO_bp:go_peptide_metabolic_process	103	0.15871	0.011718	0.097294	0.051424
Curated_gene_sets:marks_hdac_targets_dn	13	0.43626	0.01147	0.26761	0.051541
Curated_gene_sets:reactome_condensation_of_prophase_chromosomes	55	0.24774	0.013383	0.15199	0.051563
GO_bp:go_protein_import	173	0.1175	0.011222	0.072105	0.051605
GO_cc:go_dense_body	6	0.79311	0.014169	0.48672	0.051612
GO_bp:go_neuromuscular_synaptic_transmission	30	0.29857	0.01192	0.18356	0.051925
Curated_gene_sets:lein_localized_to_distal_and_proximal_dendrites	17	0.39792	0.011963	0.24467	0.051951
Curated_gene_sets:schaeffer_prostate_development_6hr_dn	446	0.074047	0.011271	0.045531	0.051952
GO_bp:go_regulation_of_aspartic_type_endopeptidase_activity_involved_in_amyloid_precursor_protein_catabolic_process	9	0.66986	0.014656	0.41211	0.052043
GO_bp:go_regulation_of_cellular_localization	838	0.056362	0.011634	0.03468	0.052066
GO_bp:go_positive_regulation_of_myoblast_differentiation	22	0.37257	0.01274	0.22935	0.052149
Curated_gene_sets:fontaine_thyroid_tumor_uncertain_malignancy_up	34	0.26832	0.011403	0.16519	0.052162
Curated_gene_sets:reactome_trafficking_of_glur2_containing_ampa_receptors	14	0.43524	0.011875	0.26798	0.052181
Curated_gene_sets:nuytten_nipp1_targets_dn	805	0.057251	0.011593	0.03525	0.052183
GO_mf:go_filamin_binding	13	0.48462	0.012742	0.29851	0.052253
GO_bp:go_temperature_homeostasis	166	0.13002	0.012166	0.080089	0.052255
Curated_gene_sets:bhat_esr1_targets_not_via_akt1_dn	88	0.19232	0.01313	0.11854	0.052372
GO_bp:go_cellular_response_to_organic_cyclic_compound	514	0.073969	0.012065	0.045607	0.052424
GO_bp:go_negative_regulation_of_apoptotic_signaling_pathway	208	0.11018	0.011528	0.067957	0.052477
Curated_gene_sets:reactome_g_alpha_z_signalling_events	48	0.23963	0.012095	0.14785	0.052547
GO_bp:go_metanephric_tubule_morphogenesis	11	0.50298	0.012166	0.31036	0.052557
GO_bp:go_glucocorticoid_secretion	11	0.40584	0.009816	0.25049	0.052607
Curated_gene_sets:kyng_dna_damage_by_gamma_and_uv_radiation	81	0.17409	0.011405	0.10757	0.052804
Curated_gene_sets:gruetzmann_pancreatic_cancer_dn	181	0.12258	0.011972	0.075832	0.053006
GO_bp:go_catecholamine_metabolic_process	30	0.31359	0.012519	0.19412	0.053116
GO_bp:go_protein_retention_in_er_lumen	9	0.47518	0.010396	0.29417	0.053128
GO_bp:go_negative_regulation_of_dna_templated_transcription_elongation	11	0.4881	0.011806	0.30233	0.053223
GO_cc:go_ino80_type_complex	24	0.32586	0.011638	0.20202	0.053383
GO_bp:go_regulation_of_tooth_mineralization	9	0.58094	0.01271	0.36032	0.053459
GO_bp:go_mesenchymal_stem_cell_proliferation	2	0.98403	0.010151	0.61105	0.053664
GO_bp:go_inositol_trisphosphate_biosynthetic_process	23	0.34916	0.012208	0.217	0.053816
GO_cc:go_golgi_trans_cisterna	8	0.65388	0.013489	0.40655	0.053885
GO_mf:go_neuropeptide_binding	23	0.36532	0.012773	0.2272	0.053931
GO_bp:go_developmental_growth_involved_in_morphogenesis	215	0.11376	0.012098	0.070791	0.05404
GO_bp:go_regulation_of_response_to_osmotic_stress	9	0.52572	0.011502	0.32717	0.05405
Curated_gene_sets:reactome_protein_repair	6	0.73242	0.013085	0.45597	0.054114
GO_bp:go_negative_regulation_of_keratinocyte_proliferation	12	0.47203	0.011924	0.29387	0.054119
GO_bp:go_positive_regulation_of_mesenchymal_cell_proliferation	26	0.3301	0.01227	0.2056	0.054192
GO_bp:go_regulation_of_maintenance_of_sister_chromatid_cohesion	6	0.71002	0.012685	0.44234	0.054242
GO_bp:go_positive_regulation_of_myeloid_cell_differentiation	83	0.19652	0.013032	0.12244	0.054247
Curated_gene_sets:haslinger_b_cll_with_mutated_vh_genes	16	0.44871	0.013087	0.27965	0.054303
Curated_gene_sets:kim_all_disorders_duration_corr_up	9	0.65893	0.014417	0.41073	0.054336
GO_bp:go_regulation_of_attachment_of_spindle_microtubules_to_kinetochore	12	0.46389	0.011719	0.28926	0.0544
Curated_gene_sets:ramaswamy_metastasis_dn	50	0.2334	0.012023	0.14556	0.054427
GO_bp:go_axonal_transport_of_mitochondrion	10	0.47705	0.011002	0.29759	0.054471
GO_bp:go_regulation_of_microtubule_based_process	199	0.10683	0.010936	0.066664	0.054521
GO_bp:go_cellular_response_to_laminar_fluid_shear_stress	7	0.65192	0.01258	0.40686	0.054551
GO_mf:go_voltage_gated_calcium_channel_activity_involved_in_regulation_of_presynaptic_cytosolic_calcium_levels	7	0.63996	0.012349	0.39979	0.054725
Curated_gene_sets:creighton_endocrine_therapy_resistance_5	453	0.077121	0.011829	0.048182	0.054739
Curated_gene_sets:climent_breast_cancer_copy_number_up	23	0.34405	0.012029	0.21506	0.054833
GO_bp:go_negative_regulation_of_insulin_secretion	37	0.27421	0.012155	0.1715	0.054929
GO_mf:go_opioid_receptor_activity	9	0.53592	0.011725	0.33533	0.055009
Curated_gene_sets:im_srebf1a_targets	5	0.738	0.012036	0.46208	0.05513
Curated_gene_sets:graessmann_apoptosis_by_doxorubicin_dn	1637	0.040237	0.011347	0.025221	0.055322
GO_bp:go_circadian_rhythm	188	0.1166	0.011604	0.073086	0.055325
GO_bp:go_amyloid_precursor_protein_catabolic_process	37	0.25866	0.011466	0.16213	0.055325
GO_bp:go_regulation_of_rna_splicing	121	0.13279	0.010621	0.083257	0.055378
GO_bp:go_metanephros_morphogenesis	31	0.327	0.01327	0.20526	0.055578
GO_bp:go_neutrophil_differentiation	9	0.49699	0.010874	0.3122	0.05571
GO_bp:go_cell_differentiation_in_spinal_cord	52	0.25685	0.013492	0.16147	0.055847
Curated_gene_sets:busa_sam68_targets_up	7	0.67906	0.013104	0.42694	0.055867
GO_bp:go_positive_regulation_of_ruffle_assembly	15	0.36059	0.010184	0.22672	0.055874
GO_bp:go_mrna_5_splice_site_recognition	7	0.56945	0.010988	0.35827	0.055991
GO_bp:go_neurotransmitter_loading_into_synaptic_vesicle	8	0.62784	0.012951	0.39515	0.056057
GO_bp:go_regulation_of_microtubule_depolymerization	25	0.28484	0.010383	0.17934	0.056116
GO_bp:go_positive_regulation_of_ion_transport	247	0.10561	0.012028	0.066586	0.056368
GO_bp:go_regulation_of_neuronal_action_potential	4	0.67824	0.0098941	0.4279	0.05649
Curated_gene_sets:reactome_activation_of_hox_genes_during_differentiation	104	0.16719	0.012403	0.1055	0.056525
GO_bp:go_regulation_of_inward_rectifier_potassium_channel_activity	4	0.93202	0.013596	0.58816	0.056535
Curated_gene_sets:ivanova_hematopoiesis_stem_cell_short_term	21	0.37998	0.012695	0.23984	0.056572
Curated_gene_sets:reactome_intra_golgi_traffic	43	0.24184	0.011555	0.15267	0.056601
GO_bp:go_pseudopodium_organization	15	0.41384	0.011687	0.2614	0.056698
GO_bp:go_protein_o_linked_mannosylation	18	0.32185	0.0099562	0.20346	0.056845
Curated_gene_sets:mikkelsen_dedifferentiated_state_dn	6	0.749	0.013381	0.47354	0.056868
GO_bp:go_regulation_of_nmda_receptor_activity	29	0.31449	0.012345	0.19886	0.056899
Curated_gene_sets:reactome_oncogenic_mapk_signaling	79	0.17904	0.011584	0.11327	0.056984
GO_bp:go_cerebral_cortex_cell_migration	41	0.24852	0.011596	0.15725	0.057011
GO_mf:go_cis_trans_isomerase_activity	35	0.24236	0.01045	0.15337	0.057032
GO_cc:go_extrinsic_component_of_plasma_membrane	157	0.13197	0.012012	0.08356	0.057143
Curated_gene_sets:reactome_nucleosome_assembly	59	0.20993	0.011744	0.13294	0.057161
GO_bp:go_histone_mrna_metabolic_process	25	0.27654	0.01008	0.17519	0.057233
GO_cc:go_presynaptic_cytosol	13	0.51592	0.013565	0.32698	0.057313
GO_bp:go_establishment_of_planar_polarity_involved_in_neural_tube_closure	15	0.40429	0.011418	0.25644	0.057463
Curated_gene_sets:boylan_multiple_myeloma_c_cluster_up	32	0.2823	0.011639	0.17907	0.057465
GO_mf:go_carbon_sulfur_lyase_activity	10	0.44832	0.010339	0.2845	0.057543
Curated_gene_sets:reactome_tcf_dependent_signaling_in_response_to_wnt	212	0.10975	0.011591	0.069655	0.057563
GO_bp:go_positive_regulation_of_gene_expression	1831	0.038717	0.011481	0.024589	0.057691
GO_mf:go_microtubule_plus_end_binding	17	0.42016	0.012631	0.26692	0.05774
GO_mf:go_adrenergic_receptor_binding	19	0.3376	0.010729	0.21462	0.057867
GO_cc:go_sodium_potassium_exchanging_atpase_complex	11	0.5415	0.013097	0.3444	0.057947
GO_bp:go_regulation_of_protein_homodimerization_activity	19	0.33144	0.010534	0.21081	0.057957
Curated_gene_sets:gazda_diamond_blackfan_anemia_progenitor_up	35	0.29417	0.012684	0.18716	0.058012
Curated_gene_sets:korkola_embryonal_carcinoma	7	0.65878	0.012712	0.41941	0.058132
Curated_gene_sets:peart_hdac_proliferation_cluster_up	53	0.20063	0.01064	0.12776	0.058167
GO_bp:go_zymogen_activation	49	0.24525	0.012507	0.15618	0.058187
Curated_gene_sets:wakabayashi_adipogenesis_pparg_rxra_bound_8d	808	0.055637	0.011286	0.035446	0.05826
GO_bp:go_mitotic_spindle_assembly	48	0.20892	0.010545	0.13311	0.05828
GO_mf:go_sequence_specific_dna_binding	1052	0.051349	0.011804	0.032721	0.058298
GO_bp:go_smooth_muscle_cell_apoptotic_process	23	0.33037	0.011551	0.21052	0.058303
GO_bp:go_neuron_maturation	46	0.25512	0.012607	0.16263	0.058362
GO_mf:go_mannosidase_activity	15	0.43724	0.012348	0.27895	0.058516
GO_bp:go_midbrain_dopaminergic_neuron_differentiation	17	0.39525	0.011883	0.25217	0.058523
Curated_gene_sets:reactome_integration_of_provirus	9	0.49645	0.010862	0.31696	0.058651
GO_bp:go_regulation_of_synaptic_vesicle_recycling	25	0.29332	0.010692	0.18728	0.058657
Curated_gene_sets:welcsh_brca1_targets_up	187	0.11026	0.010944	0.070401	0.05867
GO_bp:go_dopamine_transport	51	0.22785	0.011854	0.14553	0.058719
GO_bp:go_pattern_specification_involved_in_kidney_development	9	0.62574	0.013691	0.39967	0.058726
GO_bp:go_regulation_of_epidermal_cell_differentiation	58	0.21775	0.012079	0.1391	0.058753
Curated_gene_sets:mori_large_pre_bii_lymphocyte_dn	51	0.21241	0.01105	0.1357	0.058763
GO_bp:go_negative_regulation_of_kidney_development	15	0.49128	0.013874	0.3143	0.059023
Curated_gene_sets:pid_endothelin_pathway	62	0.20265	0.011621	0.12964	0.059024
Curated_gene_sets:der_ifn_gamma_response_up	64	0.18762	0.010931	0.12015	0.059206
GO_bp:go_negative_regulation_of_vascular_smooth_muscle_cell_differentiation	8	0.51318	0.010586	0.32869	0.059236
GO_bp:go_amyloid_beta_formation	27	0.28113	0.010649	0.18008	0.059251
GO_cc:go_intrinsic_component_of_synaptic_vesicle_membrane	45	0.22119	0.010811	0.14171	0.059284
GO_bp:go_membrane_fission	11	0.48145	0.011645	0.30853	0.059336
GO_bp:go_pancreas_development	77	0.1877	0.01199	0.12033	0.0594
GO_bp:go_purine_nucleoside_metabolic_process	34	0.24187	0.010279	0.15513	0.059496
Curated_gene_sets:ren_alveolar_rhabdomyosarcoma_up	96	0.16612	0.011843	0.10656	0.059517
GO_bp:go_inhibitory_synapse_assembly	12	0.48303	0.012202	0.30986	0.059523
GO_bp:go_regulation_of_thymocyte_apoptotic_process	13	0.39677	0.010432	0.25459	0.059571
GO_bp:go_mesonephric_tubule_morphogenesis	63	0.21613	0.012493	0.1388	0.059731
GO_bp:go_negative_regulation_of_insulin_secretion_involved_in_cellular_response_to_glucose_stimulus	9	0.48253	0.010557	0.30992	0.059749
Curated_gene_sets:reactome_long_term_potentiation	21	0.36035	0.01204	0.23148	0.059774
GO_bp:go_regulation_of_interleukin_1_mediated_signaling_pathway	7	0.76062	0.014677	0.48875	0.059831
GO_cc:go_manchette	8	0.46943	0.0096837	0.30178	0.059919
GO_bp:go_regulation_of_epithelial_cell_apoptotic_process	71	0.18668	0.011453	0.12005	0.059974
Curated_gene_sets:dacosta_low_dose_uv_response_via_ercc3_xpcs_dn	8	0.50946	0.010509	0.32763	0.059987
GO_bp:go_vesicle_organization	305	0.084778	0.010713	0.054537	0.060042
GO_mf:go_steroid_hormone_binding	6	0.73293	0.013094	0.47158	0.060077
Curated_gene_sets:gaussmann_mll_af4_fusion_targets_b_dn	7	0.73576	0.014198	0.47345	0.060097
GO_bp:go_glycerol_biosynthetic_process	5	0.56641	0.0092379	0.36448	0.060098
GO_bp:go_regulation_of_trans_synaptic_signaling	417	0.078156	0.011513	0.050307	0.060151
GO_cc:go_kinetochore	126	0.13528	0.01104	0.087081	0.06016
GO_bp:go_regulation_of_protein_sumoylation	19	0.34729	0.011037	0.22357	0.06017
Curated_gene_sets:dacosta_uv_response_via_ercc3_up	288	0.082459	0.01013	0.053189	0.060543
GO_mf:go_map_kinase_kinase_kinase_activity	25	0.31691	0.011551	0.20443	0.060548
GO_mf:go_voltage_gated_calcium_channel_activity	45	0.25554	0.01249	0.16486	0.060576
Curated_gene_sets:brachat_response_to_camptothecin_up	25	0.28876	0.010525	0.18633	0.060618
Curated_gene_sets:grabarczyk_bcl11b_targets_up	74	0.17291	0.010829	0.11158	0.060624
GO_bp:go_cellular_response_to_antibiotic	131	0.13979	0.011631	0.090259	0.060726
GO_bp:go_negative_regulation_of_anoikis	17	0.43915	0.013202	0.28363	0.060779
Curated_gene_sets:reactome_early_phase_of_hiv_life_cycle	14	0.4069	0.011102	0.2628	0.060784
Curated_gene_sets:wong_mitochondria_gene_module	211	0.098472	0.010376	0.063625	0.060857
GO_bp:go_g_protein_coupled_acetylcholine_receptor_signaling_pathway	19	0.39526	0.012562	0.2554	0.060872
GO_bp:go_negative_regulation_of_cation_channel_activity	38	0.23076	0.010366	0.14917	0.060944
Curated_gene_sets:biocarta_btg2_pathway	11	0.5027	0.012159	0.32498	0.060953
GO_bp:go_cellular_response_to_corticosteroid_stimulus	62	0.20552	0.011786	0.13289	0.06099
GO_mf:go_voltage_gated_cation_channel_activity	133	0.15043	0.012611	0.097299	0.06105
GO_bp:go_induction_of_bacterial_agglutination	6	0.72892	0.013023	0.47162	0.061114
GO_cc:go_intrinsic_component_of_synaptic_membrane	161	0.13529	0.012469	0.087537	0.06112
GO_cc:go_cis_golgi_network	52	0.20073	0.010545	0.12996	0.06124
GO_cc:go_escrt_iii_complex	11	0.39142	0.0094674	0.25353	0.061319
Curated_gene_sets:flechner_pbl_kidney_transplant_ok_vs_donor_up	139	0.13168	0.011283	0.085316	0.061368
GO_bp:go_cgmp_catabolic_process	5	0.78316	0.012773	0.50742	0.061375
GO_bp:go_membrane_fusion	142	0.12691	0.01099	0.082259	0.061455
Curated_gene_sets:reactome_signaling_by_hippo	19	0.37486	0.011914	0.24301	0.061479
GO_bp:go_positive_regulation_of_multi_organism_process	173	0.11415	0.010902	0.074008	0.061503
GO_cc:go_stereocilia_coupling_link	7	0.67558	0.013036	0.43823	0.061592
Curated_gene_sets:rickman_metastasis_dn	246	0.093449	0.010622	0.06067	0.061755
Curated_gene_sets:creighton_endocrine_therapy_resistance_3	681	0.061914	0.011571	0.04021	0.061815
Curated_gene_sets:biocarta_ps1_pathway	14	0.4331	0.011817	0.2813	0.06183
GO_bp:go_positive_regulation_of_hydrogen_peroxide_mediated_programmed_cell_death	3	0.88681	0.011204	0.57599	0.061834
GO_bp:go_regulation_of_calcium_ion_transmembrane_transporter_activity	81	0.16809	0.011012	0.10918	0.06185
GO_bp:go_regulation_of_binding	351	0.080334	0.010876	0.05219	0.061882
GO_bp:go_cellular_response_to_potassium_ion	10	0.51354	0.011843	0.33385	0.062003
GO_bp:go_negative_regulation_of_jun_kinase_activity	13	0.40086	0.01054	0.26063	0.06203
GO_bp:go_chromatin_organization	695	0.05825	0.010993	0.037876	0.062044
GO_bp:go_positive_regulation_of_b_cell_receptor_signaling_pathway	8	0.59546	0.012283	0.3872	0.062051
GO_bp:go_regulation_of_branching_involved_in_lung_morphogenesis	5	0.7861	0.012821	0.51161	0.062215
GO_mf:go_cyclosporin_a_binding	15	0.37469	0.010582	0.24387	0.06222
GO_mf:go_structural_constituent_of_tooth_enamel	4	0.76045	0.011093	0.49514	0.062302
GO_bp:go_fatty_acyl_coa_biosynthetic_process	28	0.3126	0.012057	0.20358	0.062337
Curated_gene_sets:zhan_v2_late_differentiation_genes	41	0.22529	0.010512	0.14673	0.062359
Curated_gene_sets:flechner_pbl_kidney_transplant_ok_vs_donor_dn	38	0.26319	0.011823	0.17144	0.062382
GO_bp:go_sister_chromatid_segregation	174	0.10858	0.010399	0.070734	0.062402
GO_bp:go_regulation_of_t_cell_differentiation_in_thymus	23	0.29452	0.010298	0.19191	0.062434
Curated_gene_sets:wamunyokoli_ovarian_cancer_grades_1_2_dn	62	0.2033	0.011658	0.13251	0.062498
GO_bp:go_oxidative_rna_demethylation	5	0.60217	0.0098211	0.3926	0.062547
GO_mf:go_oxidative_rna_demethylase_activity	5	0.60217	0.0098211	0.3926	0.062547
GO_bp:go_regulation_of_long_term_neuronal_synaptic_plasticity	25	0.31115	0.011341	0.20295	0.062631
Curated_gene_sets:yoshimura_mapk8_targets_up	1114	0.048687	0.011498	0.031758	0.062637
Curated_gene_sets:dacosta_uv_response_via_ercc3_common_up	63	0.17729	0.010248	0.11565	0.062638
GO_bp:go_stem_cell_proliferation	111	0.14777	0.011324	0.096422	0.062701
GO_bp:go_behavioral_response_to_cocaine	19	0.33157	0.010538	0.21644	0.062783
GO_mf:go_phosphotransferase_activity_nitrogenous_group_as_acceptor	7	0.53692	0.010361	0.3506	0.062841
Curated_gene_sets:reactome_telomere_maintenance	68	0.1811	0.010874	0.11831	0.062929
Curated_gene_sets:reactome_dna_methylation	46	0.24899	0.012304	0.16275	0.063036
GO_bp:go_mrna_cis_splicing_via_spliceosome	29	0.27892	0.010948	0.18235	0.063076
Curated_gene_sets:valk_aml_with_evi1	23	0.36812	0.012871	0.24069	0.063089
GO_bp:go_metanephric_nephron_tubule_epithelial_cell_differentiation	7	0.67541	0.013033	0.44186	0.063198
Curated_gene_sets:phong_tnf_targets_dn	8	0.57857	0.011935	0.37881	0.063351
Curated_gene_sets:reactome_beta_catenin_independent_wnt_signaling	145	0.12682	0.011097	0.083096	0.063488
Curated_gene_sets:mullighan_npm1_mutated_signature_1_dn	119	0.13955	0.01107	0.091438	0.063494
Curated_gene_sets:mikkelsen_ips_lcp_with_h3k4me3_and_h3k27me3	4	0.76887	0.011216	0.50391	0.063538
GO_bp:go_adenylate_cyclase_inhibiting_dopamine_receptor_signaling_pathway	9	0.52473	0.011481	0.3439	0.063538
GO_bp:go_regulation_of_cellular_catabolic_process	757	0.054705	0.010756	0.035875	0.063653
GO_bp:go_c_terminal_protein_deglutamylation	4	0.88451	0.012903	0.58023	0.063711
GO_cc:go_late_endosome_membrane	115	0.13649	0.010644	0.089594	0.063841
GO_bp:go_dendritic_spine_maintenance	19	0.389	0.012363	0.25539	0.063867
GO_bp:go_positive_regulation_of_autophagosome_assembly	11	0.41872	0.010128	0.27506	0.063976
GO_bp:go_positive_regulation_of_synaptic_vesicle_endocytosis	7	0.49405	0.0095335	0.3247	0.064069
Curated_gene_sets:martin_nfkb_targets_up	40	0.25905	0.011939	0.17029	0.064106
GO_bp:go_modulation_by_symbiont_of_host_apoptotic_process	5	0.65926	0.010752	0.43345	0.064146
GO_mf:go_dopamine_binding	11	0.49018	0.011856	0.32231	0.064156
GO_mf:go_guanylate_kinase_activity	7	0.56358	0.010875	0.37067	0.06421
Curated_gene_sets:lein_pons_markers	83	0.154	0.010212	0.10129	0.06422
Curated_gene_sets:kauffmann_melanoma_relapse_up	60	0.19278	0.010875	0.12685	0.064304
Curated_gene_sets:reactome_sumo_is_transferred_from_e1_to_e2_ube2i_ubc9	7	0.42242	0.0081513	0.27797	0.064307
GO_bp:go_chromatin_disassembly	21	0.31658	0.010577	0.20832	0.064307
GO_bp:go_regulation_of_membrane_depolarization_during_action_potential	6	0.65573	0.011715	0.43161	0.064359
GO_cc:go_cortical_actin_cytoskeleton	79	0.16123	0.010432	0.10616	0.064425
GO_cc:go_postsynaptic_recycling_endosome	5	0.69163	0.01128	0.45543	0.064436
Curated_gene_sets:reactome_tlr3_mediated_ticam1_dependent_programmed_cell_death	6	0.70024	0.01251	0.4611	0.064437
GO_bp:go_purine_nucleoside_monophosphate_biosynthetic_process	18	0.34174	0.010571	0.22507	0.064468
GO_cc:go_flemming_body	28	0.29525	0.011388	0.19449	0.064504
Curated_gene_sets:takada_gastric_cancer_copy_number_up	7	0.61748	0.011915	0.40705	0.064647
GO_bp:go_neuron_cellular_homeostasis	33	0.26622	0.011146	0.17564	0.064804
Curated_gene_sets:hoelzel_nf1_targets_up	122	0.15013	0.012058	0.09909	0.064879
GO_bp:go_positive_regulation_of_stem_cell_proliferation	39	0.24639	0.011213	0.16269	0.064954
Curated_gene_sets:hasegawa_tumorigenesis_by_ret_c634r	8	0.45908	0.0094702	0.30315	0.064972
Curated_gene_sets:reactome_inhibition_of_replication_initiation_of_damaged_dna_by_rb1_e2f1	11	0.45041	0.010894	0.29759	0.065086
Curated_gene_sets:reactome_peptide_ligand_binding_receptors	178	0.12687	0.012289	0.083883	0.065222
GO_bp:go_regulation_of_antigen_processing_and_presentation_of_peptide_antigen	4	0.73636	0.010742	0.48728	0.065382
Curated_gene_sets:shipp_dlbcl_cured_vs_fatal_dn	40	0.22149	0.010208	0.14665	0.065495
Curated_gene_sets:terao_aox4_targets_hg_up	29	0.24823	0.009744	0.16439	0.065525
Curated_gene_sets:mikkelsen_es_hcp_with_h3k27me3	38	0.26548	0.011926	0.17607	0.065803
Curated_gene_sets:guillaumond_klf10_targets_up	46	0.22015	0.010879	0.14601	0.065812
GO_bp:go_positive_regulation_of_toll_like_receptor_2_signaling_pathway	6	0.63672	0.011376	0.42247	0.065894
Curated_gene_sets:senese_hdac1_targets_dn	237	0.099904	0.011148	0.066309	0.06596
GO_bp:go_regulation_of_organelle_organization	1181	0.043726	0.010612	0.029033	0.066034
Curated_gene_sets:reactome_pka_mediated_phosphorylation_of_creb	18	0.35748	0.011058	0.23738	0.066052
GO_bp:go_neural_crest_cell_migration	55	0.21976	0.011871	0.14593	0.066057
Curated_gene_sets:biocarta_tsp1_pathway	7	0.67652	0.013055	0.44931	0.06608
Curated_gene_sets:osman_bladder_cancer_dn	379	0.0733	0.010304	0.048711	0.0662
GO_bp:go_histone_h4_deacetylation	10	0.53821	0.012412	0.35769	0.066213
GO_bp:go_regulation_of_snare_complex_assembly	10	0.42988	0.0099139	0.2857	0.066215
GO_bp:go_ionotropic_glutamate_receptor_signaling_pathway	24	0.33301	0.011893	0.22132	0.066222
GO_bp:go_alditol_biosynthetic_process	6	0.52274	0.0093392	0.34776	0.066408
GO_mf:go_ubiquitin_like_protein_binding	94	0.14365	0.010134	0.0956	0.06648
GO_bp:go_mitochondrial_translation	135	0.11901	0.010051	0.079209	0.0665
GO_bp:go_regulation_of_protein_localization_to_cell_surface	36	0.23678	0.010354	0.15764	0.066554
GO_bp:go_radial_glial_cell_differentiation	12	0.45471	0.011487	0.30274	0.066558
Curated_gene_sets:toyota_targets_of_mir34b_and_mir34c	419	0.070171	0.010361	0.04672	0.066564
GO_bp:go_positive_regulation_of_epithelial_cell_apoptotic_process	29	0.25938	0.010182	0.17274	0.066606
GO_bp:go_microtubule_organizing_center_localization	28	0.27619	0.010653	0.18399	0.066669
GO_bp:go_grooming_behavior	15	0.44098	0.012454	0.29387	0.066738
GO_bp:go_positive_regulation_of_acute_inflammatory_response_to_antigenic_stimulus	6	0.79494	0.014202	0.52977	0.066747
GO_mf:go_ubiquitin_like_protein_specific_protease_activity	92	0.14613	0.0102	0.097417	0.066806
Curated_gene_sets:le_egr2_targets_dn	100	0.15554	0.011316	0.10372	0.066863
Curated_gene_sets:reactome_fatty_acids_bound_to_gpr40_ffar1_regulate_insulin_secretion	8	0.58943	0.012159	0.39306	0.06687
GO_bp:go_response_to_carbohydrate	217	0.10178	0.010874	0.067872	0.066875
GO_mf:go_extracellular_ligand_gated_ion_channel_activity	67	0.20052	0.011952	0.13376	0.066933
Curated_gene_sets:reactome_negative_regulation_of_tcf_dependent_signaling_by_dvl_interacting_proteins	5	0.66723	0.010882	0.44509	0.066934
GO_mf:go_rna_polymerase_i_core_binding	5	0.56664	0.0092416	0.378	0.066939
GO_bp:go_negative_regulation_of_cytoskeleton_organization	127	0.13115	0.010745	0.087504	0.066966
GO_bp:go_hemoglobin_metabolic_process	5	0.64833	0.010574	0.43262	0.066994
Curated_gene_sets:gotzmann_epithelial_to_mesenchymal_transition_up	64	0.18944	0.011036	0.12642	0.067009
Curated_gene_sets:zhan_multiple_myeloma_cd1_vs_cd2_dn	52	0.2211	0.011614	0.14758	0.067056
GO_bp:go_regulation_of_histone_h3_k36_methylation	5	0.81557	0.013302	0.5446	0.067135
Curated_gene_sets:ito_pttg1_targets_dn	9	0.45225	0.0098948	0.30201	0.067147
Curated_gene_sets:fontaine_follicular_thyroid_adenoma_up	74	0.17248	0.010802	0.11528	0.067322
Curated_gene_sets:pid_mtor_4pathway	67	0.17094	0.010189	0.11426	0.067331
Curated_gene_sets:martoriati_mdm4_targets_neuroepithelium_up	157	0.11896	0.010828	0.079524	0.067354
GO_bp:go_regulation_of_erythrocyte_differentiation	42	0.24282	0.011467	0.16235	0.067376
GO_bp:go_negative_regulation_of_circadian_sleep_wake_cycle_sleep	5	0.65327	0.010655	0.43687	0.067422
GO_bp:go_regulation_of_morphogenesis_of_a_branching_structure	51	0.24536	0.012765	0.16411	0.067453
GO_cc:go_anchored_component_of_synaptic_membrane	11	0.52944	0.012806	0.3542	0.067501
Curated_gene_sets:bilanges_rapamycin_sensitive_via_tsc1_and_tsc2	59	0.19866	0.011114	0.13294	0.067543
Curated_gene_sets:sengupta_nasopharyngeal_carcinoma_with_lmp1_up	372	0.081911	0.01141	0.054815	0.067556
GO_bp:go_regulation_of_mitotic_cell_cycle	603	0.059256	0.010443	0.039655	0.06756
Curated_gene_sets:reactome_mastl_facilitates_mitotic_progression	10	0.4327	0.0099789	0.28969	0.067642
GO_bp:go_amyloid_fibril_formation	15	0.38571	0.010893	0.25824	0.067643
GO_bp:go_negative_regulation_of_signal_transduction_in_absence_of_ligand	31	0.27902	0.011323	0.18687	0.067709
GO_bp:go_histone_h4_k20_methylation	10	0.5074	0.011702	0.33986	0.067732
GO_cc:go_nuclear_stress_granule	5	0.66115	0.010783	0.44308	0.067839
GO_bp:go_regulation_of_peptidyl_threonine_phosphorylation	41	0.26048	0.012154	0.17459	0.067863
GO_bp:go_cellular_chemical_homeostasis	751	0.057657	0.011294	0.038649	0.067881
Curated_gene_sets:gargalovic_response_to_oxidized_phospholipids_grey_up	17	0.40354	0.012132	0.27054	0.067909
GO_bp:go_negative_regulation_of_microtubule_polymerization_or_depolymerization	31	0.24868	0.010092	0.16683	0.068042
GO_bp:go_regulation_of_cell_migration_involved_in_sprouting_angiogenesis	37	0.24918	0.011046	0.16723	0.068122
GO_bp:go_regulation_of_endocytosis	187	0.10586	0.010507	0.071046	0.068126
GO_bp:go_regulation_of_cell_population_proliferation	1483	0.04077	0.010992	0.027394	0.068352
Curated_gene_sets:winnepenninckx_melanoma_metastasis_up	159	0.10869	0.0099553	0.07304	0.068375
GO_bp:go_protein_depolymerization	104	0.14649	0.010868	0.098487	0.068464
Curated_gene_sets:reactome_deubiquitination	251	0.091304	0.010481	0.061402	0.068519
Curated_gene_sets:purbey_targets_of_ctbp1_not_satb1_dn	374	0.076158	0.010637	0.051222	0.06854
GO_bp:go_mitotic_cell_cycle	931	0.047932	0.010401	0.032261	0.06868
Curated_gene_sets:meissner_npc_hcp_with_h3k4me2	469	0.072081	0.011244	0.048522	0.068712
GO_cc:go_basal_plasma_membrane	34	0.27862	0.011841	0.18764	0.068795
Curated_gene_sets:suzuki_response_to_tsa	16	0.38304	0.011172	0.25799	0.068817
GO_bp:go_cd8_positive_alpha_beta_t_cell_proliferation	5	0.74029	0.012074	0.49867	0.068843
GO_cc:go_photoreceptor_connecting_cilium	36	0.24686	0.010795	0.16629	0.068845
GO_bp:go_negative_regulation_of_supramolecular_fiber_organization	118	0.13692	0.010816	0.092267	0.068922
GO_bp:go_calcium_ion_import	71	0.17854	0.010953	0.12054	0.069288
Curated_gene_sets:vandesluis_normal_embryos_up	5	0.72285	0.011789	0.48842	0.069447
GO_bp:go_regulation_of_mammary_gland_epithelial_cell_proliferation	17	0.37076	0.011146	0.2506	0.069513
GO_bp:go_negative_regulation_of_hormone_secretion	65	0.18966	0.011135	0.12819	0.069515
GO_bp:go_activation_of_mapkk_activity	51	0.21413	0.01114	0.14482	0.069627
GO_mf:go_nuclear_export_signal_receptor_activity	9	0.55039	0.012042	0.37226	0.069647
GO_bp:go_regulation_of_anoikis	24	0.32908	0.011753	0.22268	0.069735
Curated_gene_sets:newman_ercc6_targets_up	26	0.34219	0.01272	0.23163	0.069799
GO_bp:go_myotube_cell_development	34	0.27458	0.011669	0.18587	0.06981
Curated_gene_sets:kegg_maturity_onset_diabetes_of_the_young	25	0.29912	0.010903	0.20268	0.070007
Curated_gene_sets:reactome_sumo_is_conjugated_to_e1_uba2:sae1	5	0.44446	0.007249	0.30118	0.070013
Curated_gene_sets:borczuk_malignant_mesothelioma_dn	87	0.15159	0.01029	0.10276	0.070084
GO_bp:go_mitotic_sister_chromatid_segregation	145	0.11373	0.0099516	0.077141	0.070207
GO_bp:go_glutamate_receptor_signaling_pathway	92	0.16653	0.011624	0.11296	0.070213
Curated_gene_sets:reactome_adenylate_cyclase_activating_pathway	10	0.47773	0.011017	0.32423	0.07033
GO_mf:go_death_receptor_binding	15	0.35247	0.0099544	0.23928	0.070377
GO_bp:go_innate_immune_response_in_mucosa	20	0.34905	0.011381	0.23703	0.070438
GO_cc:go_ribbon_synapse	9	0.56291	0.012316	0.38252	0.070574
GO_bp:go_negative_regulation_of_catalytic_activity	724	0.055469	0.010676	0.037711	0.070666
Curated_gene_sets:nguyen_notch1_targets_dn	77	0.17512	0.011187	0.11917	0.070853
GO_bp:go_regulation_of_neural_precursor_cell_proliferation	83	0.16286	0.010799	0.11092	0.071027
GO_cc:go_semaphorin_receptor_complex	9	0.503	0.011005	0.34259	0.071031
GO_mf:go_semaphorin_receptor_activity	9	0.503	0.011005	0.34259	0.071031
Curated_gene_sets:chesler_brain_qtl_cis	70	0.17592	0.010717	0.11989	0.07115
Curated_gene_sets:sabates_colorectal_adenoma_size_dn	11	0.45197	0.010932	0.30807	0.071184
Curated_gene_sets:kumar_targets_of_mll_af9_fusion	376	0.078081	0.010934	0.053259	0.071324
Curated_gene_sets:reactome_chromosome_maintenance	93	0.14987	0.010517	0.10228	0.071438
GO_bp:go_postsynaptic_membrane_organization	37	0.24569	0.010891	0.16769	0.071452
Curated_gene_sets:reactome_prc2_methylates_histones_and_dna	54	0.21572	0.011547	0.14728	0.071514
GO_mf:go_basic_amino_acid_transmembrane_transporter_activity	10	0.51484	0.011873	0.35157	0.071551
GO_bp:go_muscle_fiber_development	66	0.18263	0.010804	0.12475	0.071612
GO_mf:go_high_voltage_gated_calcium_channel_activity	9	0.56648	0.012394	0.387	0.071638
Curated_gene_sets:korkola_correlated_with_pou5f1	30	0.27002	0.01078	0.18453	0.071701
GO_bp:go_response_to_axon_injury	69	0.17571	0.010628	0.12016	0.071842
GO_bp:go_response_to_electrical_stimulus	38	0.21828	0.0098056	0.14929	0.071869
GO_bp:go_protein_nitrosylation	13	0.45438	0.011947	0.31089	0.071942
GO_mf:go_lipid_binding	687	0.057778	0.010843	0.039532	0.071943
GO_bp:go_negative_regulation_of_kinase_activity	231	0.095111	0.01048	0.065097	0.07201
GO_bp:go_positive_regulation_of_dna_templated_transcription_elongation	29	0.27279	0.010708	0.18672	0.072019
Curated_gene_sets:pid_beta_catenin_nuc_pathway	73	0.18657	0.011606	0.1277	0.072022
Curated_gene_sets:hillion_hmga1_targets	76	0.16291	0.010339	0.11158	0.072144
Curated_gene_sets:biocarta_wnt_pathway	24	0.33504	0.011966	0.22949	0.072159
GO_bp:go_regulation_of_peptide_hormone_secretion	197	0.10907	0.011108	0.074706	0.072161
GO_bp:go_endothelium_development	106	0.14801	0.011085	0.10151	0.072419
Curated_gene_sets:doane_response_to_androgen_dn	229	0.096409	0.010578	0.066138	0.072471
GO_cc:go_origin_recognition_complex	9	0.4006	0.0087647	0.27491	0.072537
GO_bp:go_blood_vessel_endothelial_cell_migration	106	0.14516	0.010871	0.099674	0.072658
GO_bp:go_negative_regulation_of_transforming_growth_factor_beta_production	8	0.47605	0.0098202	0.32694	0.072693
Curated_gene_sets:reactome_hdms_demethylate_histones	36	0.22747	0.0099464	0.15622	0.072702
GO_bp:go_positive_regulation_of_cholesterol_storage	7	0.60657	0.011705	0.4168	0.0728
GO_bp:go_regulation_of_animal_organ_morphogenesis	239	0.10012	0.011219	0.068816	0.072862
GO_mf:go_mannosyl_oligosaccharide_1_2_alpha_mannosidase_activity	7	0.69613	0.013433	0.47857	0.072899
GO_mf:go_spectrin_binding	28	0.28205	0.010879	0.19401	0.073011
GO_bp:go_regulation_of_cell_killing	79	0.17488	0.011315	0.12033	0.073069
GO_bp:go_peptidyl_serine_dephosphorylation	18	0.38807	0.012005	0.26714	0.07317
Curated_gene_sets:reactome_extra_nuclear_estrogen_signaling	76	0.17285	0.01097	0.11901	0.073203
GO_bp:go_intrinsic_apoptotic_signaling_pathway_in_response_to_osmotic_stress	8	0.49825	0.010278	0.34312	0.073242
GO_bp:go_regulation_of_growth_hormone_secretion	13	0.4162	0.010943	0.28675	0.07334
GO_bp:go_negative_regulation_of_cellular_component_organization	634	0.056428	0.010188	0.03888	0.073351
GO_bp:go_feeding_behavior	96	0.14945	0.010655	0.10304	0.073485
Curated_gene_sets:reactome_dag_and_ip3_signaling	39	0.24048	0.010944	0.16581	0.073498
Curated_gene_sets:mahajan_response_to_il1a_up	73	0.18328	0.011401	0.12638	0.073505
GO_bp:go_sensory_perception_of_umami_taste	6	0.52134	0.009314	0.35957	0.073554
Curated_gene_sets:hwang_prostate_cancer_markers	26	0.26589	0.0098835	0.18342	0.073589
Curated_gene_sets:pid_p53_regulation_pathway	58	0.18948	0.01051	0.13075	0.073654
Curated_gene_sets:kegg_endocytosis	169	0.11189	0.010563	0.077226	0.073695
Curated_gene_sets:basso_cd40_signaling_dn	68	0.1898	0.011396	0.13108	0.073825
GO_bp:go_response_to_alkaloid	104	0.14037	0.010414	0.09699	0.073921
Curated_gene_sets:monnier_postradiation_tumor_escape_dn	354	0.076882	0.010452	0.05313	0.07395
Curated_gene_sets:ginestier_breast_cancer_20q13_amplification_up	101	0.14777	0.010804	0.10214	0.07399
GO_cc:go_endoplasmic_reticulum	1750	0.035805	0.010405	0.024752	0.074023
GO_bp:go_regulation_of_antigen_processing_and_presentation_of_peptide_or_polysaccharide_antigen_via_mhc_class_ii	3	0.96378	0.012176	0.66653	0.074102
GO_bp:go_regulation_of_peptidyl_serine_phosphorylation	128	0.13472	0.011081	0.093201	0.074168
GO_bp:go_negative_regulation_of_peptidyl_threonine_phosphorylation	17	0.4023	0.012095	0.27838	0.074218
Curated_gene_sets:reactome_base_excision_repair_ap_site_formation	51	0.20244	0.010532	0.14011	0.074264
Curated_gene_sets:basso_hairy_cell_leukemia_up	76	0.18324	0.011629	0.12684	0.074298
GO_bp:go_regulation_of_amyloid_precursor_protein_catabolic_process	27	0.2871	0.010875	0.19884	0.0744
Curated_gene_sets:kamminga_ezh2_targets	41	0.21281	0.0099292	0.1474	0.07441
GO_mf:go_l_glutamine_transmembrane_transporter_activity	4	0.79113	0.011541	0.54798	0.074419
Curated_gene_sets:reactome_neurotransmitter_clearance	9	0.46943	0.010271	0.32522	0.074457
Curated_gene_sets:lei_hoxc8_targets_up	11	0.41587	0.010059	0.28815	0.074488
GO_cc:go_ubiquitin_ligase_complex	268	0.084616	0.010033	0.058663	0.074602
GO_bp:go_transmembrane_transport	1473	0.039808	0.010699	0.027633	0.074858
GO_bp:go_glutamine_family_amino_acid_catabolic_process	25	0.28729	0.010472	0.19946	0.074894
GO_bp:go_regulation_of_somatic_stem_cell_population_maintenance	6	0.70673	0.012626	0.49108	0.075066
GO_bp:go_positive_regulation_of_spindle_checkpoint	7	0.42289	0.0081603	0.29403	0.075188
GO_bp:go_regulation_of_amino_acid_transmembrane_transport	10	0.46603	0.010748	0.32405	0.075203
GO_bp:go_negative_regulation_of_epithelial_cell_differentiation	36	0.26475	0.011577	0.18417	0.075287
GO_bp:go_mirna_loading_onto_risc_involved_in_gene_silencing_by_mirna	7	0.54115	0.010442	0.37646	0.075299
GO_bp:go_neuron_remodeling	13	0.45763	0.012032	0.31836	0.075305
GO_bp:go_negative_regulation_of_organelle_organization	345	0.074748	0.010035	0.052027	0.075407
Curated_gene_sets:reactome_n_glycan_antennae_elongation_in_the_medial_trans_golgi	26	0.30001	0.011152	0.20882	0.075409
GO_bp:go_signal_release	440	0.07093	0.010726	0.049371	0.075413
GO_mf:go_isomerase_activity	139	0.11523	0.0098738	0.080208	0.075415
GO_bp:go_cell_migration_involved_in_sprouting_angiogenesis	53	0.20238	0.010733	0.14088	0.075429
GO_bp:go_regulation_of_vasculature_development	303	0.0857	0.010794	0.059666	0.075466
GO_mf:go_lysine_n_methyltransferase_activity	56	0.18127	0.0098805	0.12621	0.07547
GO_mf:go_pdz_domain_binding	82	0.16422	0.010824	0.11435	0.075496
GO_bp:go_distal_tubule_development	12	0.43363	0.010954	0.30204	0.075553
GO_bp:go_ubiquitin_dependent_erad_pathway	67	0.16397	0.0097733	0.11428	0.075688
GO_mf:go_structural_constituent_of_synapse	14	0.4271	0.011653	0.29817	0.076025
Curated_gene_sets:biocarta_cdmac_pathway	15	0.40819	0.011528	0.28499	0.076042
GO_bp:go_regulation_of_gtpase_activity	437	0.071061	0.01071	0.049635	0.07613
Curated_gene_sets:ivanova_hematopoiesis_stem_cell_and_progenitor	527	0.062956	0.010394	0.043998	0.076238
GO_bp:go_adult_behavior	139	0.12179	0.010435	0.085152	0.076333
GO_bp:go_axonogenesis_involved_in_innervation	6	0.63933	0.011422	0.44725	0.076444
GO_mf:go_ubiquitin_binding	75	0.1522	0.0095959	0.10659	0.076665
GO_bp:go_purine_nucleoside_biosynthetic_process	21	0.29144	0.0097372	0.20417	0.07673
Curated_gene_sets:reactome_serotonin_receptors	11	0.46149	0.011162	0.32342	0.076812
GO_bp:go_nucleosome_organization	147	0.1168	0.01029	0.081875	0.076855
GO_bp:go_sodium_ion_export_across_plasma_membrane	14	0.44804	0.012224	0.31407	0.076864
GO_bp:go_regulation_of_postsynapse_organization	91	0.15156	0.010521	0.10624	0.076867
GO_bp:go_regulation_of_extrinsic_apoptotic_signaling_pathway_in_absence_of_ligand	41	0.23228	0.010838	0.16284	0.076886
Curated_gene_sets:rao_bound_by_sall4	210	0.10341	0.01087	0.072509	0.07692
Curated_gene_sets:jaatinen_hematopoietic_stem_cell_up	288	0.088492	0.010871	0.062085	0.077039
GO_bp:go_nuclear_transcribed_mrna_catabolic_process_deadenylation_independent_decay	7	0.54262	0.010471	0.38076	0.077075
GO_mf:go_nmda_glutamate_receptor_activity	7	0.56862	0.010972	0.39903	0.077086
Curated_gene_sets:jazag_tgfb1_signaling_via_smad4_up	105	0.13348	0.0099499	0.093731	0.077215
GO_bp:go_sertoli_cell_development	12	0.39911	0.010082	0.28032	0.077268
Curated_gene_sets:chesler_brain_highest_genetic_variance	35	0.25301	0.010909	0.17771	0.077271
GO_cc:go_contractile_ring	10	0.40188	0.0092682	0.28237	0.077343
GO_bp:go_neural_tube_patterning	39	0.22344	0.010169	0.15701	0.077355
GO_bp:go_regulation_of_blood_volume_by_renin_angiotensin	7	0.6448	0.012442	0.45312	0.077374
GO_bp:go_regulation_of_membrane_permeability	78	0.15584	0.010019	0.10956	0.077458
GO_bp:go_nucleoside_phosphate_catabolic_process	64	0.17755	0.010344	0.12482	0.077466
GO_cc:go_postsynaptic_actin_cytoskeleton	5	0.63261	0.010318	0.44478	0.077479
GO_cc:go_endoplasmic_reticulum_part	1254	0.041044	0.010243	0.028871	0.077576
Curated_gene_sets:reactome_glutamate_binding_activation_of_ampa_receptors_and_synaptic_plasticity	28	0.25844	0.0099685	0.18182	0.077606
Curated_gene_sets:duan_prdm5_targets	72	0.17989	0.011114	0.12658	0.077649
Curated_gene_sets:caffarel_response_to_thc_dn	28	0.25847	0.0099694	0.1819	0.077681
GO_bp:go_regulation_of_lipoprotein_lipase_activity	21	0.33712	0.011263	0.23741	0.077819
GO_mf:go_mannosyltransferase_activity	26	0.23871	0.0088731	0.16815	0.077862
Curated_gene_sets:ross_aml_of_fab_m7_type	65	0.16287	0.0095622	0.11475	0.077912
GO_bp:go_protein_polyubiquitination	296	0.07986	0.0099435	0.056271	0.077928
GO_mf:go_oxidoreductase_activity_acting_on_a_sulfur_group_of_donors	56	0.19466	0.01061	0.13716	0.077931
Curated_gene_sets:lau_apoptosis_cdkn2a_up	55	0.18573	0.010033	0.13088	0.077943
GO_bp:go_regulation_of_insulin_secretion	167	0.11476	0.01077	0.080912	0.078055
GO_bp:go_neurological_system_process_involved_in_regulation_of_systemic_arterial_blood_pressure	9	0.45696	0.0099978	0.3222	0.078067
Curated_gene_sets:dacosta_uv_response_via_ercc3_xpcs_up	25	0.25873	0.0094307	0.18244	0.078082
GO_bp:go_nucleus_organization	125	0.11332	0.0092112	0.079937	0.078165
GO_bp:go_protein_repair	6	0.68404	0.012221	0.48263	0.078205
GO_bp:go_response_to_mycotoxin	7	0.61315	0.011832	0.43267	0.07823
GO_bp:go_ion_transport	1560	0.038536	0.010632	0.027195	0.078252
GO_bp:go_positive_regulation_of_fibroblast_growth_factor_receptor_signaling_pathway	7	0.54528	0.010522	0.38508	0.078393
GO_bp:go_glycerol_ether_biosynthetic_process	6	0.53508	0.0095595	0.37801	0.078466
GO_bp:go_ventral_spinal_cord_development	46	0.23977	0.011848	0.16939	0.078476
Curated_gene_sets:blalock_alzheimers_disease_up	1562	0.036473	0.010069	0.025779	0.078569
GO_bp:go_positive_regulation_of_transforming_growth_factor_beta1_production	5	0.6778	0.011055	0.4791	0.078581
Curated_gene_sets:gross_elk3_targets_up	26	0.29627	0.011013	0.20945	0.078618
Curated_gene_sets:ule_splicing_via_nova2	41	0.22791	0.010634	0.1613	0.078844
Curated_gene_sets:reactome_caspase_mediated_cleavage_of_cytoskeletal_proteins	12	0.33141	0.008372	0.2346	0.07889
GO_bp:go_membrane_organization	778	0.050776	0.010115	0.03595	0.078924
GO_bp:go_direct_ossification	6	0.58823	0.010509	0.41661	0.078992
Curated_gene_sets:reactome_intrinsic_pathway_for_apoptosis	50	0.20384	0.0105	0.1444	0.079035
GO_bp:go_transmission_of_nerve_impulse	70	0.18068	0.011007	0.12806	0.079154
Curated_gene_sets:kyng_werner_syndrom_and_normal_aging_up	79	0.14994	0.0097012	0.10632	0.07924
GO_bp:go_bundle_of_his_cell_to_purkinje_myocyte_signaling	7	0.61827	0.011931	0.43889	0.079469
GO_bp:go_positive_regulation_of_cellular_component_organization	1122	0.042428	0.010053	0.03013	0.079549
GO_bp:go_erythrocyte_maturation	14	0.41298	0.011268	0.29329	0.079562
GO_bp:go_programmed_cell_death_in_response_to_reactive_oxygen_species	10	0.44574	0.01028	0.3166	0.079591
Curated_gene_sets:berenjeno_transformed_by_rhoa_reversibly_up	7	0.56246	0.010854	0.39989	0.079794
Curated_gene_sets:urs_adipocyte_differentiation_up	65	0.18576	0.010906	0.13211	0.07986
GO_mf:go_dopamine_receptor_binding	16	0.30444	0.0088796	0.21658	0.079917
GO_bp:go_negative_regulation_of_adenylate_cyclase_activating_g_protein_coupled_receptor_signaling_pathway	9	0.46721	0.010222	0.33238	0.079926
GO_bp:go_negative_regulation_of_transferase_activity	259	0.085591	0.0099788	0.060905	0.079972
GO_bp:go_anatomical_structure_maturation	159	0.11813	0.01082	0.084157	0.08021
GO_cc:go_escrt_complex	27	0.23501	0.0089017	0.16748	0.080283
GO_cc:go_fascia_adherens	9	0.5411	0.011839	0.38566	0.08031
GO_mf:go_inorganic_anion_exchanger_activity	13	0.38644	0.010161	0.27544	0.080317
Curated_gene_sets:patil_liver_cancer	620	0.055308	0.009879	0.039423	0.080325
GO_bp:go_positive_regulation_of_vacuole_organization	13	0.36424	0.009577	0.25963	0.080328
Curated_gene_sets:pid_caspase_pathway	49	0.20269	0.010336	0.1445	0.080369
Curated_gene_sets:zheng_foxp3_targets_in_t_lymphocyte_up	12	0.47847	0.012087	0.34115	0.080388
GO_mf:go_u3_snorna_binding	6	0.62978	0.011252	0.44913	0.08043
Curated_gene_sets:reactome_hdacs_deacetylate_histones	72	0.18301	0.011306	0.13052	0.080435
GO_bp:go_regulation_of_metaphase_plate_congression	7	0.45838	0.0088452	0.32705	0.080529
Curated_gene_sets:biocarta_gpcr_pathway	28	0.28018	0.010807	0.19999	0.080621
GO_mf:go_oxidoreductase_activity_acting_on_a_sulfur_group_of_donors_oxygen_as_acceptor	9	0.41754	0.0091355	0.29817	0.080715
GO_bp:go_regulation_of_transforming_growth_factor_beta_activation	7	0.55846	0.010776	0.3994	0.081027
GO_mf:go_sodium_bicarbonate_symporter_activity	6	0.58895	0.010522	0.42133	0.081087
GO_bp:go_erythrocyte_homeostasis	109	0.13707	0.010409	0.098055	0.08109
GO_bp:go_positive_regulation_of_tooth_mineralization	6	0.60164	0.010749	0.43042	0.081094
Curated_gene_sets:biocarta_barr_mapk_pathway	14	0.42587	0.01162	0.30468	0.081106
GO_bp:go_cellular_response_to_sterol	21	0.35297	0.011793	0.25283	0.08135
Curated_gene_sets:reactome_activation_of_ras_in_b_cells	5	0.53889	0.008789	0.38611	0.081412
GO_bp:go_response_to_forskolin	11	0.50455	0.012203	0.36176	0.081563
GO_bp:go_transforming_growth_factor_beta_production	34	0.2507	0.010654	0.17987	0.081699
GO_bp:go_gastric_emptying	5	0.65585	0.010697	0.47081	0.081812
GO_bp:go_observational_learning	8	0.48601	0.010026	0.34893	0.081839
GO_bp:go_long_chain_fatty_acid_catabolic_process	5	0.56891	0.0092786	0.40854	0.08189
Curated_gene_sets:yao_temporal_response_to_progesterone_cluster_7	69	0.15067	0.0091133	0.1082	0.081895
GO_bp:go_positive_regulation_of_response_to_oxidative_stress	14	0.39424	0.010757	0.28328	0.082016
GO_bp:go_regulation_of_connective_tissue_replacement	3	0.90071	0.011379	0.64724	0.082029
GO_bp:go_water_soluble_vitamin_biosynthetic_process	7	0.443	0.0085484	0.31842	0.082083
GO_bp:go_peptide_hormone_secretion	239	0.094331	0.01057	0.067874	0.082304
GO_bp:go_activation_of_protein_kinase_a_activity	18	0.32528	0.010062	0.23406	0.082316
GO_bp:go_hepatocyte_apoptotic_process	12	0.40441	0.010216	0.29103	0.082338
Curated_gene_sets:iizuka_liver_cancer_progression_l1_g1_dn	9	0.39815	0.0087111	0.28653	0.082341
GO_bp:go_cell_communication_by_electrical_coupling	29	0.28368	0.011136	0.20416	0.082349
GO_mf:go_insulin_like_growth_factor_binding	29	0.28925	0.011354	0.20826	0.082438
Curated_gene_sets:pid_hedgehog_gli_pathway	46	0.19626	0.009698	0.14132	0.082472
GO_bp:go_phospholipase_c_activating_dopamine_receptor_signaling_pathway	7	0.58941	0.011374	0.42455	0.082527
Curated_gene_sets:rozanov_mmp14_targets_dn	31	0.28435	0.011539	0.20482	0.082537
Curated_gene_sets:bystrykh_hematopoiesis_stem_cell_fli1	7	0.4071	0.0078556	0.29327	0.082556
Curated_gene_sets:verhaak_glioblastoma_neural	120	0.12018	0.009573	0.086583	0.082572
Curated_gene_sets:han_satb1_targets_dn	366	0.073595	0.01017	0.05304	0.082647
Curated_gene_sets:reactome_signaling_by_braf_and_raf_fusions	64	0.17868	0.01041	0.12921	0.08336
GO_mf:go_jun_kinase_binding	8	0.50827	0.010485	0.36774	0.083474
Curated_gene_sets:biocarta_s1p_pathway	7	0.45312	0.0087436	0.32793	0.083533
Curated_gene_sets:zhou_pancreatic_beta_cell	11	0.50239	0.012151	0.36362	0.083553
GO_bp:go_neural_plate_regionalization	6	0.62145	0.011103	0.44988	0.083591
GO_bp:go_regulation_of_vesicle_mediated_transport	486	0.062831	0.0099727	0.045486	0.083599
GO_mf:go_lamin_binding	15	0.32823	0.0092696	0.23773	0.083698
GO_bp:go_cell_communication_involved_in_cardiac_conduction	52	0.21552	0.011321	0.1561	0.083703
GO_bp:go_blood_coagulation_intrinsic_pathway	15	0.38913	0.01099	0.28185	0.083708
Curated_gene_sets:reactome_sodium_proton_exchangers	7	0.47125	0.0090935	0.34152	0.083826
Curated_gene_sets:stambolsky_response_to_vitamin_d3_up	77	0.16862	0.010771	0.12222	0.083864
GO_bp:go_divalent_inorganic_cation_homeostasis	476	0.068035	0.01069	0.049344	0.08399
GO_mf:go_bh3_domain_binding	5	0.55654	0.0090769	0.40379	0.084065
Curated_gene_sets:monnier_postradiation_tumor_escape_up	381	0.068597	0.0096679	0.049774	0.084085
GO_bp:go_metaphase_plate_congression	57	0.16367	0.0090005	0.11881	0.084171
GO_bp:go_negative_regulation_of_phosphorus_metabolic_process	502	0.061973	0.0099929	0.044988	0.084181
Curated_gene_sets:stanelle_e2f1_targets	27	0.25517	0.0096652	0.18524	0.084183
Curated_gene_sets:nikolsky_mutated_and_amplified_in_breast_cancer	94	0.14406	0.010163	0.10458	0.084195
Curated_gene_sets:krasnoselskaya_ilf3_targets_dn	43	0.20106	0.0096066	0.14602	0.084286
GO_bp:go_negative_regulation_of_peptide_hormone_secretion	44	0.22013	0.010639	0.15988	0.084287
GO_cc:go_mll3_4_complex	10	0.39234	0.0090483	0.28516	0.084442
GO_bp:go_cellular_response_to_steroid_hormone_stimulus	242	0.090027	0.01015	0.06545	0.084496
GO_bp:go_positive_regulation_of_neuroblast_proliferation	23	0.31315	0.010949	0.22768	0.08451
GO_mf:go_cardiolipin_binding	10	0.42709	0.0098496	0.31052	0.084513
GO_bp:go_actin_cortical_patch_localization	6	0.56272	0.010053	0.40916	0.084527
GO_cc:go_transport_vesicle_membrane	184	0.098021	0.0096517	0.071282	0.084559
GO_mf:go_ubiquitin_ligase_inhibitor_activity	5	0.59406	0.0096888	0.43215	0.084629
GO_bp:go_regulation_of_skeletal_muscle_cell_differentiation	19	0.30848	0.0098039	0.22443	0.084652
Curated_gene_sets:reactome_rmts_methylate_histone_arginines	61	0.16545	0.0094109	0.12037	0.084661
Curated_gene_sets:nikolsky_breast_cancer_17q21_q25_amplicon	328	0.13159	0.017232	0.095745	0.084678
Curated_gene_sets:kegg_vibrio_cholerae_infection	51	0.18993	0.0098811	0.13821	0.084702
Curated_gene_sets:pid_il8_cxcr1_pathway	28	0.26082	0.01006	0.18985	0.084759
Curated_gene_sets:kegg_lysine_degradation	40	0.20142	0.0092827	0.14663	0.08479
Curated_gene_sets:browne_hcmv_infection_18hr_up	164	0.10517	0.0097816	0.076575	0.084826
GO_mf:go_inositol_1_4_5_trisphosphate_binding	12	0.42907	0.010839	0.31246	0.084855
Curated_gene_sets:ivanova_hematopoiesis_stem_cell_long_term	204	0.099659	0.010327	0.072576	0.084859
Curated_gene_sets:nadler_obesity_dn	45	0.19936	0.009744	0.14528	0.084999
Curated_gene_sets:reactome_apoptotic_cleavage_of_cellular_proteins	35	0.2136	0.0092095	0.15582	0.085224
GO_cc:go_aster	7	0.72764	0.014041	0.53095	0.085281
Curated_gene_sets:kegg_viral_myocarditis	48	0.22424	0.011318	0.16365	0.085322
GO_bp:go_negative_regulation_of_circadian_rhythm	12	0.36209	0.0091471	0.26429	0.085346
GO_bp:go_negative_regulation_of_cholesterol_efflux	4	0.67956	0.0099135	0.4962	0.085424
GO_mf:go_signal_sequence_binding	45	0.19969	0.0097603	0.14586	0.085504
GO_bp:go_mitotic_nuclear_division	269	0.079608	0.0094562	0.058155	0.085525
GO_bp:go_regulation_of_long_term_synaptic_potentiation	41	0.23861	0.011133	0.17434	0.085568
Curated_gene_sets:elvidge_hif2a_targets_up	6	0.47079	0.008411	0.34414	0.085662
GO_bp:go_membrane_depolarization_during_av_node_cell_action_potential	5	0.73401	0.011971	0.53693	0.085813
GO_bp:go_axial_mesoderm_development	7	0.66175	0.01277	0.4842	0.08587
Curated_gene_sets:tien_intestine_probiotics_6hr_up	46	0.19946	0.0098562	0.14595	0.085888
GO_bp:go_walking_behavior	30	0.2445	0.0097613	0.17897	0.085949
GO_mf:go_i_smad_binding	11	0.46192	0.011172	0.33811	0.085949
Curated_gene_sets:wang_barretts_esophagus_up	51	0.20217	0.010518	0.14798	0.08595
Curated_gene_sets:kegg_alzheimers_disease	155	0.10713	0.0096894	0.078433	0.085997
GO_bp:go_adenylate_cyclase_activating_g_protein_coupled_receptor_signaling_pathway	130	0.12971	0.010751	0.094967	0.086008
Curated_gene_sets:weng_por_dosage	20	0.32786	0.01069	0.2401	0.086053
GO_mf:go_corticotropin_releasing_hormone_receptor_binding	6	0.6078	0.010859	0.44519	0.086094
Curated_gene_sets:reactome_neddylation	227	0.086821	0.0094845	0.063596	0.086103
Curated_gene_sets:reactome_signaling_by_rho_gtpases	413	0.069754	0.010227	0.051099	0.086123
Curated_gene_sets:whitfield_cell_cycle_s	147	0.11329	0.0099806	0.083	0.086146
Curated_gene_sets:zheng_foxp3_targets_in_t_lymphocyte_dn	38	0.25032	0.011245	0.18343	0.086195
GO_mf:go_phosphoric_ester_hydrolase_activity	351	0.072214	0.0097767	0.052922	0.086211
GO_cc:go_nuclear_body	698	0.049685	0.0093961	0.036424	0.086283
GO_mf:go_solute_proton_antiporter_activity	16	0.33733	0.0098388	0.24733	0.086312
Curated_gene_sets:reactome_interconversion_of_nucleotide_di_and_triphosphates	28	0.27447	0.010587	0.20131	0.08638
GO_bp:go_neuron_cell_cell_adhesion	13	0.40368	0.010614	0.29614	0.086433
Curated_gene_sets:biocarta_cb1r_pathway	7	0.48034	0.009269	0.35245	0.08647
GO_bp:go_chylomicron_remodeling	9	0.58231	0.01274	0.4273	0.086489
Curated_gene_sets:figueroa_aml_methylation_cluster_7_dn	5	0.71525	0.011665	0.52499	0.086543
Curated_gene_sets:dorsam_hoxa9_targets_dn	31	0.24719	0.010032	0.18144	0.086549
GO_bp:go_peptidyl_lysine_deacetylation	7	0.68195	0.013159	0.50066	0.086592
GO_bp:go_regulation_of_artery_morphogenesis	3	0.94989	0.012001	0.69759	0.086659
GO_bp:go_regulation_of_cellular_amine_metabolic_process	76	0.14635	0.0092883	0.10749	0.086677
GO_mf:go_histone_methyltransferase_activity_h4_k20_specific_	5	0.63564	0.010367	0.46703	0.08676
Curated_gene_sets:schaeffer_prostate_development_and_cancer_box3	5	0.49972	0.0081502	0.36731	0.086848
GO_bp:go_nephron_morphogenesis	75	0.17163	0.010821	0.12621	0.08695
Curated_gene_sets:kegg_insulin_signaling_pathway	130	0.11452	0.0094924	0.084251	0.08703
Curated_gene_sets:reactome_nuclear_envelope_breakdown	52	0.19589	0.01029	0.14414	0.087079
GO_bp:go_negative_regulation_of_protein_complex_disassembly	66	0.16547	0.0097893	0.12185	0.087231
Curated_gene_sets:qi_hypoxia	123	0.11688	0.0094253	0.086069	0.087239
Curated_gene_sets:watanabe_ulcerative_colitis_with_cancer_up	19	0.32947	0.010471	0.24265	0.087273
Curated_gene_sets:scian_inversed_targets_of_tp53_and_tp73_up	11	0.47977	0.011604	0.35339	0.087301
GO_bp:go_eosinophil_chemotaxis	20	0.35295	0.011508	0.2602	0.087486
Curated_gene_sets:enk_uv_response_epidermis_up	279	0.080725	0.0097629	0.059529	0.087546
GO_mf:go_dopamine_neurotransmitter_receptor_activity	9	0.47759	0.010449	0.35224	0.087579
Curated_gene_sets:wei_mycn_targets_with_e_box	761	0.048023	0.0094663	0.035428	0.087636
GO_mf:go_rna_polymerase_ii_c_terminal_domain_binding	6	0.45572	0.0081417	0.33634	0.08773
Curated_gene_sets:li_cytidine_analogs_cyctotoxicity	14	0.37675	0.01028	0.27819	0.087829
Curated_gene_sets:biocarta_cbl_pathway	11	0.43057	0.010414	0.31795	0.087844
GO_bp:go_negative_regulation_of_macrophage_chemotaxis	7	0.5523	0.010657	0.40787	0.087863
Curated_gene_sets:reactome_triglyceride_catabolism	23	0.31269	0.010933	0.23095	0.087891
Curated_gene_sets:wang_lsd1_targets_up	25	0.29769	0.010851	0.21994	0.087954
GO_bp:go_parturition	14	0.33878	0.0092433	0.25035	0.088004
GO_bp:go_intestinal_epithelial_structure_maintenance	6	0.64859	0.011588	0.47938	0.088041
GO_mf:go_nucleoside_monophosphate_kinase_activity	20	0.32576	0.010622	0.24079	0.088059
Curated_gene_sets:reactome_ion_homeostasis	52	0.20118	0.010568	0.14874	0.08811
Curated_gene_sets:reactome_pka_mediated_phosphorylation_of_key_metabolic_factors	4	0.91194	0.013303	0.67459	0.088221
GO_bp:go_cellular_response_to_osmotic_stress	35	0.24567	0.010592	0.18177	0.08827
Curated_gene_sets:reactome_interleukin_4_and_interleukin_13_signaling	101	0.14797	0.010819	0.10951	0.088328
GO_bp:go_hindbrain_radial_glia_guided_cell_migration	9	0.42992	0.0094062	0.31819	0.088333
GO_bp:go_regulation_of_endothelial_cell_differentiation	29	0.26208	0.010287	0.19404	0.088419
GO_bp:go_axon_extension	107	0.13056	0.009824	0.096677	0.088435
GO_bp:go_response_to_macrophage_colony_stimulating_factor	12	0.38839	0.0098114	0.28759	0.088436
GO_mf:go_s100_protein_binding	13	0.36239	0.0095283	0.26836	0.088456
GO_bp:go_forebrain_neuron_development	28	0.28231	0.010889	0.20908	0.088474
GO_bp:go_columnar_cuboidal_epithelial_cell_maturation	7	0.57667	0.011128	0.42713	0.088498
Curated_gene_sets:kegg_glycine_serine_and_threonine_metabolism	28	0.22366	0.0086271	0.16569	0.088532
Curated_gene_sets:hernandez_aberrant_mitosis_by_docetacel_4nm_up	20	0.31152	0.010157	0.23078	0.088541
Curated_gene_sets:senese_hdac2_targets_dn	115	0.12909	0.010067	0.095645	0.088572
GO_mf:go_low_density_lipoprotein_particle_receptor_binding	21	0.30476	0.010182	0.22584	0.088604
GO_bp:go_heterophilic_cell_cell_adhesion_via_plasma_membrane_cell_adhesion_molecules	44	0.22653	0.010949	0.16788	0.088614
Curated_gene_sets:reactome_sirt1_negatively_regulates_rrna_expression	49	0.21795	0.011115	0.16154	0.088648
GO_bp:go_excitatory_chemical_synaptic_transmission	8	0.44261	0.0091304	0.32812	0.088689
Curated_gene_sets:benporath_es_core_nine_correlated	95	0.14327	0.010161	0.10622	0.088713
GO_bp:go_regulation_of_cardiac_muscle_adaptation	9	0.52214	0.011424	0.38714	0.088725
GO_mf:go_histone_binding	173	0.10123	0.0096678	0.07508	0.088795
GO_bp:go_pronephros_development	8	0.56973	0.011753	0.42277	0.088902
Curated_gene_sets:riz_erythroid_differentiation_12hr	34	0.24543	0.01043	0.18218	0.088964
GO_bp:go_adenylate_cyclase_activating_dopamine_receptor_signaling_pathway	10	0.49992	0.011529	0.37116	0.089011
Curated_gene_sets:inamura_lung_cancer_scc_dn	13	0.44886	0.011802	0.33333	0.089064
Curated_gene_sets:mori_immature_b_lymphocyte_up	44	0.21286	0.010288	0.15809	0.089086
GO_bp:go_protein_phosphorylation	1823	0.033566	0.0099345	0.024929	0.089088
Curated_gene_sets:liang_silenced_by_methylation_up	31	0.24711	0.010028	0.18354	0.089101
Curated_gene_sets:boyault_liver_cancer_subclass_g6_up	64	0.17395	0.010134	0.12921	0.089118
GO_bp:go_negative_regulation_of_cell_cycle	579	0.054308	0.0093848	0.040341	0.089123
Curated_gene_sets:zwang_class_1_transiently_induced_by_egf	476	0.062922	0.0098867	0.046758	0.089207
GO_mf:go_anion_sodium_symporter_activity	13	0.38211	0.010047	0.28427	0.089451
GO_bp:go_positive_regulation_of_dendritic_spine_development	36	0.2245	0.0098168	0.16703	0.089467
Curated_gene_sets:reactome_adaptive_immune_system	697	0.051474	0.0097278	0.038326	0.089632
GO_bp:go_negative_regulation_of_mesenchymal_cell_proliferation	8	0.58109	0.011987	0.43265	0.089632
GO_bp:go_negative_regulation_of_endoplasmic_reticulum_stress_induced_intrinsic_apoptotic_signaling_pathway	18	0.315	0.0097443	0.23477	0.089845
GO_cc:go_chromaffin_granule_membrane	6	0.69807	0.012472	0.52041	0.089907
GO_bp:go_apoptotic_chromosome_condensation	5	0.4711	0.0076835	0.35132	0.089978
GO_cc:go_mitochondrial_crista	6	0.58475	0.010447	0.43614	0.090015
GO_bp:go_oligosaccharide_catabolic_process	12	0.37177	0.0093917	0.27731	0.090024
GO_bp:go_nucleoside_diphosphate_biosynthetic_process	8	0.45902	0.0094688	0.34242	0.090051
Curated_gene_sets:pedersen_metastasis_by_erbb2_isoform_3	18	0.33671	0.010416	0.25121	0.090074
Curated_gene_sets:ozanne_ap1_targets_dn	5	0.76651	0.012501	0.57198	0.090115
GO_bp:go_negative_regulation_of_actin_filament_depolymerization	40	0.21213	0.0097765	0.15844	0.090316
GO_bp:go_endothelial_cell_apoptotic_process	52	0.19524	0.010256	0.14583	0.090317
GO_bp:go_inner_ear_auditory_receptor_cell_differentiation	31	0.25699	0.010429	0.19205	0.090433
GO_bp:go_intraciliary_transport_involved_in_cilium_assembly	40	0.20591	0.0094898	0.15395	0.090532
GO_bp:go_positive_regulation_of_cytokinesis	36	0.21149	0.0092479	0.15813	0.090543
Curated_gene_sets:gobert_oligodendrocyte_differentiation_up	543	0.057066	0.0095593	0.042693	0.090676
GO_bp:go_regulation_of_aspartic_type_peptidase_activity	11	0.48768	0.011796	0.36493	0.090725
GO_bp:go_phospholipid_transport	87	0.15209	0.010325	0.11384	0.090773
Curated_gene_sets:pepper_chronic_lymphocytic_leukemia_dn	20	0.31926	0.01041	0.23902	0.090835
GO_bp:go_regulation_of_spindle_assembly	23	0.24643	0.008616	0.18453	0.09088
GO_mf:go_macrolide_binding	9	0.36923	0.0080784	0.27659	0.09096
GO_cc:go_ciliary_rootlet	10	0.43929	0.010131	0.32918	0.09103
GO_bp:go_negative_regulation_of_lipoprotein_particle_clearance	10	0.42532	0.0098086	0.31871	0.091034
GO_bp:go_regulation_of_amyloid_beta_formation	21	0.2842	0.0094952	0.21308	0.091148
Curated_gene_sets:caffarel_response_to_thc_8hr_5_dn	10	0.39085	0.0090138	0.2931	0.091193
GO_bp:go_positive_regulation_of_synaptic_vesicle_recycling	9	0.37165	0.0081313	0.27894	0.091385
Curated_gene_sets:lui_thyroid_cancer_cluster_4	7	0.51002	0.0098417	0.38283	0.091397
GO_bp:go_regulation_of_hormone_secretion	253	0.086863	0.010011	0.065213	0.091438
GO_bp:go_protein_localization_to_synapse	76	0.15946	0.01012	0.11983	0.091658
GO_bp:go_histone_mrna_catabolic_process	12	0.42151	0.010648	0.31677	0.091665
Curated_gene_sets:amit_serum_response_120_mcf10a	63	0.16479	0.0095254	0.12385	0.091673
GO_bp:go_amyloid_precursor_protein_metabolic_process	52	0.17846	0.0093746	0.13413	0.091686
GO_bp:go_regulation_of_protein_complex_disassembly	104	0.12996	0.0096414	0.097683	0.091696
GO_bp:go_multi_organism_membrane_organization	10	0.46142	0.010641	0.34706	0.091852
GO_mf:go_gpi_anchor_binding	7	0.58628	0.011313	0.44114	0.091932
GO_mf:go_syntaxin_1_binding	22	0.28317	0.0096831	0.21311	0.09198
Curated_gene_sets:chen_hoxa5_targets_9hr_up	218	0.09192	0.0098428	0.069211	0.092081
GO_bp:go_import_into_nucleus	143	0.10469	0.0090979	0.078844	0.092121
GO_bp:go_post_translational_protein_modification	346	0.069749	0.0093768	0.05254	0.092175
GO_bp:go_cardiac_neural_crest_cell_development_involved_in_outflow_tract_morphogenesis	9	0.54182	0.011855	0.40822	0.092219
Curated_gene_sets:hsiao_housekeeping_genes	358	0.06457	0.008827	0.048651	0.092228
Curated_gene_sets:reactome_orexin_and_neuropeptides_ff_and_qrfp_bind_to_their_respective_receptors	8	0.59637	0.012302	0.44934	0.092228
Curated_gene_sets:gouyer_tati_targets_up	9	0.4868	0.010651	0.36685	0.092267
GO_bp:go_sequestering_of_calcium_ion	123	0.12434	0.010026	0.093715	0.092302
Curated_gene_sets:papaspyridonos_unstable_aterosclerotic_plaque_dn	41	0.22998	0.01073	0.17334	0.092306
Curated_gene_sets:lastowska_neuroblastoma_copy_number_up	182	0.099869	0.0097807	0.075306	0.0924
GO_bp:go_positive_regulation_of_membrane_permeability	60	0.16308	0.0092002	0.12299	0.092433
GO_bp:go_positive_regulation_of_ion_transmembrane_transport	139	0.11951	0.01024	0.090163	0.092516
GO_bp:go_regulation_of_thyroid_hormone_mediated_signaling_pathway	3	0.88677	0.011203	0.66918	0.092568
Curated_gene_sets:ray_alzheimers_disease	15	0.36592	0.010334	0.27617	0.092598
GO_bp:go_hair_cell_differentiation	38	0.22664	0.010181	0.17107	0.092618
GO_bp:go_synapse_assembly	161	0.11078	0.01021	0.083616	0.092623
GO_bp:go_actin_filament_depolymerization	53	0.1893	0.010039	0.14299	0.092775
GO_mf:go_ligand_gated_calcium_channel_activity	27	0.2602	0.0098558	0.19659	0.092832
GO_bp:go_positive_regulation_of_cardiac_muscle_adaptation	2	0.89492	0.0092319	0.67617	0.092841
GO_bp:go_lamellipodium_morphogenesis	17	0.32909	0.0098938	0.24871	0.092894
GO_bp:go_chemosensory_behavior	17	0.32745	0.0098443	0.24747	0.092898
GO_bp:go_cellular_component_disassembly_involved_in_execution_phase_of_apoptosis	34	0.20433	0.0086834	0.15448	0.092979
GO_bp:go_negative_regulation_of_cell_development	310	0.077292	0.009845	0.058459	0.093067
GO_cc:go_neuromuscular_junction	72	0.1509	0.0093226	0.11414	0.093091
GO_bp:go_synaptic_vesicle_clustering	12	0.41243	0.010419	0.31201	0.093116
GO_bp:go_positive_regulation_of_mammary_gland_epithelial_cell_proliferation	8	0.51779	0.010681	0.39193	0.093238
Curated_gene_sets:reactome_negative_regulation_of_tcf_dependent_signaling_by_wnt_ligand_antagonists	15	0.35304	0.0099705	0.26723	0.093239
GO_bp:go_establishment_of_endothelial_barrier	37	0.22069	0.0097831	0.16706	0.093249
GO_bp:go_regulation_of_cardiac_conduction	65	0.18411	0.010809	0.13945	0.093377
GO_mf:go_benzodiazepine_receptor_binding	3	0.79638	0.010061	0.6035	0.093493
Curated_gene_sets:li_cisplatin_resistance_dn	30	0.25488	0.010176	0.19321	0.093556
Curated_gene_sets:dacosta_uv_response_via_ercc3_common_dn	452	0.069119	0.01059	0.052396	0.093563
GO_bp:go_inorganic_ion_import_across_plasma_membrane	79	0.15049	0.0097371	0.11413	0.093656
GO_bp:go_negative_regulation_of_cell_division	17	0.34192	0.010279	0.25931	0.093662
Curated_gene_sets:liu_sox4_targets_dn	293	0.07453	0.0092335	0.056528	0.093683
Curated_gene_sets:darwiche_squamous_cell_carcinoma_dn	167	0.098741	0.0092668	0.074897	0.093702
Curated_gene_sets:zhang_proliferating_vs_quiescent	51	0.18	0.0093644	0.13655	0.093728
GO_bp:go_keratinocyte_proliferation	38	0.22308	0.010021	0.1693	0.093828
GO_bp:go_monocyte_extravasation	6	0.61434	0.010976	0.46653	0.093957
GO_bp:go_substrate_dependent_cell_migration_cell_extension	9	0.44617	0.0097619	0.33895	0.094037
GO_mf:go_promoter_specific_chromatin_binding	45	0.19761	0.0096583	0.15018	0.094128
GO_bp:go_translational_termination	102	0.12137	0.0089175	0.092254	0.09416
GO_bp:go_phagosome_maturation	41	0.19471	0.0090849	0.14801	0.094179
GO_mf:go_phosphatidylinositol_binding	230	0.08673	0.0095361	0.065959	0.094279
GO_bp:go_citrulline_biosynthetic_process	4	0.81296	0.011859	0.61827	0.094283
Curated_gene_sets:zwang_egf_persistently_dn	58	0.15659	0.0086859	0.1191	0.094295
GO_bp:go_convergent_extension	15	0.36936	0.010431	0.28106	0.094405
GO_bp:go_regulation_of_extrinsic_apoptotic_signaling_pathway_via_death_domain_receptors	56	0.17231	0.009392	0.13114	0.094453
GO_bp:go_substrate_independent_telencephalic_tangential_migration	8	0.43864	0.0090484	0.33392	0.094498
GO_bp:go_thymocyte_apoptotic_process	18	0.29381	0.009089	0.2237	0.094524
GO_bp:go_positive_regulation_of_defense_response_to_bacterium	9	0.4843	0.010596	0.36875	0.09454
GO_bp:go_negative_regulation_of_fatty_acid_biosynthetic_process	15	0.3162	0.0089298	0.24087	0.094645
Curated_gene_sets:reactome_runx1_regulates_transcription_of_genes_involved_in_differentiation_of_myeloid_cells	7	0.5155	0.0099475	0.39271	0.094654
GO_bp:go_regulation_of_kidney_development	51	0.21216	0.011037	0.16174	0.094813
Curated_gene_sets:kegg_phosphatidylinositol_signaling_system	76	0.15023	0.0095346	0.11453	0.094824
Curated_gene_sets:kegg_purine_metabolism	149	0.10501	0.0093134	0.08007	0.094857
GO_bp:go_negative_regulation_of_camp_mediated_signaling	23	0.29668	0.010373	0.2263	0.094937
GO_bp:go_vesicle_mediated_transport_in_synapse	195	0.094344	0.0095605	0.071982	0.094995
GO_bp:go_cranial_nerve_development	48	0.21426	0.010815	0.16359	0.095158
GO_cc:go_ragulator_complex	6	0.51397	0.0091824	0.39279	0.095356
GO_bp:go_comma_shaped_body_morphogenesis	6	0.63426	0.011332	0.48474	0.095369
Curated_gene_sets:biocarta_ccr5_pathway	17	0.33652	0.010117	0.25731	0.095471
GO_mf:go_structural_constituent_of_ribosome	150	0.099719	0.0088735	0.07627	0.095539
Curated_gene_sets:reactome_lysine_catabolism	12	0.33499	0.0084624	0.25632	0.095627
GO_bp:go_lysine_catabolic_process	12	0.33499	0.0084624	0.25632	0.095627
GO_bp:go_organic_cyclic_compound_catabolic_process	568	0.053576	0.0091726	0.040998	0.095649
GO_bp:go_maintenance_of_sister_chromatid_cohesion	10	0.42459	0.0097919	0.32494	0.09567
Curated_gene_sets:cadwell_atg16l1_targets_dn	59	0.16575	0.009273	0.12686	0.095691
GO_bp:go_lymphatic_endothelial_cell_differentiation	8	0.50548	0.010427	0.38691	0.095709
GO_bp:go_positive_regulation_of_dendritic_spine_morphogenesis	16	0.31609	0.0092193	0.24199	0.095752
Curated_gene_sets:rankin_angiogenic_targets_of_vhl_hif2a_dn	8	0.53023	0.010938	0.40594	0.095755
GO_bp:go_sulfation	16	0.34539	0.010074	0.26445	0.095775
Curated_gene_sets:mueller_common_targets_of_aml_fusions_dn	30	0.24275	0.0096914	0.18589	0.0958
GO_mf:go_lysophospholipid_acyltransferase_activity	14	0.37167	0.010141	0.28461	0.095804
GO_bp:go_negative_regulation_of_response_to_endoplasmic_reticulum_stress	41	0.19584	0.0091378	0.15016	0.096085
Curated_gene_sets:kim_mycl1_amplification_targets_up	13	0.40351	0.010609	0.30941	0.096105
GO_bp:go_negative_regulation_of_axonogenesis	63	0.16089	0.0092998	0.12338	0.096123
GO_bp:go_response_to_parathyroid_hormone	9	0.45133	0.0098748	0.34625	0.096213
Curated_gene_sets:steger_adipogenesis_up	21	0.30394	0.010155	0.23322	0.096263
GO_bp:go_establishment_or_maintenance_of_transmembrane_electrochemical_gradient	14	0.39746	0.010844	0.30529	0.096483
Curated_gene_sets:riz_erythroid_differentiation	73	0.14114	0.0087798	0.10843	0.096523
GO_bp:go_macroautophagy	276	0.073181	0.0088035	0.056227	0.096548
GO_bp:go_l_lysine_transport	5	0.67857	0.011067	0.52174	0.096708
GO_bp:go_positive_regulation_of_sprouting_angiogenesis	37	0.21599	0.0095746	0.16621	0.096896
GO_bp:go_exit_from_mitosis	30	0.21465	0.0085694	0.16518	0.096906
GO_cc:go_dna_helicase_complex	15	0.35918	0.010144	0.27656	0.097025
GO_bp:go_neuron_death	325	0.071715	0.0093493	0.055232	0.097079
Curated_gene_sets:reactome_post_translational_protein_modification	1329	0.036054	0.0092427	0.027774	0.09713
Curated_gene_sets:plasari_tgfb1_signaling_via_nfic_1hr_dn	97	0.13652	0.0097828	0.10524	0.097287
Curated_gene_sets:pellicciotta_hdac_in_antigen_presentation_up	58	0.15003	0.0083222	0.11582	0.097604
GO_mf:go_voltage_gated_calcium_channel_activity_involved_in_regulation_of_cytosolic_calcium_levels	8	0.49172	0.010143	0.37961	0.097611
GO_bp:go_regulation_of_transferase_activity	910	0.043843	0.0094114	0.033855	0.097667
Curated_gene_sets:seiden_met_signaling	18	0.30796	0.0095266	0.23785	0.097704
GO_bp:go_negative_regulation_of_sterol_transport	12	0.40113	0.010133	0.30984	0.097735
GO_bp:go_maintenance_of_protein_localization_in_organelle	39	0.19212	0.0087431	0.14843	0.097786
GO_cc:go_site_of_polarized_growth	156	0.1045	0.0094816	0.080752	0.097826
Curated_gene_sets:gargalovic_response_to_oxidized_phospholipids_tan_dn	11	0.43172	0.010442	0.33402	0.098101
Curated_gene_sets:verrecchia_response_to_tgfb1_c5	20	0.25888	0.0084412	0.20033	0.098142
GO_mf:go_myosin_heavy_chain_binding	12	0.32431	0.0081927	0.25106	0.098226
Curated_gene_sets:gozgit_esr1_targets_dn	685	0.053304	0.0099898	0.041328	0.098571
GO_bp:go_neutral_lipid_biosynthetic_process	35	0.2214	0.0095459	0.17169	0.098615
GO_mf:go_serine_type_carboxypeptidase_activity	5	0.52219	0.0085166	0.40508	0.09869
Curated_gene_sets:rodrigues_thyroid_carcinoma_poorly_differentiated_dn	730	0.048624	0.0093955	0.037744	0.098838
GO_bp:go_negative_regulation_of_transcription_elongation_from_rna_polymerase_ii_promoter	9	0.41749	0.0091344	0.32425	0.098959
GO_mf:go_tpr_domain_binding	8	0.46553	0.0096031	0.36162	0.098993
GO_mf:go_voltage_gated_ion_channel_activity	180	0.10679	0.010401	0.082958	0.099004
GO_bp:go_regulation_of_synapse_structure_or_activity	209	0.091355	0.0095805	0.070973	0.099024
GO_cc:go_neuron_projection_terminus	129	0.11596	0.0095743	0.090096	0.09905
Curated_gene_sets:reactome_amine_ligand_binding_receptors	39	0.23606	0.010743	0.18348	0.099126
GO_bp:go_peptidyl_lysine_modification	356	0.066335	0.0090434	0.051621	0.099398
GO_bp:go_atp_hydrolysis_coupled_transmembrane_transport	32	0.20902	0.0086178	0.16272	0.099493
GO_mf:go_naadp_sensitive_calcium_release_channel_activity	5	0.55803	0.0091012	0.43449	0.099523
GO_bp:go_cellular_monovalent_inorganic_cation_homeostasis	103	0.12364	0.0091282	0.096279	0.099554
Curated_gene_sets:basso_hairy_cell_leukemia_dn	5	0.50474	0.0082321	0.3931	0.099577
Curated_gene_sets:turjanski_mapk11_targets	4	0.65995	0.0096274	0.51402	0.099598
Curated_gene_sets:pid_er_nongenomic_pathway	39	0.19299	0.0087829	0.15033	0.099608
GO_bp:go_cellular_ion_homeostasis	617	0.054752	0.0097568	0.042665	0.099703
Curated_gene_sets:reactome_ub_specific_processing_proteases	179	0.092858	0.0090194	0.072363	0.099716
GO_bp:go_negative_regulation_of_transcription_by_rna_polymerase_ii	768	0.047522	0.0094087	0.037033	0.099716
Curated_gene_sets:pid_tcr_ras_pathway	13	0.38027	0.0099982	0.29647	0.099815
GO_mf:go_nuclear_localization_sequence_binding	24	0.26322	0.0094007	0.20525	0.099854
GO_bp:go_fibrinolysis	27	0.23998	0.0090899	0.18717	0.0999
GO_bp:go_mitochondrial_gene_expression	160	0.092398	0.0084894	0.072141	0.10014
GO_cc:go_triglyceride_rich_plasma_lipoprotein_particle	18	0.33378	0.010325	0.26063	0.10017
GO_bp:go_synaptic_transmission_dopaminergic	29	0.21024	0.0082527	0.1642	0.10021
GO_bp:go_protein_ufmylation	6	0.42005	0.0075045	0.32811	0.10025
GO_bp:go_negative_regulation_of_immature_t_cell_proliferation	5	0.4431	0.0072268	0.34614	0.10026
Curated_gene_sets:baris_thyroid_cancer_up	23	0.2375	0.0083038	0.18559	0.10033
GO_bp:go_regulation_of_mitotic_spindle_assembly	16	0.26822	0.007823	0.20978	0.10053
GO_bp:go_basic_amino_acid_transmembrane_transport	9	0.46498	0.010173	0.36374	0.10057
GO_mf:go_fatz_binding	5	0.52776	0.0086076	0.41295	0.10062
GO_bp:go_primitive_hemopoiesis	7	0.48922	0.0094403	0.38295	0.10072
GO_mf:go_frizzled_binding	38	0.20121	0.009039	0.15763	0.1009
Curated_gene_sets:chicas_rb1_targets_growing	231	0.086682	0.0095513	0.067944	0.10102
Curated_gene_sets:holleman_daunorubicin_b_all_up	10	0.39432	0.0090939	0.30926	0.10116
GO_bp:go_positive_regulation_of_dendrite_morphogenesis	31	0.20076	0.0081473	0.15754	0.10128
Curated_gene_sets:pid_nfat_3pathway	53	0.18685	0.0099092	0.14666	0.10132
Curated_gene_sets:reactome_opsins	7	0.44125	0.0085147	0.34632	0.10132
Curated_gene_sets:reactome_regulation_of_cholesterol_biosynthesis_by_srebp_srebf	53	0.1694	0.0089834	0.13308	0.10154
GO_bp:go_cellular_response_to_cholesterol	17	0.35717	0.010738	0.28075	0.10166
GO_mf:go_cadherin_binding	316	0.070923	0.0091194	0.055781	0.10179
GO_mf:go_voltage_gated_sodium_channel_activity	19	0.34013	0.01081	0.26755	0.10183
GO_bp:go_phenol_containing_compound_metabolic_process	55	0.19223	0.010384	0.15123	0.10185
GO_bp:go_macrophage_migration	46	0.18785	0.0092825	0.14778	0.10185
GO_bp:go_synaptic_vesicle_cycle	180	0.095742	0.0093253	0.075354	0.10195
Curated_gene_sets:watanabe_rectal_cancer_radiotherapy_responsive_dn	89	0.1358	0.0093236	0.10693	0.10205
GO_bp:go_cdp_diacylglycerol_biosynthetic_process	12	0.41916	0.010589	0.33012	0.1021
Curated_gene_sets:gargalovic_response_to_oxidized_phospholipids_green_dn	22	0.29069	0.0099402	0.22909	0.10225
GO_bp:go_epinephrine_transport	9	0.3867	0.0084607	0.30493	0.10238
GO_cc:go_myelin_sheath	49	0.17581	0.0089655	0.13872	0.10253
GO_bp:go_negative_regulation_of_chromosome_segregation	42	0.19162	0.0090488	0.15123	0.10257
GO_mf:go_protein_transporter_activity	92	0.12934	0.0090275	0.10208	0.10259
GO_bp:go_regulation_of_osteoblast_differentiation	105	0.13152	0.0098037	0.10383	0.10263
Curated_gene_sets:finetti_breast_cancers_kinome_gray	15	0.35748	0.010096	0.28224	0.10266
Curated_gene_sets:gutierrez_waldenstroems_macroglobulinemia_1_up	10	0.51566	0.011892	0.40732	0.10277
GO_bp:go_canonical_wnt_signaling_pathway_involved_in_osteoblast_differentiation	3	0.71742	0.0090639	0.56703	0.1029
GO_bp:go_bone_trabecula_formation	10	0.39226	0.0090463	0.31012	0.10297
GO_bp:go_positive_regulation_of_thymocyte_apoptotic_process	5	0.51035	0.0083236	0.40357	0.10302
GO_bp:go_mrna_splice_site_selection	31	0.20951	0.0085025	0.16574	0.1031
GO_bp:go_myoblast_differentiation	82	0.14164	0.0093357	0.11204	0.1031
GO_bp:go_hindgut_development	8	0.57607	0.011883	0.45574	0.10312
Curated_gene_sets:reactome_clec7a_inflammasome_pathway	6	0.52352	0.009353	0.41419	0.10313
GO_mf:go_adenosine_deaminase_activity	12	0.44011	0.011118	0.34822	0.10314
Curated_gene_sets:lee_aging_neocortex_dn	60	0.15278	0.0086192	0.12093	0.10323
Curated_gene_sets:mcbryan_pubertal_breast_6_7wk_dn	73	0.14598	0.0090809	0.11556	0.10325
GO_bp:go_testosterone_biosynthetic_process	6	0.44558	0.0079606	0.35271	0.10325
GO_cc:go_plasma_membrane_protein_complex	530	0.058015	0.0096046	0.045944	0.10335
Curated_gene_sets:wang_lsd1_targets_dn	33	0.23589	0.0098765	0.18684	0.10338
GO_mf:go_patched_binding	7	0.50811	0.0098048	0.40259	0.10346
Curated_gene_sets:kinney_dnmt1_methylation_targets	14	0.37587	0.010255	0.29784	0.10349
GO_bp:go_regulation_of_microtubule_binding	10	0.38197	0.008809	0.30272	0.10352
GO_bp:go_negative_regulation_of_cytokine_biosynthetic_process	28	0.24989	0.0096386	0.19805	0.10353
GO_bp:go_regulation_of_anion_transmembrane_transport	26	0.25148	0.0093476	0.19935	0.10358
GO_mf:go_oxidoreductase_activity_acting_on_the_ch_nh2_group_of_donors_oxygen_as_acceptor	14	0.35207	0.0096061	0.27911	0.10359
Curated_gene_sets:zhong_secretome_of_lung_cancer_and_endothelium	57	0.1624	0.0089304	0.12875	0.1036
GO_bp:go_regulation_of_defense_response_to_virus_by_host	33	0.22532	0.009434	0.17866	0.10363
Curated_gene_sets:pid_hiv_nef_pathway	33	0.20822	0.008718	0.16514	0.10369
GO_mf:go_cation_chloride_symporter_activity	16	0.30495	0.0088944	0.24197	0.10379
Curated_gene_sets:reactome_rho_gtpases_activate_rhotekin_and_rhophilins	9	0.36826	0.0080573	0.29226	0.10383
GO_bp:go_muscle_organ_development	370	0.068217	0.0094774	0.054141	0.10385
GO_bp:go_monovalent_inorganic_cation_homeostasis	146	0.10203	0.0089586	0.080984	0.10386
GO_mf:go_galanin_receptor_activity	10	0.44985	0.010374	0.35705	0.10386
GO_bp:go_jnk_cascade	201	0.089508	0.0092074	0.071079	0.10397
GO_bp:go_regulation_of_glial_cell_apoptotic_process	9	0.39452	0.0086318	0.3133	0.10398
Curated_gene_sets:marks_hdac_targets_up	21	0.29841	0.0099698	0.23718	0.10418
Curated_gene_sets:biocarta_pparg_pathway	8	0.53654	0.011068	0.42713	0.10454
GO_bp:go_beta_catenin_destruction_complex_assembly	4	0.62924	0.0091794	0.50092	0.10454
GO_bp:go_guanosine_containing_compound_biosynthetic_process	12	0.30331	0.0076621	0.24149	0.10457
GO_bp:go_viral_latency	10	0.32639	0.0075273	0.26003	0.10471
Curated_gene_sets:soucek_myc_targets	10	0.42126	0.0097152	0.33567	0.10475
Curated_gene_sets:kim_glis2_targets_dn	6	0.62697	0.011201	0.49959	0.10475
GO_mf:go_cation_cation_antiporter_activity	24	0.25307	0.0090382	0.2018	0.10492
GO_bp:go_n_glycan_processing	15	0.31805	0.0089822	0.25367	0.10497
GO_bp:go_import_into_cell	655	0.050481	0.009259	0.040278	0.10505
GO_bp:go_response_to_interleukin_12	47	0.17169	0.0085757	0.13705	0.10516
GO_bp:go_cell_surface_receptor_signaling_pathway_involved_in_cell_cell_signaling	581	0.05326	0.0092189	0.042523	0.1052
Curated_gene_sets:benporath_es_core_nine	8	0.36743	0.0075795	0.29342	0.10525
Curated_gene_sets:zeilstra_cd44_targets_up	9	0.44511	0.0097385	0.35555	0.10531
GO_bp:go_positive_regulation_of_dendrite_development	62	0.15133	0.0086777	0.12087	0.10531
Curated_gene_sets:berenjeno_rock_signaling_not_via_rhoa_dn	48	0.1927	0.0097267	0.15393	0.10532
GO_bp:go_sensory_perception_of_temperature_stimulus	21	0.28337	0.0094676	0.22636	0.10532
GO_bp:go_cytoskeleton_dependent_intracellular_transport	166	0.09331	0.0087311	0.074583	0.10546
GO_bp:go_endocrine_hormone_secretion	45	0.18264	0.0089268	0.14599	0.10547
Curated_gene_sets:reactome_beta_catenin_phosphorylation_cascade	16	0.29714	0.0086666	0.23757	0.10552
GO_bp:go_adipose_tissue_development	41	0.19908	0.0092888	0.15922	0.1056
Curated_gene_sets:reactome_programmed_cell_death	173	0.092234	0.0088089	0.073787	0.10566
GO_bp:go_regulation_of_oxidative_stress_induced_cell_death	57	0.1681	0.0092438	0.1345	0.1057
Curated_gene_sets:reactome_gaba_synthesis_release_reuptake_and_degradation	19	0.30836	0.0098	0.24674	0.10571
Curated_gene_sets:reactome_inflammasomes	20	0.27044	0.0088181	0.21653	0.10584
GO_mf:go_cadherin_binding_involved_in_cell_cell_adhesion	19	0.30073	0.0095574	0.24078	0.10585
GO_bp:go_regulation_of_cdc42_protein_signal_transduction	7	0.57587	0.011112	0.46117	0.10589
GO_bp:go_import_across_plasma_membrane	109	0.1225	0.0093025	0.098113	0.10592
GO_bp:go_multicellular_organismal_signaling	190	0.099482	0.0099524	0.079683	0.10594
GO_bp:go_myeloid_cell_homeostasis	134	0.11011	0.0092647	0.088198	0.10595
GO_bp:go_gpi_anchor_biosynthetic_process	30	0.20656	0.0082467	0.16556	0.10608
Curated_gene_sets:plasari_nfic_targets_basal_up	27	0.2741	0.010382	0.21975	0.10615
GO_bp:go_hormone_transport	304	0.075001	0.0094618	0.060139	0.10618
GO_bp:go_regulation_of_cellular_response_to_macrophage_colony_stimulating_factor_stimulus	5	0.65767	0.010726	0.52743	0.10622
Curated_gene_sets:nakamura_tumor_zone_peripheral_vs_central_up	262	0.075012	0.0087952	0.060197	0.10637
GO_bp:go_regulation_of_neuron_migration	35	0.2169	0.009352	0.17418	0.10653
GO_cc:go_cytoplasmic_vesicle_part	1393	0.033778	0.0088491	0.027133	0.1066
GO_bp:go_response_to_cobalt_ion	9	0.41467	0.0090727	0.33318	0.10665
Curated_gene_sets:simbulan_uv_response_immortalized_dn	31	0.22256	0.009032	0.1789	0.10675
Curated_gene_sets:johansson_brain_cancer_early_vs_late_dn	42	0.1799	0.0084954	0.14462	0.10676
Curated_gene_sets:hummerich_skin_cancer_progression_dn	97	0.12033	0.0086228	0.096764	0.10684
GO_bp:go_negative_regulation_of_osteoblast_differentiation	41	0.20983	0.0097903	0.16879	0.10692
GO_bp:go_dendrite_development	202	0.087362	0.0090088	0.070282	0.10694
Curated_gene_sets:vantveer_breast_cancer_brca1_dn	47	0.17416	0.0086992	0.14016	0.10701
GO_bp:go_translational_elongation	130	0.10048	0.0083284	0.080881	0.10707
GO_cc:go_growth_cone_part	15	0.35813	0.010114	0.28833	0.10711
Curated_gene_sets:ongusaha_tp53_targets	31	0.21447	0.0087037	0.1727	0.10716
GO_bp:go_maintenance_of_protein_localization_in_endoplasmic_reticulum	12	0.32946	0.0083228	0.26535	0.1072
GO_bp:go_sodium_ion_import_across_plasma_membrane	13	0.35004	0.0092036	0.28193	0.1072
GO_bp:go_calcium_mediated_signaling	205	0.090539	0.0094047	0.07293	0.10723
Curated_gene_sets:chiaradonna_neoplastic_transformation_kras_cdc25_dn	48	0.1792	0.009045	0.1444	0.10732
Curated_gene_sets:xu_response_to_tretinoin_dn	11	0.42058	0.010173	0.33901	0.10738
Curated_gene_sets:zhu_cmv_all_dn	115	0.12663	0.009876	0.10208	0.1074
Curated_gene_sets:kyng_dna_damage_dn	175	0.089403	0.0085872	0.072075	0.10742
GO_bp:go_commitment_of_neuronal_cell_to_specific_neuron_type_in_forebrain	7	0.5634	0.010872	0.45457	0.1076
GO_bp:go_taxis	602	0.055101	0.009703	0.044488	0.10776
GO_bp:go_ribosomal_protein_import_into_nucleus	8	0.46295	0.0095499	0.3739	0.10783
GO_bp:go_histone_h2a_monoubiquitination	15	0.30816	0.0087029	0.24889	0.10784
Curated_gene_sets:reactome_rho_gtpases_activate_cit	19	0.27707	0.0088057	0.22382	0.10788
GO_bp:go_leukotriene_signaling_pathway	5	0.63634	0.010378	0.51408	0.1079
GO_mf:go_passive_transmembrane_transporter_activity	424	0.06509	0.0096661	0.052584	0.1079
GO_bp:go_hippo_signaling	36	0.20256	0.0088571	0.16365	0.10791
Curated_gene_sets:nick_response_to_proc_treatment_dn	23	0.2588	0.0090484	0.20914	0.10797
Curated_gene_sets:pid_lpa4_pathway	14	0.36279	0.0098986	0.29321	0.10799
Curated_gene_sets:chung_blister_cytotoxicity_up	128	0.10762	0.0088519	0.086988	0.10801
GO_bp:go_regulation_of_nuclear_division	197	0.084066	0.0085621	0.067953	0.10803
Curated_gene_sets:xu_response_to_tretinoin_and_nsc682994_dn	14	0.38729	0.010567	0.3131	0.10806
Curated_gene_sets:reactome_common_pathway_of_fibrin_clot_formation	20	0.27809	0.0090672	0.22492	0.10817
GO_bp:go_forebrain_neuron_fate_commitment	10	0.48318	0.011143	0.39091	0.10823
Curated_gene_sets:heidenblad_amplified_in_pancreatic_cancer	53	0.1868	0.0099062	0.15113	0.10824
GO_bp:go_long_term_synaptic_potentiation	83	0.14045	0.0093134	0.11365	0.10827
GO_mf:go_ornithine_decarboxylase_regulator_activity	6	0.44314	0.007917	0.35865	0.10832
Curated_gene_sets:reactome_semaphorin_interactions	61	0.15651	0.0089025	0.12678	0.10852
GO_bp:go_positive_regulation_of_neuron_apoptotic_process	49	0.16906	0.0086216	0.13702	0.10863
GO_bp:go_regulation_of_branching_involved_in_prostate_gland_morphogenesis	7	0.57166	0.011031	0.46356	0.10876
GO_mf:go_er_retention_sequence_binding	5	0.50994	0.0083168	0.41356	0.10879
GO_bp:go_barbed_end_actin_filament_capping	19	0.28111	0.0089341	0.228	0.10881
GO_bp:go_protein_deglutamylation	7	0.60859	0.011744	0.49367	0.10884
GO_cc:go_voltage_gated_sodium_channel_complex	14	0.38647	0.010545	0.3136	0.10891
GO_bp:go_exploration_behavior	23	0.23479	0.0082088	0.19052	0.10892
GO_bp:go_positive_regulation_of_oxidative_stress_induced_cell_death	12	0.37004	0.009348	0.30028	0.10892
Curated_gene_sets:urs_adipocyte_differentiation_dn	30	0.23492	0.0093788	0.19076	0.10908
Curated_gene_sets:martinez_tp53_targets_up	572	0.051476	0.0088431	0.041806	0.10911
GO_mf:go_cysteine_type_endopeptidase_activity_involved_in_apoptotic_process	15	0.35991	0.010164	0.29236	0.10916
GO_bp:go_regulation_of_adipose_tissue_development	8	0.51249	0.010572	0.4164	0.10921
Curated_gene_sets:martinez_rb1_targets_up	638	0.048367	0.0087594	0.039311	0.10929
GO_bp:go_neuropeptide_signaling_pathway	96	0.13464	0.0095989	0.10944	0.10931
Curated_gene_sets:gu_pdef_targets_up	69	0.17068	0.010323	0.13875	0.10934
Curated_gene_sets:reactome_gene_and_protein_expression_by_jak_stat_signaling_after_interleukin_12_stimulation	35	0.18778	0.0080962	0.15269	0.10939
Curated_gene_sets:reactome_phosphorylation_site_mutants_of_ctnnb1_are_not_targeted_to_the_proteasome_by_the_destruction_complex	14	0.31219	0.0085179	0.25385	0.1094
GO_bp:go_renal_tubule_development	91	0.14265	0.0099025	0.11608	0.10957
GO_bp:go_negative_regulation_of_rna_metabolic_process	44	0.17751	0.0085795	0.14446	0.10958
Curated_gene_sets:reactome_translation	278	0.06865	0.0082879	0.055914	0.10977
GO_bp:go_corticotropin_secretion	6	0.40345	0.0072079	0.32868	0.10983
Curated_gene_sets:iizuka_liver_cancer_progression_g1_g2_up	12	0.31181	0.007877	0.25408	0.10988
Curated_gene_sets:boyerinas_oncofetal_targets_of_let7a1	10	0.37041	0.0085425	0.30183	0.10988
GO_cc:go_histone_deacetylase_complex	64	0.15124	0.008811	0.12324	0.10988
Curated_gene_sets:dutertre_estradiol_response_24hr_dn	485	0.060263	0.0095556	0.049117	0.10993
GO_bp:go_erythrocyte_development	28	0.23429	0.009037	0.19099	0.10997
Curated_gene_sets:reactome_wax_and_plasmalogen_biosynthesis	5	0.50924	0.0083054	0.41515	0.10999
Curated_gene_sets:marzec_il2_signaling_up	108	0.11271	0.0085202	0.091894	0.11
Curated_gene_sets:abdelmohsen_elavl4_targets	16	0.26111	0.0076158	0.21307	0.1102
GO_bp:go_nuclear_chromosome_segregation	244	0.073451	0.0083151	0.059945	0.11024
GO_bp:go_pigment_metabolic_process	66	0.14365	0.0084985	0.11726	0.11028
Curated_gene_sets:appierto_response_to_fenretinide_dn	49	0.1688	0.0086082	0.13785	0.11038
GO_bp:go_positive_regulation_of_cholesterol_esterification	9	0.42007	0.0091908	0.34311	0.11043
GO_bp:go_microglial_cell_migration	7	0.43016	0.0083007	0.35135	0.11043
GO_bp:go_positive_regulation_of_transcription_by_rna_polymerase_ii	1121	0.03813	0.0090308	0.031162	0.11056
GO_bp:go_histone_threonine_phosphorylation	7	0.49541	0.0095598	0.40514	0.11071
GO_mf:go_histone_threonine_kinase_activity	7	0.49541	0.0095598	0.40514	0.11071
GO_bp:go_postsynaptic_specialization_organization	32	0.22896	0.0094401	0.18732	0.1108
GO_bp:go_gmp_metabolic_process	8	0.42585	0.0087846	0.34855	0.11091
Curated_gene_sets:biocarta_msp_pathway	5	0.42042	0.0068568	0.34418	0.11096
GO_bp:go_nerve_development	76	0.15602	0.0099019	0.12784	0.11115
GO_bp:go_androgen_receptor_signaling_pathway	55	0.15665	0.0084625	0.12835	0.11115
Curated_gene_sets:iwanaga_e2f1_targets_induced_by_serum	24	0.2524	0.0090144	0.20691	0.11127
GO_bp:go_regulation_of_rna_metabolic_process	205	0.079936	0.0083033	0.065539	0.1113
GO_bp:go_rna_catabolic_process	371	0.059695	0.0083044	0.048964	0.1114
GO_mf:go_cyclin_dependent_protein_serine_threonine_kinase_inhibitor_activity	12	0.38691	0.0097741	0.31762	0.11159
GO_bp:go_chemical_homeostasis	1099	0.039118	0.0091791	0.032113	0.1116
GO_bp:go_regulation_of_motor_neuron_apoptotic_process	5	0.44592	0.0072727	0.36609	0.11161
Curated_gene_sets:whitfield_cell_cycle_g2_m	195	0.086247	0.00874	0.070817	0.11164
GO_mf:go_dolichyl_phosphate_mannose_protein_mannosyltransferase_activity	8	0.3998	0.0082472	0.32827	0.11164
GO_bp:go_interleukin_12_biosynthetic_process	6	0.5276	0.009426	0.43328	0.11168
Curated_gene_sets:davicioni_rhabdomyosarcoma_pax_foxo1_fusion_up	59	0.17683	0.0098929	0.14523	0.11169
Curated_gene_sets:darwiche_squamous_cell_carcinoma_up	135	0.10261	0.0086654	0.08427	0.1117
GO_bp:go_chromosome_organization	1083	0.036586	0.0085261	0.03005	0.11172
GO_mf:go_structural_constituent_of_nuclear_pore	25	0.22664	0.0082611	0.18619	0.11176
Curated_gene_sets:zhang_response_to_ikk_inhibitor_and_tnf_up	217	0.086861	0.00928	0.071396	0.11189
GO_bp:go_inositol_phosphate_biosynthetic_process	42	0.17557	0.0082909	0.14439	0.11201
GO_bp:go_virion_assembly	38	0.17988	0.0080807	0.14794	0.11203
GO_mf:go_ubiquitin_protein_transferase_inhibitor_activity	6	0.52991	0.0094672	0.43624	0.11225
GO_bp:go_receptor_recycling	33	0.19409	0.0081263	0.15981	0.11229
Curated_gene_sets:kyng_response_to_h2o2_via_ercc6_up	37	0.1873	0.008303	0.15428	0.11237
Curated_gene_sets:tsunoda_cisplatin_resistance_dn	44	0.19905	0.0096205	0.16398	0.1124
GO_bp:go_regulation_of_production_of_small_rna_involved_in_gene_silencing_by_rna	20	0.29008	0.0094585	0.23901	0.11244
GO_cc:go_immunological_synapse	34	0.19998	0.0084987	0.1648	0.11248
GO_bp:go_positive_regulation_of_plasma_membrane_bounded_cell_projection_assembly	94	0.12054	0.008504	0.099407	0.11265
[truncated: 13,483 more rows]
