# Supplementary material for: Genetic determinants of daytime napping and effects on cardiometabolic health
Source: Nat Commun. 2021 Feb 10;12:900. doi: 10.1038/s41467-020-20585-3 (PMC7876146; doi:10.1038/s41467-020-20585-3)
Supplement: Supplementary file 13 — Supplementary Data 9 [file 41467_2020_20585_MOESM13_ESM.xlsx]

## Sheet: Sheet1
Supplementary Data 9. Pascal pathway-based enrichment test using Pascal (gene-set enrichment analysis using 1,077 pathways from KEGG, REACTOME, BIOCARTA databases). Significant pathways with P <4.64E-05 for 1,077 tested pathways are bolded.
Name	chi2Pvalue	empPvalue
REACTOME_TRANSMISSION_ACROSS_CHEMICAL_SYNAPSES	6.225e-06	2.18e-05
REACTOME_NEURONAL_SYSTEM	7.04899e-06	3.06e-05
REACTOME_OPIOID_SIGNALLING	1.5971e-05	3.19e-05
REACTOME_DEVELOPMENTAL_BIOLOGY	7.02209e-06	3.45e-05
REACTOME_SIGNALING_BY_GPCR	4.78852e-05	3.5e-05
BIOCARTA_CK1_PATHWAY	1.60547e-05	5.2e-05
REACTOME_INTEGRATION_OF_ENERGY_METABOLISM	4.85031e-05	7.8e-05
REACTOME_NEUROTRANSMITTER_RECEPTOR_BINDING_AND_DOWNSTREAM_TRANSMISSION_IN_THE_POSTSYNAPTIC_CELL	5.17576e-05	9.2e-05
KEGG_LONG_TERM_DEPRESSION	0.000119168	0.000134
REACTOME_TRAFFICKING_OF_GLUR2_CONTAINING_AMPA_RECEPTORS	0.000210625	0.000148
REACTOME_TRAFFICKING_OF_AMPA_RECEPTORS	0.000284283	0.00021
REACTOME_PLC_BETA_MEDIATED_EVENTS	0.000161063	0.000254
BIOCARTA_NOS1_PATHWAY	0.00015565	0.000325
REACTOME_ADHERENS_JUNCTIONS_INTERACTIONS	0.000120187	0.000381
REACTOME_HEMOSTASIS	0.00019503	0.00052
KEGG_CALCIUM_SIGNALING_PATHWAY	0.000255575	0.00052
BIOCARTA_AGPCR_PATHWAY	0.000237553	0.00053
BIOCARTA_CHREBP2_PATHWAY	0.00057218	0.00064
KEGG_MELANOGENESIS	0.000978615	0.00075
REACTOME_GPCR_DOWNSTREAM_SIGNALING	0.000712731	0.00083
REACTOME_CELL_CELL_JUNCTION_ORGANIZATION	0.00136526	0.00118
REACTOME_REGULATION_OF_INSULIN_SECRETION	0.00121209	0.00149
BIOCARTA_BIOPEPTIDES_PATHWAY	0.00110774	0.00166
BIOCARTA_GPCR_PATHWAY	0.00100407	0.0018
KEGG_WNT_SIGNALING_PATHWAY	0.0025782	0.00183
REACTOME_AXON_GUIDANCE	0.000447254	0.00193
REACTOME_DAG_AND_IP3_SIGNALING	0.000736252	0.00194
BIOCARTA_VEGF_PATHWAY	0.00110309	0.00226
REACTOME_DARPP_32_EVENTS	0.00154562	0.00241
KEGG_PHOSPHATIDYLINOSITOL_SIGNALING_SYSTEM	0.0035942	0.00313
BIOCARTA_VIP_PATHWAY	0.00255072	0.00314
BIOCARTA_CCR3_PATHWAY	0.00172129	0.0032
KEGG_AMINOACYL_TRNA_BIOSYNTHESIS	0.00530493	0.00503
REACTOME_TRNA_AMINOACYLATION	0.00549377	0.00508
KEGG_NEUROACTIVE_LIGAND_RECEPTOR_INTERACTION	0.00499217	0.00527
REACTOME_TRANSCRIPTIONAL_REGULATION_OF_WHITE_ADIPOCYTE_DIFFERENTIATION	0.00490696	0.00576
BIOCARTA_CALCINEURIN_PATHWAY	0.00472379	0.00634
REACTOME_CELL_JUNCTION_ORGANIZATION	0.00945603	0.0064
REACTOME_G_PROTEIN_ACTIVATION	0.00737215	0.00652
BIOCARTA_CREB_PATHWAY	0.00469241	0.00679
REACTOME_PKA_MEDIATED_PHOSPHORYLATION_OF_CREB	0.00427378	0.00887
BIOCARTA_CARM1_PATHWAY	0.00696905	0.00915
KEGG_FC_GAMMA_R_MEDIATED_PHAGOCYTOSIS	0.00686037	0.00953
BIOCARTA_TRKA_PATHWAY	0.00920326	0.0097
BIOCARTA_CARDIACEGF_PATHWAY	0.00814062	0.00978
REACTOME_PACKAGING_OF_TELOMERE_ENDS	0.00605658	0.00998
REACTOME_DOPAMINE_NEUROTRANSMITTER_RELEASE_CYCLE	0.00644245	0.01091
KEGG_TIGHT_JUNCTION	0.0135333	0.01093
BIOCARTA_CDMAC_PATHWAY	0.0092885	0.01142
BIOCARTA_RHO_PATHWAY	0.0109453	0.01158
REACTOME_BIOSYNTHESIS_OF_THE_N_GLYCAN_PRECURSOR_DOLICHOL_LIPID_LINKED_OLIGOSACCHARIDE_LLO_AND_TRANSFER_TO_A_NASCENT_PROTEIN	0.00976101	0.01182
KEGG_LONG_TERM_POTENTIATION	0.00638778	0.01201
REACTOME_G_ALPHA_Z_SIGNALLING_EVENTS	0.00602288	0.01259
REACTOME_CELL_CELL_COMMUNICATION	0.015338	0.01304
BIOCARTA_LEPTIN_PATHWAY	0.022304	0.01342
KEGG_NON_SMALL_CELL_LUNG_CANCER	0.00991157	0.01356
REACTOME_EARLY_PHASE_OF_HIV_LIFE_CYCLE	0.0270837	0.0138
REACTOME_RORA_ACTIVATES_CIRCADIAN_EXPRESSION	0.00766716	0.01399
REACTOME_TELOMERE_MAINTENANCE	0.0288638	0.01399
BIOCARTA_PPARA_PATHWAY	0.0100518	0.01469
REACTOME_PHOSPHOLIPASE_C_MEDIATED_CASCADE	0.0101815	0.01602
REACTOME_FACTORS_INVOLVED_IN_MEGAKARYOCYTE_DEVELOPMENT_AND_PLATELET_PRODUCTION	0.010452	0.01641
BIOCARTA_MYOSIN_PATHWAY	0.0178037	0.01718
REACTOME_CA_DEPENDENT_EVENTS	0.010639	0.01824
REACTOME_CRMPS_IN_SEMA3A_SIGNALING	0.00937558	0.01834
REACTOME_APOPTOTIC_CLEAVAGE_OF_CELLULAR_PROTEINS	0.0194422	0.01863
REACTOME_CYTOSOLIC_TRNA_AMINOACYLATION	0.0214492	0.01866
REACTOME_SIGNALLING_BY_NGF	0.00774066	0.01881
KEGG_PATHWAYS_IN_CANCER	0.0193205	0.02067
REACTOME_APOPTOTIC_EXECUTION_PHASE	0.0255434	0.02115
BIOCARTA_PITX2_PATHWAY	0.022841	0.02264
BIOCARTA_CXCR4_PATHWAY	0.023831	0.02316
REACTOME_PLATELET_CALCIUM_HOMEOSTASIS	0.0160923	0.02318
REACTOME_CASPASE_MEDIATED_CLEAVAGE_OF_CYTOSKELETAL_PROTEINS	0.0214102	0.02374
REACTOME_NOREPINEPHRINE_NEUROTRANSMITTER_RELEASE_CYCLE	0.0146259	0.02409
REACTOME_INHIBITION_OF_INSULIN_SECRETION_BY_ADRENALINE_NORADRENALINE	0.0323243	0.02491
REACTOME_FATTY_ACID_TRIACYLGLYCEROL_AND_KETONE_BODY_METABOLISM	0.0365754	0.0252
KEGG_GAP_JUNCTION	0.018887	0.02545
REACTOME_REGULATION_OF_WATER_BALANCE_BY_RENAL_AQUAPORINS	0.0131605	0.02578
BIOCARTA_DREAM_PATHWAY	0.0188896	0.02641
BIOCARTA_BARRESTIN_PATHWAY	0.0160404	0.02675
KEGG_ADHERENS_JUNCTION	0.0151176	0.02701
REACTOME_ROLE_OF_SECOND_MESSENGERS_IN_NETRIN1_SIGNALING	0.0231865	0.02709
KEGG_ARRHYTHMOGENIC_RIGHT_VENTRICULAR_CARDIOMYOPATHY_ARVC	0.0105148	0.02715
REACTOME_CIRCADIAN_REPRESSION_OF_EXPRESSION_BY_REV_ERBA	0.0162712	0.02764
REACTOME_GLUCAGON_SIGNALING_IN_METABOLIC_REGULATION	0.0158104	0.02767
BIOCARTA_PLCE_PATHWAY	0.0203466	0.02814
BIOCARTA_BARR_MAPK_PATHWAY	0.0170806	0.02867
REACTOME_APOPTOSIS	0.0567501	0.02946
REACTOME_TRIGLYCERIDE_BIOSYNTHESIS	0.0439494	0.02979
KEGG_INOSITOL_PHOSPHATE_METABOLISM	0.0428978	0.03003
BIOCARTA_TCR_PATHWAY	0.0263615	0.0304
BIOCARTA_BAD_PATHWAY	0.0246709	0.0305
REACTOME_AQUAPORIN_MEDIATED_TRANSPORT	0.0168974	0.03174
KEGG_VEGF_SIGNALING_PATHWAY	0.0307746	0.03175
KEGG_VASOPRESSIN_REGULATED_WATER_REABSORPTION	0.0307276	0.03239
BIOCARTA_SHH_PATHWAY	0.0273863	0.03285
BIOCARTA_CHEMICAL_PATHWAY	0.0314722	0.03335
BIOCARTA_EDG1_PATHWAY	0.0325784	0.03342
BIOCARTA_BCR_PATHWAY	0.0285955	0.03345
REACTOME_MEIOTIC_SYNAPSIS	0.0235752	0.03349
REACTOME_PLATELET_ACTIVATION_SIGNALING_AND_AGGREGATION	0.0268538	0.03418
REACTOME_G_ALPHA_S_SIGNALLING_EVENTS	0.0204885	0.03487
REACTOME_NGF_SIGNALLING_VIA_TRKA_FROM_THE_PLASMA_MEMBRANE	0.0201951	0.03579
REACTOME_SIGNALING_BY_ERBB2	0.02219	0.03593
REACTOME_FORMATION_OF_ATP_BY_CHEMIOSMOTIC_COUPLING	0.0293403	0.03613
REACTOME_FATTY_ACYL_COA_BIOSYNTHESIS	0.0660442	0.03653
KEGG_VASCULAR_SMOOTH_MUSCLE_CONTRACTION	0.0202136	0.03669
BIOCARTA_SRCRPTP_PATHWAY	0.0363463	0.03678
REACTOME_REGULATION_OF_INSULIN_SECRETION_BY_ACETYLCHOLINE	0.029905	0.03687
BIOCARTA_MPR_PATHWAY	0.0342856	0.0369
KEGG_ALPHA_LINOLENIC_ACID_METABOLISM	0.0689787	0.03701
KEGG_ALZHEIMERS_DISEASE	0.0267928	0.03731
BIOCARTA_STATHMIN_PATHWAY	0.0297881	0.03778
BIOCARTA_CCR5_PATHWAY	0.0493718	0.03802
BIOCARTA_BARRESTIN_SRC_PATHWAY	0.0245829	0.0382
REACTOME_NETRIN1_SIGNALING	0.028781	0.03822
BIOCARTA_SPPA_PATHWAY	0.0429453	0.03874
BIOCARTA_EIF4_PATHWAY	0.0462392	0.03915
BIOCARTA_MEF2D_PATHWAY	0.0325099	0.03996
REACTOME_CIRCADIAN_CLOCK	0.0203716	0.04018
REACTOME_MTORC1_MEDIATED_SIGNALLING	0.0364887	0.04033
REACTOME_GABA_RECEPTOR_ACTIVATION	0.0199566	0.04086
REACTOME_NEUROTRANSMITTER_RELEASE_CYCLE	0.0250365	0.0411
KEGG_AXON_GUIDANCE	0.014713	0.04129
BIOCARTA_AKAPCENTROSOME_PATHWAY	0.0350077	0.0427
REACTOME_SIGNALING_BY_WNT	0.0592917	0.04443
KEGG_GLIOMA	0.0421306	0.04448
BIOCARTA_CFTR_PATHWAY	0.0423545	0.04584
BIOCARTA_NO1_PATHWAY	0.0315798	0.04616
BIOCARTA_P35ALZHEIMERS_PATHWAY	0.0609667	0.04651
BIOCARTA_TPO_PATHWAY	0.054475	0.04712
KEGG_BASAL_CELL_CARCINOMA	0.0872257	0.04793
REACTOME_PROCESSIVE_SYNTHESIS_ON_THE_LAGGING_STRAND	0.134768	0.04811
REACTOME_INTRINSIC_PATHWAY_FOR_APOPTOSIS	0.0726963	0.04837
REACTOME_RNA_POL_I_PROMOTER_OPENING	0.0251475	0.04862
REACTOME_ANTIGEN_ACTIVATES_B_CELL_RECEPTOR_LEADING_TO_GENERATION_OF_SECOND_MESSENGERS	0.0443618	0.04913
REACTOME_ASPARAGINE_N_LINKED_GLYCOSYLATION	0.0351134	0.05067
BIOCARTA_EIF2_PATHWAY	0.0298978	0.05134
REACTOME_DEADENYLATION_DEPENDENT_MRNA_DECAY	0.0338345	0.05167
REACTOME_ALPHA_LINOLENIC_ACID_ALA_METABOLISM	0.185384	0.05197
REACTOME_REGULATION_OF_INSULIN_SECRETION_BY_GLUCAGON_LIKE_PEPTIDE1	0.0397755	0.05226
REACTOME_G_ALPHA_Q_SIGNALLING_EVENTS	0.073212	0.05228
REACTOME_RESPONSE_TO_ELEVATED_PLATELET_CYTOSOLIC_CA2_	0.0531914	0.05269
REACTOME_APOBEC3G_MEDIATED_RESISTANCE_TO_HIV1_INFECTION	0.0380323	0.05288
REACTOME_G_ALPHA_I_SIGNALLING_EVENTS	0.0318158	0.05296
REACTOME_REMOVAL_OF_THE_FLAP_INTERMEDIATE_FROM_THE_C_STRAND	0.17267	0.05311
REACTOME_DEADENYLATION_OF_MRNA	0.0437164	0.05319
REACTOME_NCAM_SIGNALING_FOR_NEURITE_OUT_GROWTH	0.0283287	0.05412
KEGG_MAPK_SIGNALING_PATHWAY	0.0487917	0.05416
BIOCARTA_MCALPAIN_PATHWAY	0.0495486	0.05508
KEGG_INSULIN_SIGNALING_PATHWAY	0.0633061	0.05515
KEGG_REGULATION_OF_ACTIN_CYTOSKELETON	0.0380699	0.05585
KEGG_DILATED_CARDIOMYOPATHY	0.0204795	0.05671
REACTOME_GPCR_LIGAND_BINDING	0.072676	0.05679
BIOCARTA_PDGF_PATHWAY	0.060332	0.0568
BIOCARTA_IGF1R_PATHWAY	0.0477851	0.05767
BIOCARTA_EGF_PATHWAY	0.0613398	0.05793
BIOCARTA_AKAP13_PATHWAY	0.0656763	0.05852
KEGG_N_GLYCAN_BIOSYNTHESIS	0.0604183	0.05984
REACTOME_BMAL1_CLOCK_NPAS2_ACTIVATES_CIRCADIAN_EXPRESSION	0.0361448	0.06012
REACTOME_P53_DEPENDENT_G1_DNA_DAMAGE_RESPONSE	0.0635033	0.06013
BIOCARTA_GH_PATHWAY	0.0661233	0.06042
REACTOME_GABA_A_RECEPTOR_ACTIVATION	0.046086	0.06052
KEGG_ERBB_SIGNALING_PATHWAY	0.0554907	0.06084
BIOCARTA_PS1_PATHWAY	0.0619866	0.06086
BIOCARTA_CSK_PATHWAY	0.0557864	0.06161
REACTOME_GASTRIN_CREB_SIGNALLING_PATHWAY_VIA_PKC_AND_MAPK	0.0834325	0.06218
KEGG_GNRH_SIGNALING_PATHWAY	0.0436812	0.06242
BIOCARTA_PAR1_PATHWAY	0.0779455	0.06262
BIOCARTA_EIF_PATHWAY	0.0790615	0.06469
REACTOME_MITOCHONDRIAL_TRNA_AMINOACYLATION	0.0696325	0.06832
REACTOME_SIGNALING_BY_THE_B_CELL_RECEPTOR_BCR	0.0854984	0.06961
BIOCARTA_CBL_PATHWAY	0.0816536	0.07091
REACTOME_CTNNB1_PHOSPHORYLATION_CASCADE	0.0825567	0.07193
KEGG_HYPERTROPHIC_CARDIOMYOPATHY_HCM	0.0307899	0.07213
KEGG_CHEMOKINE_SIGNALING_PATHWAY	0.0438556	0.07261
REACTOME_PPARA_ACTIVATES_GENE_EXPRESSION	0.0843827	0.0727
REACTOME_REGULATION_OF_ORNITHINE_DECARBOXYLASE_ODC	0.074369	0.07277
REACTOME_AUTODEGRADATION_OF_THE_E3_UBIQUITIN_LIGASE_COP1	0.0922882	0.07326
REACTOME_ELEVATION_OF_CYTOSOLIC_CA2_LEVELS	0.0647973	0.07339
BIOCARTA_GABA_PATHWAY	0.0567247	0.07344
BIOCARTA_ARENRF2_PATHWAY	0.0837522	0.07475
BIOCARTA_GATA3_PATHWAY	0.0813664	0.07591
REACTOME_SEMAPHORIN_INTERACTIONS	0.0512507	0.07654
REACTOME_ADENYLATE_CYCLASE_INHIBITORY_PATHWAY	0.0485029	0.0767
BIOCARTA_AKAP95_PATHWAY	0.0937926	0.07975
REACTOME_MITOCHONDRIAL_PROTEIN_IMPORT	0.0543288	0.08024
REACTOME_SIGNALING_BY_EGFR_IN_CANCER	0.0646456	0.08219
REACTOME_SMOOTH_MUSCLE_CONTRACTION	0.189094	0.08289
REACTOME_MYOGENESIS	0.0772629	0.08315
REACTOME_NCAM1_INTERACTIONS	0.0567868	0.08407
REACTOME_UNBLOCKING_OF_NMDA_RECEPTOR_GLUTAMATE_BINDING_AND_ACTIVATION	0.0629925	0.08417
REACTOME_PLATELET_HOMEOSTASIS	0.0553265	0.08544
REACTOME_CLASS_A1_RHODOPSIN_LIKE_RECEPTORS	0.0948036	0.08569
KEGG_ENDOCYTOSIS	0.0510202	0.08587
REACTOME_L1CAM_INTERACTIONS	0.0490716	0.08625
KEGG_BIOSYNTHESIS_OF_UNSATURATED_FATTY_ACIDS	0.205337	0.08628
REACTOME_DCC_MEDIATED_ATTRACTIVE_SIGNALING	0.0695526	0.08638
REACTOME_SCF_BETA_TRCP_MEDIATED_DEGRADATION_OF_EMI1	0.106649	0.08661
REACTOME_CALNEXIN_CALRETICULIN_CYCLE	0.0566684	0.08707
REACTOME_ION_CHANNEL_TRANSPORT	0.0569262	0.08737
REACTOME_CROSS_PRESENTATION_OF_SOLUBLE_EXOGENOUS_ANTIGENS_ENDOSOMES	0.0972896	0.0879
REACTOME_LOSS_OF_NLP_FROM_MITOTIC_CENTROSOMES	0.057777	0.0885
REACTOME_LAGGING_STRAND_SYNTHESIS	0.22548	0.09052
REACTOME_CHROMOSOME_MAINTENANCE	0.142342	0.09054
BIOCARTA_TEL_PATHWAY	0.079075	0.09107
REACTOME_CDK_MEDIATED_PHOSPHORYLATION_AND_REMOVAL_OF_CDC6	0.108068	0.09116
REACTOME_EFFECTS_OF_PIP2_HYDROLYSIS	0.0812984	0.09136
REACTOME_DOWNSTREAM_SIGNAL_TRANSDUCTION	0.0711673	0.09146
REACTOME_SIGNALING_BY_PDGF	0.0748474	0.0919
REACTOME_METABOLISM_OF_LIPIDS_AND_LIPOPROTEINS	0.131421	0.09447
KEGG_LEUKOCYTE_TRANSENDOTHELIAL_MIGRATION	0.107348	0.09486
KEGG_TAURINE_AND_HYPOTAURINE_METABOLISM	0.116598	0.09492
BIOCARTA_P53_PATHWAY	0.0735864	0.09674
BIOCARTA_NDKDYNAMIN_PATHWAY	0.0661749	0.09683
REACTOME_TRAF3_DEPENDENT_IRF_ACTIVATION_PATHWAY	0.0715754	0.09754
REACTOME_ACTIVATION_OF_NF_KAPPAB_IN_B_CELLS	0.14015	0.09854
REACTOME_GABA_B_RECEPTOR_ACTIVATION	0.0703614	0.10044
BIOCARTA_PYK2_PATHWAY	0.132742	0.1012
REACTOME_G_BETA_GAMMA_SIGNALLING_THROUGH_PLC_BETA	0.0937348	0.10177
KEGG_AMYOTROPHIC_LATERAL_SCLEROSIS_ALS	0.0921763	0.103
BIOCARTA_INTRINSIC_PATHWAY	0.112952	0.10409
REACTOME_RETROGRADE_NEUROTROPHIN_SIGNALLING	0.0973676	0.10559
REACTOME_ACTIVATION_OF_KAINATE_RECEPTORS_UPON_GLUTAMATE_BINDING	0.0908211	0.10629
REACTOME_CELL_CYCLE	0.086136	0.10677
REACTOME_DOWNSTREAM_SIGNALING_OF_ACTIVATED_FGFR	0.0836622	0.10723
REACTOME_ADENYLATE_CYCLASE_ACTIVATING_PATHWAY	0.0773276	0.10737
REACTOME_SYNTHESIS_OF_SUBSTRATES_IN_N_GLYCAN_BIOSYTHESIS	0.118924	0.10783
KEGG_NATURAL_KILLER_CELL_MEDIATED_CYTOTOXICITY	0.129449	0.1083
REACTOME_SYNTHESIS_OF_DNA	0.189858	0.1083
BIOCARTA_GSK3_PATHWAY	0.112729	0.10841
REACTOME_LIGAND_GATED_ION_CHANNEL_TRANSPORT	0.07509	0.10858
REACTOME_INTERACTION_BETWEEN_L1_AND_ANKYRINS	0.0866012	0.10951
KEGG_PROTEASOME	0.142386	0.11115
REACTOME_S_PHASE	0.187328	0.11341
REACTOME_PECAM1_INTERACTIONS	0.128341	0.11401
KEGG_APOPTOSIS	0.13218	0.11516
BIOCARTA_PTC1_PATHWAY	0.0999869	0.11538
REACTOME_P53_INDEPENDENT_G1_S_DNA_DAMAGE_CHECKPOINT	0.137267	0.11574
REACTOME_MHC_CLASS_II_ANTIGEN_PRESENTATION	0.0611702	0.11604
REACTOME_G_PROTEIN_BETA_GAMMA_SIGNALLING	0.100029	0.11628
KEGG_COLORECTAL_CANCER	0.118805	0.1165
REACTOME_GABA_SYNTHESIS_RELEASE_REUPTAKE_AND_DEGRADATION	0.0806969	0.11662
REACTOME_ENDOSOMAL_SORTING_COMPLEX_REQUIRED_FOR_TRANSPORT_ESCRT	0.100721	0.11809
BIOCARTA_RNA_PATHWAY	0.094835	0.11854
REACTOME_PEPTIDE_LIGAND_BINDING_RECEPTORS	0.140599	0.12007
KEGG_NON_HOMOLOGOUS_END_JOINING	0.349827	0.1204
REACTOME_VOLTAGE_GATED_POTASSIUM_CHANNELS	0.0899876	0.12057
BIOCARTA_ERK5_PATHWAY	0.108154	0.1211
REACTOME_ENDOGENOUS_STEROLS	0.117818	0.12237
BIOCARTA_HDAC_PATHWAY	0.0712431	0.12409
REACTOME_MUSCLE_CONTRACTION	0.214982	0.12467
REACTOME_PKB_MEDIATED_EVENTS	0.126761	0.12518
REACTOME_SYNTHESIS_SECRETION_AND_INACTIVATION_OF_GIP	0.0971072	0.1264
KEGG_VIRAL_MYOCARDITIS	0.0995297	0.12786
BIOCARTA_CARM_ER_PATHWAY	0.0928072	0.12854
KEGG_FOCAL_ADHESION	0.117745	0.12865
REACTOME_RECYCLING_PATHWAY_OF_L1	0.112416	0.12894
KEGG_FC_EPSILON_RI_SIGNALING_PATHWAY	0.174131	0.13035
REACTOME_SCFSKP2_MEDIATED_DEGRADATION_OF_P27_P21	0.147126	0.13167
REACTOME_ACTIVATION_OF_THE_MRNA_UPON_BINDING_OF_THE_CAP_BINDING_COMPLEX_AND_EIFS_AND_SUBSEQUENT_BINDING_TO_43S	0.156304	0.1318
REACTOME_ADAPTIVE_IMMUNE_SYSTEM	0.0915882	0.1328
REACTOME_KINESINS	0.0802303	0.13546
REACTOME_N_GLYCAN_TRIMMING_IN_THE_ER_AND_CALNEXIN_CALRETICULIN_CYCLE	0.103659	0.13563
REACTOME_DESTABILIZATION_OF_MRNA_BY_AUF1_HNRNP_D0	0.162176	0.13581
REACTOME_GENERATION_OF_SECOND_MESSENGER_MOLECULES	0.162741	0.13895
REACTOME_COMMON_PATHWAY	0.136938	0.14007
BIOCARTA_TGFB_PATHWAY	0.139047	0.14051
REACTOME_METABOLISM_OF_PORPHYRINS	0.101588	0.14072
REACTOME_YAP1_AND_WWTR1_TAZ_STIMULATED_GENE_EXPRESSION	0.140773	0.14232
REACTOME_INCRETIN_SYNTHESIS_SECRETION_AND_INACTIVATION	0.130025	0.14351
KEGG_OOCYTE_MEIOSIS	0.0986398	0.14427
REACTOME_SIGNALING_BY_NOTCH	0.0966214	0.14534
REACTOME_INTEGRATION_OF_PROVIRUS	0.128732	0.14674
KEGG_SMALL_CELL_LUNG_CANCER	0.118917	0.14772
REACTOME_REGULATION_OF_AMPK_ACTIVITY_VIA_LKB1	0.122754	0.14847
REACTOME_ER_PHAGOSOME_PATHWAY	0.185258	0.14873
REACTOME_HORMONE_LIGAND_BINDING_RECEPTORS	0.212236	0.14943
REACTOME_FORMATION_OF_FIBRIN_CLOT_CLOTTING_CASCADE	0.153076	0.14945
BIOCARTA_WNT_PATHWAY	0.16194	0.14973
KEGG_CARDIAC_MUSCLE_CONTRACTION	0.0985421	0.14991
REACTOME_POTASSIUM_CHANNELS	0.10431	0.14998
KEGG_GLYCOSPHINGOLIPID_BIOSYNTHESIS_GANGLIO_SERIES	0.168502	0.15023
REACTOME_REGULATION_OF_MRNA_STABILITY_BY_PROTEINS_THAT_BIND_AU_RICH_ELEMENTS	0.150651	0.15286
REACTOME_METABOLISM_OF_PROTEINS	0.107168	0.15379
BIOCARTA_TFF_PATHWAY	0.139948	0.15504
BIOCARTA_PGC1A_PATHWAY	0.113418	0.15773
BIOCARTA_AT1R_PATHWAY	0.168125	0.15966
REACTOME_PROLONGED_ERK_ACTIVATION_EVENTS	0.158858	0.16042
REACTOME_GPVI_MEDIATED_ACTIVATION_CASCADE	0.15172	0.16071
KEGG_SULFUR_METABOLISM	0.208952	0.1615
BIOCARTA_KERATINOCYTE_PATHWAY	0.168637	0.16179
REACTOME_TGF_BETA_RECEPTOR_SIGNALING_IN_EMT_EPITHELIAL_TO_MESENCHYMAL_TRANSITION	0.186578	0.16209
BIOCARTA_VDR_PATHWAY	0.148106	0.16226
REACTOME_EXTENSION_OF_TELOMERES	0.3539	0.16275
KEGG_ENDOMETRIAL_CANCER	0.184774	0.16277
REACTOME_SIGNALLING_TO_ERKS	0.146224	0.16369
REACTOME_REGULATION_OF_APOPTOSIS	0.188767	0.16436
KEGG_B_CELL_RECEPTOR_SIGNALING_PATHWAY	0.179646	0.16525
BIOCARTA_MTA3_PATHWAY	0.128194	0.16596
REACTOME_SIGNALING_BY_FGFR	0.14084	0.16733
BIOCARTA_NEUROTRANSMITTERS_PATHWAY	0.168565	0.16752
BIOCARTA_AHSP_PATHWAY	0.141757	0.16845
REACTOME_CDT1_ASSOCIATION_WITH_THE_CDC6_ORC_ORIGIN_COMPLEX	0.201969	0.16855
KEGG_HEDGEHOG_SIGNALING_PATHWAY	0.262582	0.16977
BIOCARTA_CELL2CELL_PATHWAY	0.185626	0.17251
REACTOME_RECRUITMENT_OF_MITOTIC_CENTROSOME_PROTEINS_AND_COMPLEXES	0.13627	0.17473
REACTOME_DOWNREGULATION_OF_ERBB2_ERBB3_SIGNALING	0.161942	0.1749
REACTOME_SIGNALING_BY_NODAL	0.14033	0.1753
KEGG_NEUROTROPHIN_SIGNALING_PATHWAY	0.164276	0.17538
KEGG_GLYCOSAMINOGLYCAN_BIOSYNTHESIS_KERATAN_SULFATE	0.156704	0.17702
KEGG_TYPE_I_DIABETES_MELLITUS	0.146268	0.17805
REACTOME_AUTODEGRADATION_OF_CDH1_BY_CDH1_APC_C	0.213323	0.18176
BIOCARTA_RANKL_PATHWAY	0.178274	0.18462
REACTOME_ACYL_CHAIN_REMODELLING_OF_PG	0.185917	0.18466
REACTOME_RAP1_SIGNALLING	0.147789	0.18567
KEGG_PROGESTERONE_MEDIATED_OOCYTE_MATURATION	0.145988	0.18638
KEGG_THYROID_CANCER	0.151521	0.18768
REACTOME_G_ALPHA1213_SIGNALLING_EVENTS	0.171538	0.18768
REACTOME_ACETYLCHOLINE_NEUROTRANSMITTER_RELEASE_CYCLE	0.18776	0.18794
REACTOME_TRAF6_MEDIATED_IRF7_ACTIVATION	0.161851	0.18823
REACTOME_CHYLOMICRON_MEDIATED_LIPID_TRANSPORT	0.182247	0.18868
REACTOME_SIGNALING_BY_NOTCH4	0.161938	0.19103
KEGG_CIRCADIAN_RHYTHM_MAMMAL	0.136152	0.19292
REACTOME_SYNTHESIS_AND_INTERCONVERSION_OF_NUCLEOTIDE_DI_AND_TRIPHOSPHATES	0.150524	0.19356
REACTOME_SIGNALING_BY_FGFR_IN_DISEASE	0.158243	0.19376
REACTOME_MRNA_DECAY_BY_5_TO_3_EXORIBONUCLEASE	0.170189	0.19416
KEGG_DNA_REPLICATION	0.359535	0.19689
REACTOME_DNA_STRAND_ELONGATION	0.398965	0.19912
REACTOME_ION_TRANSPORT_BY_P_TYPE_ATPASES	0.17736	0.19961
REACTOME_GLUTAMATE_NEUROTRANSMITTER_RELEASE_CYCLE	0.174505	0.20085
REACTOME_THE_ROLE_OF_NEF_IN_HIV1_REPLICATION_AND_DISEASE_PATHOGENESIS	0.173882	0.20114
KEGG_T_CELL_RECEPTOR_SIGNALING_PATHWAY	0.195775	0.20124
KEGG_FRUCTOSE_AND_MANNOSE_METABOLISM	0.172152	0.20172
REACTOME_P75_NTR_RECEPTOR_MEDIATED_SIGNALLING	0.151436	0.20201
BIOCARTA_NFAT_PATHWAY	0.170313	0.20376
BIOCARTA_FCER1_PATHWAY	0.246873	0.20419
REACTOME_VIF_MEDIATED_DEGRADATION_OF_APOBEC3G	0.270701	0.20572
REACTOME_INHIBITION_OF_REPLICATION_INITIATION_OF_DAMAGED_DNA_BY_RB1_E2F1	0.191805	0.20727
KEGG_SYSTEMIC_LUPUS_ERYTHEMATOSUS	0.181776	0.20767
REACTOME_ENERGY_DEPENDENT_REGULATION_OF_MTOR_BY_LKB1_AMPK	0.183011	0.20787
REACTOME_ANTIGEN_PROCESSING_CROSS_PRESENTATION	0.245989	0.20814
BIOCARTA_PROTEASOME_PATHWAY	0.223138	0.2086
REACTOME_MITOTIC_G2_G2_M_PHASES	0.173179	0.2088
REACTOME_BINDING_AND_ENTRY_OF_HIV_VIRION	0.206165	0.2091
REACTOME_ORC1_REMOVAL_FROM_CHROMATIN	0.234583	0.20971
REACTOME_MEIOSIS	0.198481	0.21149
REACTOME_FORMATION_OF_THE_TERNARY_COMPLEX_AND_SUBSEQUENTLY_THE_43S_COMPLEX	0.225405	0.21316
REACTOME_ABACAVIR_TRANSPORT_AND_METABOLISM	0.174926	0.215
KEGG_RNA_DEGRADATION	0.158226	0.21586
KEGG_VIBRIO_CHOLERAE_INFECTION	0.240812	0.21632
REACTOME_PRE_NOTCH_PROCESSING_IN_GOLGI	0.232325	0.21635
REACTOME_SIGNAL_ATTENUATION	0.192232	0.21695
REACTOME_PRE_NOTCH_EXPRESSION_AND_PROCESSING	0.188546	0.21711
REACTOME_SEMA3A_PLEXIN_REPULSION_SIGNALING_BY_INHIBITING_INTEGRIN_ADHESION	0.201122	0.21889
KEGG_PYRUVATE_METABOLISM	0.326744	0.22109
KEGG_ALDOSTERONE_REGULATED_SODIUM_REABSORPTION	0.256384	0.22183
REACTOME_ADP_SIGNALLING_THROUGH_P2RY12	0.194351	0.22194
REACTOME_ACTIVATION_OF_NMDA_RECEPTOR_UPON_GLUTAMATE_BINDING_AND_POSTSYNAPTIC_EVENTS	0.198504	0.22503
KEGG_TASTE_TRANSDUCTION	0.161792	0.22603
REACTOME_SYNTHESIS_OF_PIPS_AT_THE_LATE_ENDOSOME_MEMBRANE	0.19859	0.22749
REACTOME_HYALURONAN_METABOLISM	0.201868	0.2286
REACTOME_SEMA3A_PAK_DEPENDENT_AXON_REPULSION	0.213526	0.2294
KEGG_PATHOGENIC_ESCHERICHIA_COLI_INFECTION	0.254442	0.23018
REACTOME_CYTOSOLIC_SULFONATION_OF_SMALL_MOLECULES	0.350466	0.23027
KEGG_LEISHMANIA_INFECTION	0.191678	0.23078
REACTOME_AMINE_LIGAND_BINDING_RECEPTORS	0.230243	0.23152
BIOCARTA_SALMONELLA_PATHWAY	0.324044	0.23444
REACTOME_SYNTHESIS_SECRETION_AND_INACTIVATION_OF_GLP1	0.257389	0.23605
REACTOME_SIGNALING_BY_NOTCH2	0.211482	0.23606
REACTOME_GROWTH_HORMONE_RECEPTOR_SIGNALING	0.244893	0.23758
REACTOME_CYCLIN_E_ASSOCIATED_EVENTS_DURING_G1_S_TRANSITION_	0.272275	0.23788
REACTOME_CREB_PHOSPHORYLATION_THROUGH_THE_ACTIVATION_OF_CAMKII	0.245141	0.238
REACTOME_DESTABILIZATION_OF_MRNA_BY_BRF1	0.198221	0.23899
REACTOME_SIGNALING_BY_NOTCH3	0.213316	0.23904
REACTOME_GLUCONEOGENESIS	0.200445	0.24038
REACTOME_NA_CL_DEPENDENT_NEUROTRANSMITTER_TRANSPORTERS	0.25979	0.24068
REACTOME_SYNTHESIS_SECRETION_AND_DEACYLATION_OF_GHRELIN	0.20578	0.24098
REACTOME_REGULATION_OF_GENE_EXPRESSION_IN_BETA_CELLS	0.280513	0.24131
BIOCARTA_ARAP_PATHWAY	0.241578	0.24161
BIOCARTA_RB_PATHWAY	0.229219	0.24162
REACTOME_INWARDLY_RECTIFYING_K_CHANNELS	0.218912	0.24203
REACTOME_INTERFERON_ALPHA_BETA_SIGNALING	0.186482	0.24221
REACTOME_CELL_SURFACE_INTERACTIONS_AT_THE_VASCULAR_WALL	0.223193	0.24323
BIOCARTA_DNAFRAGMENT_PATHWAY	0.244558	0.24443
BIOCARTA_AGR_PATHWAY	0.186385	0.24729
REACTOME_DESTABILIZATION_OF_MRNA_BY_KSRP	0.208619	0.24758
REACTOME_N_GLYCAN_ANTENNAE_ELONGATION	0.205492	0.24801
REACTOME_IMMUNOREGULATORY_INTERACTIONS_BETWEEN_A_LYMPHOID_AND_A_NON_LYMPHOID_CELL	0.217295	0.24857
REACTOME_PLATELET_ADHESION_TO_EXPOSED_COLLAGEN	0.209488	0.24879
REACTOME_CS_DS_DEGRADATION	0.203717	0.24908
REACTOME_REGULATION_OF_MITOTIC_CELL_CYCLE	0.285217	0.24939
REACTOME_DOWNSTREAM_SIGNALING_EVENTS_OF_B_CELL_RECEPTOR_BCR	0.298746	0.24979
REACTOME_INTRINSIC_PATHWAY	0.270026	0.25005
REACTOME_CHOLESTEROL_BIOSYNTHESIS	0.182572	0.25032
REACTOME_ACTIVATION_OF_IRF3_IRF7_MEDIATED_BY_TBK1_IKK_EPSILON	0.241474	0.25105
KEGG_PROXIMAL_TUBULE_BICARBONATE_RECLAMATION	0.20304	0.25214
REACTOME_P75NTR_SIGNALS_VIA_NFKB	0.243951	0.2549
REACTOME_M_G1_TRANSITION	0.298886	0.25576
REACTOME_RESOLUTION_OF_AP_SITES_VIA_THE_MULTIPLE_NUCLEOTIDE_PATCH_REPLACEMENT_PATHWAY	0.595044	0.2595
REACTOME_HIV_INFECTION	0.327668	0.26008
REACTOME_SEMA4D_IN_SEMAPHORIN_SIGNALING	0.217531	0.26022
BIOCARTA_FMLP_PATHWAY	0.236868	0.26036
REACTOME_APC_C_CDH1_MEDIATED_DEGRADATION_OF_CDC20_AND_OTHER_APC_C_CDH1_TARGETED_PROTEINS_IN_LATE_MITOSIS_EARLY_G1	0.304314	0.26142
REACTOME_ANTIVIRAL_MECHANISM_BY_IFN_STIMULATED_GENES	0.28068	0.26169
REACTOME_IL_7_SIGNALING	0.342391	0.2618
REACTOME_RAS_ACTIVATION_UOPN_CA2_INFUX_THROUGH_NMDA_RECEPTOR	0.271859	0.26445
BIOCARTA_ECM_PATHWAY	0.227245	0.26482
REACTOME_ASSEMBLY_OF_THE_PRE_REPLICATIVE_COMPLEX	0.318486	0.26637
REACTOME_CELL_DEATH_SIGNALLING_VIA_NRAGE_NRIF_AND_NADE	0.252024	0.26768
BIOCARTA_CDC42RAC_PATHWAY	0.346378	0.26793
REACTOME_DESTABILIZATION_OF_MRNA_BY_TRISTETRAPROLIN_TTP	0.228246	0.26997
REACTOME_PROSTACYCLIN_SIGNALLING_THROUGH_PROSTACYCLIN_RECEPTOR	0.25362	0.27189
BIOCARTA_EXTRINSIC_PATHWAY	0.316229	0.27303
REACTOME_PI_METABOLISM	0.265361	0.27369
REACTOME_SIGNAL_TRANSDUCTION_BY_L1	0.236738	0.27467
REACTOME_REGULATION_OF_RHEB_GTPASE_ACTIVITY_BY_AMPK	0.254459	0.27495
REACTOME_PROLACTIN_RECEPTOR_SIGNALING	0.352544	0.2756
REACTOME_MEMBRANE_BINDING_AND_TARGETTING_OF_GAG_PROTEINS	0.268321	0.27561
BIOCARTA_HIF_PATHWAY	0.241872	0.2758
REACTOME_P75NTR_RECRUITS_SIGNALLING_COMPLEXES	0.279069	0.27717
REACTOME_NUCLEAR_RECEPTOR_TRANSCRIPTION_PATHWAY	0.256631	0.27757
BIOCARTA_RARRXR_PATHWAY	0.292456	0.27841
REACTOME_INHIBITION_OF_VOLTAGE_GATED_CA2_CHANNELS_VIA_GBETA_GAMMA_SUBUNITS	0.275816	0.28062
BIOCARTA_ACH_PATHWAY	0.258998	0.28165
REACTOME_APC_C_CDC20_MEDIATED_DEGRADATION_OF_MITOTIC_PROTEINS	0.331685	0.28241
REACTOME_GLUCAGON_TYPE_LIGAND_RECEPTORS	0.234078	0.28275
BIOCARTA_PTDINS_PATHWAY	0.296284	0.28321
BIOCARTA_HSP27_PATHWAY	0.319487	0.28539
REACTOME_PEPTIDE_HORMONE_BIOSYNTHESIS	0.346998	0.28634
REACTOME_CLASS_B_2_SECRETIN_FAMILY_RECEPTORS	0.384785	0.28697
REACTOME_SIGNALING_BY_FGFR1_FUSION_MUTANTS	0.33667	0.28883
KEGG_DORSO_VENTRAL_AXIS_FORMATION	0.266598	0.29139
REACTOME_VEGF_LIGAND_RECEPTOR_INTERACTIONS	0.258302	0.29386
REACTOME_POST_NMDA_RECEPTOR_ACTIVATION_EVENTS	0.284231	0.29592
REACTOME_REGULATION_OF_IFNA_SIGNALING	0.248919	0.2967
REACTOME_SIGNALING_BY_ROBO_RECEPTOR	0.241244	0.29889
REACTOME_PROCESSING_OF_INTRONLESS_PRE_MRNAS	0.368143	0.30028
REACTOME_G1_S_TRANSITION	0.330288	0.30059
REACTOME_MRNA_DECAY_BY_3_TO_5_EXORIBONUCLEASE	0.283971	0.30075
REACTOME_GAMMA_CARBOXYLATION_TRANSPORT_AND_AMINO_TERMINAL_CLEAVAGE_OF_PROTEINS	0.273174	0.30218
BIOCARTA_NGF_PATHWAY	0.352749	0.30244
REACTOME_NEGATIVE_REGULATORS_OF_RIG_I_MDA5_SIGNALING	0.289061	0.30313
BIOCARTA_PARKIN_PATHWAY	0.292054	0.30339
REACTOME_REGULATION_OF_KIT_SIGNALING	0.297967	0.30424
REACTOME_SIGNALING_BY_NOTCH1	0.235967	0.30434
REACTOME_APOPTOSIS_INDUCED_DNA_FRAGMENTATION	0.367185	0.30489
REACTOME_SHC_MEDIATED_SIGNALLING	0.289663	0.30498
KEGG_PURINE_METABOLISM	0.243393	0.30663
REACTOME_ENDOSOMAL_VACUOLAR_PATHWAY	0.31645	0.307
REACTOME_CELL_CYCLE_CHECKPOINTS	0.317983	0.30893
KEGG_RIBOFLAVIN_METABOLISM	0.269787	0.30984
KEGG_NOTCH_SIGNALING_PATHWAY	0.237498	0.31001
REACTOME_CGMP_EFFECTS	0.271522	0.31186
KEGG_PRION_DISEASES	0.245315	0.31226
BIOCARTA_HCMV_PATHWAY	0.263999	0.3125
KEGG_PROTEIN_EXPORT	0.293072	0.31353
REACTOME_ACTIVATION_OF_BH3_ONLY_PROTEINS	0.336871	0.3144
REACTOME_GAP_JUNCTION_DEGRADATION	0.319887	0.31475
BIOCARTA_CDK5_PATHWAY	0.293398	0.31518
KEGG_MATURITY_ONSET_DIABETES_OF_THE_YOUNG	0.361118	0.31606
BIOCARTA_ACTINY_PATHWAY	0.390019	0.31708
REACTOME_BASE_EXCISION_REPAIR	0.661356	0.31742
REACTOME_NEF_MEDIATES_DOWN_MODULATION_OF_CELL_SURFACE_RECEPTORS_BY_RECRUITING_THEM_TO_CLATHRIN_ADAPTERS	0.322036	0.31764
REACTOME_IONOTROPIC_ACTIVITY_OF_KAINATE_RECEPTORS	0.310593	0.31796
REACTOME_CD28_DEPENDENT_PI3K_AKT_SIGNALING	0.360925	0.31831
REACTOME_TRANSPORT_OF_ORGANIC_ANIONS	0.334381	0.31869
REACTOME_SHC_RELATED_EVENTS	0.296268	0.31944
REACTOME_TIGHT_JUNCTION_INTERACTIONS	0.582627	0.31947
KEGG_SPLICEOSOME	0.328504	0.32265
REACTOME_TIE2_SIGNALING	0.371451	0.32453
REACTOME_NEPHRIN_INTERACTIONS	0.301859	0.32687
REACTOME_AMINO_ACID_TRANSPORT_ACROSS_THE_PLASMA_MEMBRANE	0.367195	0.32849
REACTOME_INTERFERON_SIGNALING	0.316345	0.32866
REACTOME_NOTCH1_INTRACELLULAR_DOMAIN_REGULATES_TRANSCRIPTION	0.292898	0.32902
REACTOME_GRB2_EVENTS_IN_ERBB2_SIGNALING	0.312884	0.32975
REACTOME_CREB_PHOSPHORYLATION_THROUGH_THE_ACTIVATION_OF_RAS	0.351177	0.3332
REACTOME_MICRORNA_MIRNA_BIOGENESIS	0.292237	0.33374
REACTOME_REGULATION_OF_BETA_CELL_DEVELOPMENT	0.365001	0.33432
BIOCARTA_EGFR_SMRTE_PATHWAY	0.355464	0.33562
REACTOME_COLLAGEN_FORMATION	0.379137	0.33661
REACTOME_SIGNALING_BY_TGF_BETA_RECEPTOR_COMPLEX	0.319564	0.33766
REACTOME_SEMA4D_INDUCED_CELL_MIGRATION_AND_GROWTH_CONE_COLLAPSE	0.29892	0.33809
REACTOME_BOTULINUM_NEUROTOXICITY	0.308382	0.33833
KEGG_ACUTE_MYELOID_LEUKEMIA	0.332273	0.33884
BIOCARTA_P53HYPOXIA_PATHWAY	0.289543	0.34073
REACTOME_IMMUNE_SYSTEM	0.253125	0.34127
BIOCARTA_EPONFKB_PATHWAY	0.329667	0.34453
REACTOME_G_BETA_GAMMA_SIGNALLING_THROUGH_PI3KGAMMA	0.324867	0.34459
REACTOME_ACTIVATED_AMPK_STIMULATES_FATTY_ACID_OXIDATION_IN_MUSCLE	0.31207	0.34514
REACTOME_SIGNALING_BY_CONSTITUTIVELY_ACTIVE_EGFR	0.412282	0.34576
REACTOME_PASSIVE_TRANSPORT_BY_AQUAPORINS	0.327821	0.34683
BIOCARTA_EPO_PATHWAY	0.404099	0.34694
KEGG_GLYCOSPHINGOLIPID_BIOSYNTHESIS_GLOBO_SERIES	0.333879	0.34901
BIOCARTA_MITOCHONDRIA_PATHWAY	0.354298	0.34917
REACTOME_N_GLYCAN_ANTENNAE_ELONGATION_IN_THE_MEDIAL_TRANS_GOLGI	0.306638	0.34943
REACTOME_SYNTHESIS_OF_PC	0.384375	0.3497
REACTOME_DNA_REPLICATION	0.344478	0.35008
REACTOME_CELL_CYCLE_MITOTIC	0.332217	0.35098
BIOCARTA_RACCYCD_PATHWAY	0.287121	0.35136
REACTOME_RNA_POL_I_TRANSCRIPTION	0.289796	0.35175
BIOCARTA_IL7_PATHWAY	0.384772	0.35202
REACTOME_REGULATORY_RNA_PATHWAYS	0.300463	0.35269
REACTOME_REGULATED_PROTEOLYSIS_OF_P75NTR	0.357891	0.35373
REACTOME_NITRIC_OXIDE_STIMULATES_GUANYLATE_CYCLASE	0.300822	0.35442
BIOCARTA_AMI_PATHWAY	0.397027	0.35728
REACTOME_POST_TRANSLATIONAL_PROTEIN_MODIFICATION	0.297348	0.3579
REACTOME_GLYCOLYSIS	0.35729	0.3579
BIOCARTA_RAS_PATHWAY	0.305033	0.35822
BIOCARTA_G2_PATHWAY	0.327152	0.36065
REACTOME_NFKB_ACTIVATION_THROUGH_FADD_RIP1_PATHWAY_MEDIATED_BY_CASPASE_8_AND10	0.37024	0.36262
REACTOME_TRANSMEMBRANE_TRANSPORT_OF_SMALL_MOLECULES	0.326351	0.36372
REACTOME_SIGNALING_BY_FGFR1_MUTANTS	0.392066	0.36556
BIOCARTA_TCRA_PATHWAY	0.36077	0.36574
BIOCARTA_ETC_PATHWAY	0.366319	0.36619
REACTOME_SIGNAL_AMPLIFICATION	0.356242	0.36678
BIOCARTA_CLASSIC_PATHWAY	0.352894	0.36877
REACTOME_MITOTIC_M_M_G1_PHASES	0.365008	0.36928
REACTOME_NRIF_SIGNALS_CELL_DEATH_FROM_THE_NUCLEUS	0.409331	0.37085
REACTOME_SYNTHESIS_OF_PIPS_AT_THE_GOLGI_MEMBRANE	0.365652	0.3712
BIOCARTA_EPHA4_PATHWAY	0.35978	0.37404
KEGG_PROSTATE_CANCER	0.36154	0.37503
REACTOME_SYNTHESIS_OF_PIPS_AT_THE_EARLY_ENDOSOME_MEMBRANE	0.360472	0.37857
REACTOME_TRAFFICKING_AND_PROCESSING_OF_ENDOSOMAL_TLR	0.353035	0.37982
REACTOME_PURINE_RIBONUCLEOSIDE_MONOPHOSPHATE_BIOSYNTHESIS	0.397794	0.38252
BIOCARTA_PTEN_PATHWAY	0.371827	0.38407
REACTOME_FGFR4_LIGAND_BINDING_AND_ACTIVATION	0.368193	0.38453
BIOCARTA_IL2RB_PATHWAY	0.354784	0.38495
KEGG_CYTOSOLIC_DNA_SENSING_PATHWAY	0.332738	0.38544
REACTOME_E2F_MEDIATED_REGULATION_OF_DNA_REPLICATION	0.376021	0.38641
KEGG_HOMOLOGOUS_RECOMBINATION	0.350811	0.38655
REACTOME_INTEGRIN_ALPHAIIB_BETA3_SIGNALING	0.369302	0.38743
REACTOME_NFKB_IS_ACTIVATED_AND_SIGNALS_SURVIVAL	0.421223	0.38817
REACTOME_SYNTHESIS_OF_GLYCOSYLPHOSPHATIDYLINOSITOL_GPI	0.337858	0.38928
REACTOME_ANDROGEN_BIOSYNTHESIS	0.492771	0.38967
BIOCARTA_RAC1_PATHWAY	0.390334	0.39099
BIOCARTA_IL4_PATHWAY	0.364337	0.39357
REACTOME_CYTOCHROME_P450_ARRANGED_BY_SUBSTRATE_TYPE	0.397873	0.39441
REACTOME_REGULATION_OF_SIGNALING_BY_CBL	0.457671	0.39485
KEGG_CELL_ADHESION_MOLECULES_CAMS	0.412542	0.39492
REACTOME_ACTIVATED_NOTCH1_TRANSMITS_SIGNAL_TO_THE_NUCLEUS	0.341287	0.39503
REACTOME_GENERIC_TRANSCRIPTION_PATHWAY	0.37679	0.39821
REACTOME_DOWNREGULATION_OF_TGF_BETA_RECEPTOR_SIGNALING	0.347586	0.39962
BIOCARTA_IGF1MTOR_PATHWAY	0.398619	0.40002
REACTOME_DEPOSITION_OF_NEW_CENPA_CONTAINING_NUCLEOSOMES_AT_THE_CENTROMERE	0.369939	0.40086
REACTOME_DIABETES_PATHWAYS	0.309497	0.40091
REACTOME_METABOLISM_OF_MRNA	0.377968	0.40402
REACTOME_KERATAN_SULFATE_BIOSYNTHESIS	0.398542	0.40456
REACTOME_P130CAS_LINKAGE_TO_MAPK_SIGNALING_FOR_INTEGRINS	0.418587	0.40549
REACTOME_MITOTIC_G1_G1_S_PHASES	0.437258	0.40613
KEGG_NITROGEN_METABOLISM	0.386735	0.40626
REACTOME_TGF_BETA_RECEPTOR_SIGNALING_ACTIVATES_SMADS	0.349086	0.40805
REACTOME_SYNTHESIS_OF_PE	0.467067	0.40975
REACTOME_GLUCOSE_METABOLISM	0.372646	0.40979
REACTOME_REVERSIBLE_HYDRATION_OF_CARBON_DIOXIDE	0.449232	0.41015
REACTOME_GRB2_SOS_PROVIDES_LINKAGE_TO_MAPK_SIGNALING_FOR_INTERGRINS_	0.423169	0.41085
REACTOME_CLASS_C_3_METABOTROPIC_GLUTAMATE_PHEROMONE_RECEPTORS	0.387596	0.41156
REACTOME_THROMBOXANE_SIGNALLING_THROUGH_TP_RECEPTOR	0.420169	0.41586
REACTOME_G1_S_SPECIFIC_TRANSCRIPTION	0.442143	0.41634
REACTOME_MRNA_SPLICING	0.401316	0.41637
REACTOME_APOPTOTIC_CLEAVAGE_OF_CELL_ADHESION_PROTEINS	0.49765	0.41688
REACTOME_ERKS_ARE_INACTIVATED	0.387673	0.41778
KEGG_PORPHYRIN_AND_CHLOROPHYLL_METABOLISM	0.383204	0.41821
REACTOME_NRAGE_SIGNALS_DEATH_THROUGH_JNK	0.431459	0.41854
REACTOME_ARMS_MEDIATED_ACTIVATION	0.386619	0.42001
BIOCARTA_IL22BP_PATHWAY	0.378433	0.42267
REACTOME_NUCLEAR_SIGNALING_BY_ERBB4	0.47291	0.42819
KEGG_GLYCOSPHINGOLIPID_BIOSYNTHESIS_LACTO_AND_NEOLACTO_SERIES	0.395196	0.42869
BIOCARTA_GCR_PATHWAY	0.385988	0.42987
REACTOME_ANTIGEN_PRESENTATION_FOLDING_ASSEMBLY_AND_PEPTIDE_LOADING_OF_CLASS_I_MHC	0.410052	0.43383
KEGG_VALINE_LEUCINE_AND_ISOLEUCINE_BIOSYNTHESIS	0.440089	0.43558
REACTOME_A_TETRASACCHARIDE_LINKER_SEQUENCE_IS_REQUIRED_FOR_GAG_SYNTHESIS	0.404736	0.43595
KEGG_CHRONIC_MYELOID_LEUKEMIA	0.40727	0.43642
BIOCARTA_CELLCYCLE_PATHWAY	0.381132	0.44118
REACTOME_RAF_MAP_KINASE_CASCADE	0.425435	0.4418
REACTOME_AMINE_COMPOUND_SLC_TRANSPORTERS	0.482486	0.44198
REACTOME_TRANSPORT_OF_VITAMINS_NUCLEOSIDES_AND_RELATED_MOLECULES	0.438795	0.44211
BIOCARTA_ETS_PATHWAY	0.433378	0.44236
REACTOME_ANTIGEN_PROCESSING_UBIQUITINATION_PROTEASOME_DEGRADATION	0.404501	0.44334
REACTOME_ORGANIC_CATION_ANION_ZWITTERION_TRANSPORT	0.431515	0.4438
BIOCARTA_P27_PATHWAY	0.413583	0.44386
KEGG_REGULATION_OF_AUTOPHAGY	0.431325	0.4443
REACTOME_MRNA_3_END_PROCESSING	0.455621	0.44868
KEGG_COMPLEMENT_AND_COAGULATION_CASCADES	0.466603	0.45153
KEGG_TERPENOID_BACKBONE_BIOSYNTHESIS	0.415297	0.45188
REACTOME_SIGNALLING_TO_RAS	0.431885	0.45279
BIOCARTA_PML_PATHWAY	0.501034	0.45365
REACTOME_IRAK2_MEDIATED_ACTIVATION_OF_TAK1_COMPLEX_UPON_TLR7_8_OR_9_STIMULATION	0.477677	0.45442
REACTOME_SHC1_EVENTS_IN_ERBB4_SIGNALING	0.434449	0.45709
BIOCARTA_LONGEVITY_PATHWAY	0.440653	0.45802
KEGG_ETHER_LIPID_METABOLISM	0.447461	0.45983
REACTOME_IL_6_SIGNALING	0.43148	0.46262
REACTOME_HOST_INTERACTIONS_OF_HIV_FACTORS	0.48931	0.465
REACTOME_KERATAN_SULFATE_KERATIN_METABOLISM	0.461574	0.46518
REACTOME_POL_SWITCHING	0.487176	0.46612
REACTOME_ACTIVATION_OF_CHAPERONE_GENES_BY_XBP1S	0.402032	0.46846
REACTOME_SYNTHESIS_OF_PIPS_AT_THE_PLASMA_MEMBRANE	0.529886	0.47009
BIOCARTA_MCM_PATHWAY	0.429696	0.47049
REACTOME_INSULIN_RECEPTOR_SIGNALLING_CASCADE	0.465014	0.4719
KEGG_PROPANOATE_METABOLISM	0.706672	0.47197
REACTOME_SIGNALING_BY_RHO_GTPASES	0.405626	0.47245
REACTOME_INSULIN_SYNTHESIS_AND_PROCESSING	0.514447	0.47288
REACTOME_SIGNALLING_TO_P38_VIA_RIT_AND_RIN	0.452162	0.47359
REACTOME_HIV_LIFE_CYCLE	0.56675	0.4746
REACTOME_SPHINGOLIPID_DE_NOVO_BIOSYNTHESIS	0.472886	0.47667
BIOCARTA_TNFR2_PATHWAY	0.46361	0.47745
REACTOME_THROMBIN_SIGNALLING_THROUGH_PROTEINASE_ACTIVATED_RECEPTORS_PARS	0.468292	0.47894
REACTOME_TRYPTOPHAN_CATABOLISM	0.452433	0.47911
REACTOME_PEROXISOMAL_LIPID_METABOLISM	0.558732	0.4797
KEGG_UBIQUITIN_MEDIATED_PROTEOLYSIS	0.440248	0.48145
REACTOME_NUCLEAR_EVENTS_KINASE_AND_TRANSCRIPTION_FACTOR_ACTIVATION	0.437509	0.48186
BIOCARTA_HER2_PATHWAY	0.441595	0.48374
REACTOME_SIGNALING_BY_ACTIVATED_POINT_MUTANTS_OF_FGFR1	0.477356	0.4841
BIOCARTA_FIBRINOLYSIS_PATHWAY	0.455192	0.4886
REACTOME_DIGESTION_OF_DIETARY_CARBOHYDRATE	0.488755	0.49254
REACTOME_CLASS_I_MHC_MEDIATED_ANTIGEN_PROCESSING_PRESENTATION	0.459434	0.49298
REACTOME_INITIAL_TRIGGERING_OF_COMPLEMENT	0.485734	0.49472
BIOCARTA_NUCLEARRS_PATHWAY	0.573336	0.49566
KEGG_PPAR_SIGNALING_PATHWAY	0.575788	0.4959
BIOCARTA_SKP2E2F_PATHWAY	0.478387	0.49611
REACTOME_ROLE_OF_DCC_IN_REGULATING_APOPTOSIS	0.482527	0.49634
KEGG_ECM_RECEPTOR_INTERACTION	0.46288	0.49652
REACTOME_DSCAM_INTERACTIONS	0.475018	0.49658
BIOCARTA_FREE_PATHWAY	0.489297	0.49668
BIOCARTA_THELPER_PATHWAY	0.483125	0.49913
REACTOME_POST_TRANSLATIONAL_MODIFICATION_SYNTHESIS_OF_GPI_ANCHORED_PROTEINS	0.443635	0.49924
KEGG_STEROID_HORMONE_BIOSYNTHESIS	0.474501	0.50134
REACTOME_MEIOTIC_RECOMBINATION	0.474314	0.50146
REACTOME_CYTOKINE_SIGNALING_IN_IMMUNE_SYSTEM	0.522708	0.50152
KEGG_GLYCEROPHOSPHOLIPID_METABOLISM	0.451552	0.50225
REACTOME_TRANSLATION	0.526999	0.50276
BIOCARTA_RANMS_PATHWAY	0.477783	0.50349
REACTOME_SOS_MEDIATED_SIGNALLING	0.481278	0.50358
REACTOME_REGULATION_OF_PYRUVATE_DEHYDROGENASE_PDH_COMPLEX	0.502639	0.50406
REACTOME_EXTRACELLULAR_MATRIX_ORGANIZATION	0.536833	0.50624
REACTOME_GLYCEROPHOSPHOLIPID_BIOSYNTHESIS	0.48966	0.5068
REACTOME_ACTIVATION_OF_THE_PRE_REPLICATIVE_COMPLEX	0.50128	0.50861
REACTOME_MRNA_SPLICING_MINOR_PATHWAY	0.43896	0.50948
REACTOME_HS_GAG_DEGRADATION	0.506024	0.50981
REACTOME_LIPOPROTEIN_METABOLISM	0.5232	0.51
REACTOME_REGULATION_OF_COMPLEMENT_CASCADE	0.50245	0.51007
REACTOME_TRANSPORT_TO_THE_GOLGI_AND_SUBSEQUENT_MODIFICATION	0.435615	0.51029
REACTOME_PRE_NOTCH_TRANSCRIPTION_AND_TRANSLATION	0.492793	0.51043
REACTOME_STRIATED_MUSCLE_CONTRACTION	0.496754	0.51074
REACTOME_TCA_CYCLE_AND_RESPIRATORY_ELECTRON_TRANSPORT	0.519496	0.51099
REACTOME_TRANSPORT_OF_INORGANIC_CATIONS_ANIONS_AND_AMINO_ACIDS_OLIGOPEPTIDES	0.497387	0.51184
BIOCARTA_TALL1_PATHWAY	0.495358	0.51438
REACTOME_AMINO_ACID_AND_OLIGOPEPTIDE_SLC_TRANSPORTERS	0.539886	0.5168
REACTOME_TANDEM_PORE_DOMAIN_POTASSIUM_CHANNELS	0.507972	0.518
KEGG_MTOR_SIGNALING_PATHWAY	0.532531	0.51836
KEGG_GLYCOSAMINOGLYCAN_BIOSYNTHESIS_HEPARAN_SULFATE	0.490289	0.51902
BIOCARTA_NO2IL12_PATHWAY	0.483812	0.51951
REACTOME_IKK_COMPLEX_RECRUITMENT_MEDIATED_BY_RIP1	0.544321	0.52104
BIOCARTA_COMP_PATHWAY	0.509845	0.52252
REACTOME_NEGATIVE_REGULATION_OF_THE_PI3K_AKT_NETWORK	0.520414	0.52277
REACTOME_ADP_SIGNALLING_THROUGH_P2RY1	0.535859	0.52279
BIOCARTA_G1_PATHWAY	0.472056	0.52479
REACTOME_SEROTONIN_RECEPTORS	0.509891	0.52591
BIOCARTA_DC_PATHWAY	0.537202	0.5267
REACTOME_REGULATION_OF_INSULIN_LIKE_GROWTH_FACTOR_IGF_ACTIVITY_BY_INSULIN_LIKE_GROWTH_FACTOR_BINDING_PROTEINS_IGFBPS	0.513665	0.52695
REACTOME_SIGNALING_BY_HIPPO	0.484844	0.52702
BIOCARTA_UCALPAIN_PATHWAY	0.536422	0.52768
REACTOME_HS_GAG_BIOSYNTHESIS	0.52796	0.52836
BIOCARTA_LECTIN_PATHWAY	0.528385	0.5304
REACTOME_TRANSLOCATION_OF_ZAP_70_TO_IMMUNOLOGICAL_SYNAPSE	0.535463	0.53146
REACTOME_CYCLIN_A_B1_ASSOCIATED_EVENTS_DURING_G2_M_TRANSITION	0.568464	0.5322
REACTOME_REGULATION_OF_HYPOXIA_INDUCIBLE_FACTOR_HIF_BY_OXYGEN	0.527727	0.53263
REACTOME_EGFR_DOWNREGULATION	0.564544	0.53275
REACTOME_ACYL_CHAIN_REMODELLING_OF_PC	0.553862	0.53309
REACTOME_PROTEOLYTIC_CLEAVAGE_OF_SNARE_COMPLEX_PROTEINS	0.495798	0.53361
REACTOME_EICOSANOID_LIGAND_BINDING_RECEPTORS	0.520045	0.53438
REACTOME_SIGNAL_REGULATORY_PROTEIN_SIRP_FAMILY_INTERACTIONS	0.582663	0.53604
REACTOME_CREATION_OF_C4_AND_C2_ACTIVATORS	0.539032	0.53697
BIOCARTA_MTOR_PATHWAY	0.641892	0.53774
BIOCARTA_IL5_PATHWAY	0.536905	0.5385
REACTOME_PRESYNAPTIC_NICOTINIC_ACETYLCHOLINE_RECEPTORS	0.538769	0.53887
REACTOME_ACTIVATED_TAK1_MEDIATES_P38_MAPK_ACTIVATION	0.537317	0.54061
REACTOME_CD28_CO_STIMULATION	0.5964	0.54213
REACTOME_AMYLOIDS	0.520609	0.54311
BIOCARTA_ACE2_PATHWAY	0.549679	0.54367
REACTOME_RESPIRATORY_ELECTRON_TRANSPORT_ATP_SYNTHESIS_BY_CHEMIOSMOTIC_COUPLING_AND_HEAT_PRODUCTION_BY_UNCOUPLING_PROTEINS_	0.552654	0.54419
BIOCARTA_PLATELETAPP_PATHWAY	0.521368	0.5468
BIOCARTA_GLYCOLYSIS_PATHWAY	0.553345	0.54893
REACTOME_CHONDROITIN_SULFATE_BIOSYNTHESIS	0.507183	0.54925
REACTOME_ERK_MAPK_TARGETS	0.522475	0.55063
REACTOME_GAP_JUNCTION_TRAFFICKING	0.555649	0.55188
REACTOME_PLATELET_AGGREGATION_PLUG_FORMATION	0.535969	0.55265
REACTOME_P38MAPK_EVENTS	0.541369	0.55417
BIOCARTA_BCELLSURVIVAL_PATHWAY	0.523683	0.55449
KEGG_SNARE_INTERACTIONS_IN_VESICULAR_TRANSPORT	0.47882	0.55619
REACTOME_FANCONI_ANEMIA_PATHWAY	0.556938	0.55654
KEGG_PANTOTHENATE_AND_COA_BIOSYNTHESIS	0.541564	0.55822
KEGG_HUNTINGTONS_DISEASE	0.482299	0.55869
REACTOME_FGFR1_LIGAND_BINDING_AND_ACTIVATION	0.559495	0.56146
BIOCARTA_ALK_PATHWAY	0.639803	0.56296
REACTOME_AKT_PHOSPHORYLATES_TARGETS_IN_THE_CYTOSOL	0.548882	0.56312
KEGG_RENAL_CELL_CARCINOMA	0.54915	0.56456
REACTOME_SYNTHESIS_OF_VERY_LONG_CHAIN_FATTY_ACYL_COAS	0.566067	0.56467
REACTOME_SMAD2_SMAD3_SMAD4_HETEROTRIMER_REGULATES_TRANSCRIPTION	0.587577	0.56649
REACTOME_PI3K_CASCADE	0.591322	0.56728
REACTOME_HYALURONAN_UPTAKE_AND_DEGRADATION	0.567512	0.56744
REACTOME_VIRAL_MESSENGER_RNA_SYNTHESIS	0.536709	0.56797
REACTOME_P2Y_RECEPTORS	0.570417	0.56817
KEGG_BETA_ALANINE_METABOLISM	0.520533	0.56851
REACTOME_3_UTR_MEDIATED_TRANSLATIONAL_REGULATION	0.654821	0.57157
REACTOME_GLYCOSAMINOGLYCAN_METABOLISM	0.503516	0.57271
KEGG_PANCREATIC_CANCER	0.563777	0.57541
REACTOME_PROCESSING_OF_CAPPED_INTRONLESS_PRE_MRNA	0.652793	0.57788
KEGG_PEROXISOME	0.638593	0.57815
REACTOME_GLUCURONIDATION	0.569155	0.57836
BIOCARTA_INTEGRIN_PATHWAY	0.557215	0.57951
KEGG_AMINO_SUGAR_AND_NUCLEOTIDE_SUGAR_METABOLISM	0.546971	0.58036
KEGG_GLYCOSYLPHOSPHATIDYLINOSITOL_GPI_ANCHOR_BIOSYNTHESIS	0.538322	0.58244
REACTOME_HDL_MEDIATED_LIPID_TRANSPORT	0.567566	0.58464
REACTOME_PYRUVATE_METABOLISM_AND_CITRIC_ACID_TCA_CYCLE	0.617846	0.5853
REACTOME_ASSOCIATION_OF_LICENSING_FACTORS_WITH_THE_PRE_REPLICATIVE_COMPLEX	0.578445	0.58573
BIOCARTA_CACAM_PATHWAY	0.580594	0.58644
REACTOME_LIPID_DIGESTION_MOBILIZATION_AND_TRANSPORT	0.556621	0.58677
REACTOME_PHASE1_FUNCTIONALIZATION_OF_COMPOUNDS	0.596474	0.58823
REACTOME_RECEPTOR_LIGAND_BINDING_INITIATES_THE_SECOND_PROTEOLYTIC_CLEAVAGE_OF_NOTCH_RECEPTOR	0.57471	0.58826
REACTOME_MEMBRANE_TRAFFICKING	0.548544	0.58857
BIOCARTA_IGF1_PATHWAY	0.580039	0.58868
REACTOME_XENOBIOTICS	0.58259	0.58945
KEGG_ALANINE_ASPARTATE_AND_GLUTAMATE_METABOLISM	0.548631	0.58995
BIOCARTA_IL1R_PATHWAY	0.581757	0.59114
KEGG_GLYOXYLATE_AND_DICARBOXYLATE_METABOLISM	0.584077	0.59444
BIOCARTA_ERK_PATHWAY	0.574778	0.59493
KEGG_CITRATE_CYCLE_TCA_CYCLE	0.560286	0.59521
BIOCARTA_DEATH_PATHWAY	0.626703	0.59565
BIOCARTA_CD40_PATHWAY	0.596529	0.5964
REACTOME_CTLA4_INHIBITORY_SIGNALING	0.583092	0.59827
REACTOME_ACTIVATION_OF_GENES_BY_ATF4	0.578029	0.59831
BIOCARTA_IL10_PATHWAY	0.584374	0.59847
REACTOME_UNFOLDED_PROTEIN_RESPONSE	0.523898	0.59868
REACTOME_PHOSPHORYLATION_OF_CD3_AND_TCR_ZETA_CHAINS	0.604195	0.59946
BIOCARTA_TCYTOTOXIC_PATHWAY	0.593792	0.60161
REACTOME_ACTIVATION_OF_THE_AP1_FAMILY_OF_TRANSCRIPTION_FACTORS	0.611545	0.60418
REACTOME_MAPK_TARGETS_NUCLEAR_EVENTS_MEDIATED_BY_MAP_KINASES	0.566658	0.60553
KEGG_OLFACTORY_TRANSDUCTION	0.553656	0.60643
REACTOME_SHC1_EVENTS_IN_EGFR_SIGNALING	0.598857	0.60653
KEGG_CYSTEINE_AND_METHIONINE_METABOLISM	0.686859	0.6072
KEGG_BLADDER_CANCER	0.577327	0.60722
REACTOME_SIGNALING_BY_FGFR3_MUTANTS	0.613986	0.60833
REACTOME_SIGNALING_BY_SCF_KIT	0.605652	0.60889
BIOCARTA_NTHI_PATHWAY	0.590959	0.61047
KEGG_MELANOMA	0.593863	0.61124
KEGG_PRIMARY_BILE_ACID_BIOSYNTHESIS	0.601332	0.61236
REACTOME_CHONDROITIN_SULFATE_DERMATAN_SULFATE_METABOLISM	0.563596	0.61252
KEGG_LINOLEIC_ACID_METABOLISM	0.640366	0.61361
REACTOME_ACTIVATION_OF_RAC	0.597852	0.61376
REACTOME_CDC6_ASSOCIATION_WITH_THE_ORC_ORIGIN_COMPLEX	0.604062	0.61398
KEGG_ANTIGEN_PROCESSING_AND_PRESENTATION	0.595783	0.61441
REACTOME_INFLAMMASOMES	0.683518	0.61445
REACTOME_COPI_MEDIATED_TRANSPORT	0.603632	0.61657
BIOCARTA_STRESS_PATHWAY	0.60474	0.61949
BIOCARTA_TCAPOPTOSIS_PATHWAY	0.621915	0.61982
BIOCARTA_CTL_PATHWAY	0.619594	0.61997
REACTOME_SYNTHESIS_OF_BILE_ACIDS_AND_BILE_SALTS_VIA_24_HYDROXYCHOLESTEROL	0.60548	0.62067
REACTOME_PROSTANOID_LIGAND_RECEPTORS	0.616084	0.62159
REACTOME_COMPLEMENT_CASCADE	0.599118	0.62269
KEGG_LYSINE_DEGRADATION	0.582188	0.62317
REACTOME_TRAF6_MEDIATED_INDUCTION_OF_TAK1_COMPLEX	0.642729	0.62583
REACTOME_TRAF6_MEDIATED_NFKB_ACTIVATION	0.639778	0.62724
BIOCARTA_MET_PATHWAY	0.656763	0.62758
REACTOME_HEPARAN_SULFATE_HEPARIN_HS_GAG_METABOLISM	0.581794	0.62799
KEGG_TOLL_LIKE_RECEPTOR_SIGNALING_PATHWAY	0.628158	0.62835
REACTOME_HORMONE_SENSITIVE_LIPASE_HSL_MEDIATED_TRIACYLGLYCEROL_HYDROLYSIS	0.603101	0.62855
REACTOME_SIGNALING_BY_FGFR_MUTANTS	0.668944	0.62962
REACTOME_TAK1_ACTIVATES_NFKB_BY_PHOSPHORYLATION_AND_ACTIVATION_OF_IKKS_COMPLEX	0.624485	0.63021
KEGG_TYPE_II_DIABETES_MELLITUS	0.647377	0.63081
REACTOME_MRNA_PROCESSING	0.613662	0.63111
REACTOME_TRANSCRIPTIONAL_ACTIVITY_OF_SMAD2_SMAD3_SMAD4_HETEROTRIMER	0.633804	0.63247
REACTOME_MITOCHONDRIAL_FATTY_ACID_BETA_OXIDATION	0.62664	0.63428
KEGG_STEROID_BIOSYNTHESIS	0.616281	0.6347
REACTOME_CLEAVAGE_OF_GROWING_TRANSCRIPT_IN_THE_TERMINATION_REGION_	0.648017	0.63718
REACTOME_PTM_GAMMA_CARBOXYLATION_HYPUSINE_FORMATION_AND_ARYLSULFATASE_ACTIVATION	0.609619	0.63889
KEGG_PHENYLALANINE_METABOLISM	0.643401	0.64075
REACTOME_PURINE_CATABOLISM	0.627403	0.64177
KEGG_ONE_CARBON_POOL_BY_FOLATE	0.642437	0.64258
REACTOME_SIGNALING_BY_BMP	0.608645	0.64266
KEGG_BASE_EXCISION_REPAIR	0.887977	0.64304
BIOCARTA_NKCELLS_PATHWAY	0.707031	0.64342
REACTOME_PROCESSING_OF_CAPPED_INTRON_CONTAINING_PRE_MRNA	0.632414	0.64358
BIOCARTA_CERAMIDE_PATHWAY	0.691588	0.64519
REACTOME_INTEGRIN_CELL_SURFACE_INTERACTIONS	0.599755	0.64587
REACTOME_G2_M_DNA_DAMAGE_CHECKPOINT	0.640307	0.64655
REACTOME_AMINO_ACID_SYNTHESIS_AND_INTERCONVERSION_TRANSAMINATION	0.632876	0.64863
REACTOME_MAP_KINASE_ACTIVATION_IN_TLR_CASCADE	0.604976	0.64897
KEGG_LYSOSOME	0.673138	0.64897
REACTOME_JNK_C_JUN_KINASES_PHOSPHORYLATION_AND_ACTIVATION_MEDIATED_BY_ACTIVATED_HUMAN_TAK1	0.663448	0.65074
REACTOME_SPRY_REGULATION_OF_FGF_SIGNALING	0.655041	0.65112
BIOCARTA_HIVNEF_PATHWAY	0.660067	0.65135
REACTOME_ABCA_TRANSPORTERS_IN_LIPID_HOMEOSTASIS	0.624685	0.6534
REACTOME_REGULATION_OF_IFNG_SIGNALING	0.63128	0.65409
BIOCARTA_FEEDER_PATHWAY	0.648622	0.6567
BIOCARTA_IL6_PATHWAY	0.627063	0.65736
REACTOME_ENOS_ACTIVATION_AND_REGULATION	0.63703	0.6578
KEGG_BASAL_TRANSCRIPTION_FACTORS	0.632896	0.65845
REACTOME_IL1_SIGNALING	0.665859	0.65856
REACTOME_FGFR2C_LIGAND_BINDING_AND_ACTIVATION	0.662535	0.65956
REACTOME_RIG_I_MDA5_MEDIATED_INDUCTION_OF_IFN_ALPHA_BETA_PATHWAYS	0.656446	0.66015
REACTOME_CHEMOKINE_RECEPTORS_BIND_CHEMOKINES	0.614006	0.66152
KEGG_PRIMARY_IMMUNODEFICIENCY	0.754313	0.66172
BIOCARTA_MAPK_PATHWAY	0.612503	0.6618
REACTOME_PLATELET_SENSITIZATION_BY_LDL	0.647294	0.66256
REACTOME_PURINE_SALVAGE	0.672848	0.66267
KEGG_RENIN_ANGIOTENSIN_SYSTEM	0.661432	0.66385
BIOCARTA_RAB_PATHWAY	0.647861	0.66395
REACTOME_DOWNREGULATION_OF_SMAD2_3_SMAD4_TRANSCRIPTIONAL_ACTIVITY	0.648501	0.66434
REACTOME_ACTIVATION_OF_CHAPERONE_GENES_BY_ATF6_ALPHA	0.655867	0.66475
BIOCARTA_MAL_PATHWAY	0.652562	0.66528
REACTOME_OXYGEN_DEPENDENT_PROLINE_HYDROXYLATION_OF_HYPOXIA_INDUCIBLE_FACTOR_ALPHA	0.670801	0.66657
REACTOME_OTHER_SEMAPHORIN_INTERACTIONS	0.659834	0.66728
REACTOME_TRIF_MEDIATED_TLR3_SIGNALING	0.619913	0.66759
REACTOME_IL_RECEPTOR_SHC_SIGNALING	0.750342	0.66766
REACTOME_METABOLISM_OF_RNA	0.658322	0.66777
REACTOME_THE_ACTIVATION_OF_ARYLSULFATASES	0.672137	0.66867
KEGG_JAK_STAT_SIGNALING_PATHWAY	0.642896	0.67469
REACTOME_NUCLEOTIDE_LIKE_PURINERGIC_RECEPTORS	0.675537	0.67812
REACTOME_FORMATION_OF_TRANSCRIPTION_COUPLED_NER_TC_NER_REPAIR_COMPLEX	0.636755	0.68084
REACTOME_FRS2_MEDIATED_CASCADE	0.654055	0.6816
REACTOME_GLUTATHIONE_CONJUGATION	0.663165	0.68489
REACTOME_PD1_SIGNALING	0.693404	0.68555
BIOCARTA_CYTOKINE_PATHWAY	0.695355	0.68828
KEGG_ASTHMA	0.694453	0.69148
KEGG_SPHINGOLIPID_METABOLISM	0.65047	0.69266
REACTOME_RIP_MEDIATED_NFKB_ACTIVATION_VIA_DAI	0.67729	0.69501
REACTOME_INHIBITION_OF_THE_PROTEOLYTIC_ACTIVITY_OF_APC_C_REQUIRED_FOR_THE_ONSET_OF_ANAPHASE_BY_MITOTIC_SPINDLE_CHECKPOINT_COMPONENTS	0.677962	0.69525
REACTOME_ELONGATION_ARREST_AND_RECOVERY	0.660768	0.69555
REACTOME_ACETYLCHOLINE_BINDING_AND_DOWNSTREAM_EVENTS	0.703478	0.69726
REACTOME_HIGHLY_CALCIUM_PERMEABLE_POSTSYNAPTIC_NICOTINIC_ACETYLCHOLINE_RECEPTORS	0.706214	0.69799
REACTOME_RNA_POL_I_TRANSCRIPTION_TERMINATION	0.67396	0.6996
REACTOME_SPHINGOLIPID_METABOLISM	0.674455	0.70056
REACTOME_PHOSPHOLIPID_METABOLISM	0.690347	0.70114
KEGG_GLYCOSAMINOGLYCAN_BIOSYNTHESIS_CHONDROITIN_SULFATE	0.690844	0.70183
KEGG_GLYCOSAMINOGLYCAN_DEGRADATION	0.690813	0.70547
REACTOME_PYRIMIDINE_CATABOLISM	0.69427	0.70553
REACTOME_G1_PHASE	0.675174	0.70559
REACTOME_PI3K_EVENTS_IN_ERBB2_SIGNALING	0.703489	0.71003
BIOCARTA_SET_PATHWAY	0.711558	0.71033
REACTOME_SYNTHESIS_OF_BILE_ACIDS_AND_BILE_SALTS	0.704833	0.71112
REACTOME_SYNTHESIS_OF_PA	0.712324	0.7142
REACTOME_PURINE_METABOLISM	0.711805	0.71495
KEGG_ARGININE_AND_PROLINE_METABOLISM	0.65874	0.71513
REACTOME_ACYL_CHAIN_REMODELLING_OF_PE	0.747735	0.71636
BIOCARTA_TOLL_PATHWAY	0.700717	0.71747
REACTOME_BIOLOGICAL_OXIDATIONS	0.75152	0.71786
BIOCARTA_INFLAM_PATHWAY	0.71493	0.71902
REACTOME_PYRUVATE_METABOLISM	0.72047	0.71916
REACTOME_PHASE_II_CONJUGATION	0.7634	0.71949
REACTOME_PERK_REGULATED_GENE_EXPRESSION	0.710176	0.72038
BIOCARTA_IL3_PATHWAY	0.717814	0.72076
REACTOME_METABOLISM_OF_AMINO_ACIDS_AND_DERIVATIVES	0.718365	0.7208
KEGG_CELL_CYCLE	0.653737	0.7212
REACTOME_ACTIVATED_POINT_MUTANTS_OF_FGFR2	0.728041	0.72561
BIOCARTA_INSULIN_PATHWAY	0.709375	0.72719
REACTOME_COSTIMULATION_BY_THE_CD28_FAMILY	0.75848	0.72864
BIOCARTA_NFKB_PATHWAY	0.739194	0.72989
REACTOME_REGULATION_OF_THE_FANCONI_ANEMIA_PATHWAY	0.743077	0.72999
REACTOME_TOLL_RECEPTOR_CASCADES	0.691098	0.73056
REACTOME_MITOTIC_PROMETAPHASE	0.686141	0.73203
KEGG_ADIPOCYTOKINE_SIGNALING_PATHWAY	0.728589	0.73282
REACTOME_ACTIVATION_OF_CHAPERONES_BY_ATF6_ALPHA	0.730518	0.73365
KEGG_ARACHIDONIC_ACID_METABOLISM	0.7205	0.7356
REACTOME_CELL_EXTRACELLULAR_MATRIX_INTERACTIONS	0.781256	0.73627
REACTOME_TETRAHYDROBIOPTERIN_BH4_SYNTHESIS_RECYCLING_SALVAGE_AND_REGULATION	0.739415	0.73629
KEGG_GLUTATHIONE_METABOLISM	0.69881	0.73681
REACTOME_RNA_POL_I_RNA_POL_III_AND_MITOCHONDRIAL_TRANSCRIPTION	0.68427	0.73754
REACTOME_CD28_DEPENDENT_VAV1_PATHWAY	0.752762	0.73946
REACTOME_DEGRADATION_OF_THE_EXTRACELLULAR_MATRIX	0.720786	0.73974
REACTOME_NOTCH_HLH_TRANSCRIPTION_PATHWAY	0.726239	0.73974
REACTOME_METABOLISM_OF_CARBOHYDRATES	0.682176	0.74201
BIOCARTA_ATRBRCA_PATHWAY	0.727204	0.74221
BIOCARTA_SARS_PATHWAY	0.756603	0.74434
REACTOME_UNWINDING_OF_DNA	0.743981	0.74537
BIOCARTA_ATM_PATHWAY	0.731103	0.74658
KEGG_SELENOAMINO_ACID_METABOLISM	0.812073	0.74797
KEGG_PARKINSONS_DISEASE	0.725268	0.74864
REACTOME_APC_CDC20_MEDIATED_DEGRADATION_OF_NEK2A	0.734971	0.74914
REACTOME_POST_CHAPERONIN_TUBULIN_FOLDING_PATHWAY	0.72798	0.74961
KEGG_P53_SIGNALING_PATHWAY	0.71654	0.75243
REACTOME_SIGNALING_BY_INSULIN_RECEPTOR	0.766884	0.75306
REACTOME_LATE_PHASE_OF_HIV_LIFE_CYCLE	0.82688	0.75653
BIOCARTA_GRANULOCYTES_PATHWAY	0.771372	0.75774
REACTOME_METABOLISM_OF_NUCLEOTIDES	0.726731	0.75818
REACTOME_GLYCOSPHINGOLIPID_METABOLISM	0.731316	0.75927
REACTOME_INTERACTIONS_OF_VPR_WITH_HOST_CELLULAR_PROTEINS	0.7648	0.7604
REACTOME_IL_3_5_AND_GM_CSF_SIGNALING	0.807064	0.76275
REACTOME_RNA_POL_I_TRANSCRIPTION_INITIATION	0.743532	0.7654
REACTOME_BILE_ACID_AND_BILE_SALT_METABOLISM	0.753793	0.76614
REACTOME_PHOSPHORYLATION_OF_THE_APC_C	0.744288	0.76657
REACTOME_TCR_SIGNALING	0.829176	0.76663
KEGG_GLYCINE_SERINE_AND_THREONINE_METABOLISM	0.763685	0.76696
REACTOME_ACTIVATED_TLR4_SIGNALLING	0.73916	0.76746
BIOCARTA_TOB1_PATHWAY	0.770762	0.76852
REACTOME_METABOLISM_OF_POLYAMINES	0.776282	0.76911
REACTOME_TERMINATION_OF_O_GLYCAN_BIOSYNTHESIS	0.776522	0.77345
REACTOME_INTERFERON_GAMMA_SIGNALING	0.75965	0.77352
KEGG_TGF_BETA_SIGNALING_PATHWAY	0.721007	0.77354
REACTOME_NFKB_AND_MAP_KINASES_ACTIVATION_MEDIATED_BY_TLR4_SIGNALING_REPERTOIRE	0.749313	0.77392
REACTOME_BETA_DEFENSINS	0.758021	0.7742
KEGG_DRUG_METABOLISM_OTHER_ENZYMES	0.747189	0.77638
REACTOME_PREFOLDIN_MEDIATED_TRANSFER_OF_SUBSTRATE_TO_CCT_TRIC	0.752796	0.77815
REACTOME_FGFR_LIGAND_BINDING_AND_ACTIVATION	0.781687	0.78249
REACTOME_GLYCOPROTEIN_HORMONES	0.793719	0.7837
REACTOME_SHC_MEDIATED_CASCADE	0.776979	0.78373
REACTOME_TRANSFERRIN_ENDOCYTOSIS_AND_RECYCLING	0.865519	0.7852
REACTOME_ABC_FAMILY_PROTEINS_MEDIATED_TRANSPORT	0.75573	0.78676
REACTOME_NEF_MEDIATED_DOWNREGULATION_OF_MHC_CLASS_I_COMPLEX_CELL_SURFACE_EXPRESSION	0.78889	0.78718
REACTOME_ADVANCED_GLYCOSYLATION_ENDPRODUCT_RECEPTOR_SIGNALING	0.80467	0.79654
REACTOME_IL_2_SIGNALING	0.841277	0.79694
BIOCARTA_KREB_PATHWAY	0.800525	0.79854
REACTOME_ABORTIVE_ELONGATION_OF_HIV1_TRANSCRIPT_IN_THE_ABSENCE_OF_TAT	0.786979	0.79921
REACTOME_ACTIVATION_OF_ATR_IN_RESPONSE_TO_REPLICATION_STRESS	0.791487	0.80058
KEGG_O_GLYCAN_BIOSYNTHESIS	0.792211	0.80131
BIOCARTA_LAIR_PATHWAY	0.802426	0.802
REACTOME_CONVERSION_FROM_APC_C_CDC20_TO_APC_C_CDH1_IN_LATE_ANAPHASE	0.79017	0.80248
REACTOME_NUCLEOTIDE_BINDING_DOMAIN_LEUCINE_RICH_REPEAT_CONTAINING_RECEPTOR_NLR_SIGNALING_PATHWAYS	0.830926	0.8026
REACTOME_DEFENSINS	0.787543	0.803
REACTOME_FORMATION_OF_RNA_POL_II_ELONGATION_COMPLEX_	0.774459	0.80309
REACTOME_KERATAN_SULFATE_DEGRADATION	0.81734	0.80324
REACTOME_NOD1_2_SIGNALING_PATHWAY	0.809194	0.80392
BIOCARTA_IL17_PATHWAY	0.810419	0.80466
KEGG_INTESTINAL_IMMUNE_NETWORK_FOR_IGA_PRODUCTION	0.787675	0.80484
REACTOME_MRNA_CAPPING	0.788905	0.80674
REACTOME_INNATE_IMMUNE_SYSTEM	0.771027	0.80863
REACTOME_LYSOSOME_VESICLE_BIOGENESIS	0.791075	0.8095
REACTOME_SIGNALING_BY_ERBB4	0.819572	0.81116
KEGG_GLYCEROLIPID_METABOLISM	0.846718	0.81118
REACTOME_NONSENSE_MEDIATED_DECAY_ENHANCED_BY_THE_EXON_JUNCTION_COMPLEX	0.839525	0.81239
KEGG_METABOLISM_OF_XENOBIOTICS_BY_CYTOCHROME_P450	0.79959	0.81347
REACTOME_G0_AND_EARLY_G1	0.816199	0.81414
REACTOME_GAP_JUNCTION_ASSEMBLY	0.813911	0.81456
BIOCARTA_GLEEVEC_PATHWAY	0.808169	0.81484
REACTOME_REGULATION_OF_GLUCOKINASE_BY_GLUCOKINASE_REGULATORY_PROTEIN	0.817009	0.81781
BIOCARTA_IL2_PATHWAY	0.811021	0.81854
REACTOME_SYNTHESIS_OF_BILE_ACIDS_AND_BILE_SALTS_VIA_7ALPHA_HYDROXYCHOLESTEROL	0.803273	0.8203
BIOCARTA_P38MAPK_PATHWAY	0.834797	0.82083
BIOCARTA_VITCB_PATHWAY	0.811879	0.82232
REACTOME_MYD88_MAL_CASCADE_INITIATED_ON_PLASMA_MEMBRANE	0.796158	0.82302
BIOCARTA_CASPASE_PATHWAY	0.819411	0.82705
REACTOME_SIGNALING_BY_ILS	0.832931	0.82839
BIOCARTA_D4GDI_PATHWAY	0.831603	0.82897
KEGG_RNA_POLYMERASE	0.806785	0.82973
REACTOME_PIP3_ACTIVATES_AKT_SIGNALING	0.820524	0.83116
REACTOME_TRANSCRIPTION	0.802027	0.83379
KEGG_GLYCOLYSIS_GLUCONEOGENESIS	0.884772	0.83552
BIOCARTA_AKT_PATHWAY	0.830663	0.8366
REACTOME_PI3K_EVENTS_IN_ERBB4_SIGNALING	0.831061	0.83813
BIOCARTA_BLYMPHOCYTE_PATHWAY	0.848792	0.83904
KEGG_NICOTINATE_AND_NICOTINAMIDE_METABOLISM	0.833012	0.84056
KEGG_LIMONENE_AND_PINENE_DEGRADATION	0.839306	0.84248
REACTOME_FORMATION_OF_THE_HIV1_EARLY_ELONGATION_COMPLEX	0.825749	0.84261
REACTOME_TRAF6_MEDIATED_INDUCTION_OF_NFKB_AND_MAP_KINASES_UPON_TLR7_8_OR_9_ACTIVATION	0.816857	0.84327
REACTOME_DNA_REPAIR	0.918658	0.846
REACTOME_TRAF6_MEDIATED_IRF7_ACTIVATION_IN_TLR7_8_OR_9_SIGNALING	0.843429	0.84617
REACTOME_SLC_MEDIATED_TRANSMEMBRANE_TRANSPORT	0.843955	0.84734
REACTOME_BRANCHED_CHAIN_AMINO_ACID_CATABOLISM	0.84234	0.84815
REACTOME_IRAK1_RECRUITS_IKK_COMPLEX	0.851236	0.84886
KEGG_FOLATE_BIOSYNTHESIS	0.848524	0.84938
BIOCARTA_ASBCELL_PATHWAY	0.86273	0.84944
REACTOME_IRON_UPTAKE_AND_TRANSPORT	0.898674	0.85225
REACTOME_OLFACTORY_SIGNALING_PATHWAY	0.852747	0.85306
REACTOME_G2_M_CHECKPOINTS	0.846948	0.85363
KEGG_GRAFT_VERSUS_HOST_DISEASE	0.870146	0.85729
BIOCARTA_CTCF_PATHWAY	0.84843	0.85776
BIOCARTA_ARF_PATHWAY	0.859403	0.85802
REACTOME_NEGATIVE_REGULATION_OF_FGFR_SIGNALING	0.852944	0.85813
KEGG_ABC_TRANSPORTERS	0.841221	0.86074
KEGG_OXIDATIVE_PHOSPHORYLATION	0.869548	0.86131
REACTOME_RECYCLING_OF_BILE_ACIDS_AND_SALTS	0.858558	0.86217
REACTOME_STEROID_HORMONES	0.899711	0.86251
REACTOME_BILE_SALT_AND_ORGANIC_ANION_SLC_TRANSPORTERS	0.870981	0.8628
KEGG_DRUG_METABOLISM_CYTOCHROME_P450	0.861116	0.86297
KEGG_RETINOL_METABOLISM	0.848871	0.86384
REACTOME_FORMATION_OF_TUBULIN_FOLDING_INTERMEDIATES_BY_CCT_TRIC	0.854995	0.86421
REACTOME_CITRIC_ACID_CYCLE_TCA_CYCLE	0.86161	0.86643
KEGG_ALLOGRAFT_REJECTION	0.882351	0.86918
REACTOME_GLUCOSE_TRANSPORT	0.869048	0.87053
KEGG_RIG_I_LIKE_RECEPTOR_SIGNALING_PATHWAY	0.879348	0.87155
BIOCARTA_NKT_PATHWAY	0.869662	0.87217
BIOCARTA_IL12_PATHWAY	0.865945	0.87228
REACTOME_TRANS_GOLGI_NETWORK_VESICLE_BUDDING	0.864535	0.87367
BIOCARTA_SPRY_PATHWAY	0.877525	0.87473
BIOCARTA_FAS_PATHWAY	0.870551	0.88216
REACTOME_VITAMIN_B5_PANTOTHENATE_METABOLISM	0.889964	0.88378
REACTOME_E2F_ENABLED_INHIBITION_OF_PRE_REPLICATION_COMPLEX_FORMATION	0.877979	0.88465
REACTOME_RNA_POL_II_TRANSCRIPTION_PRE_INITIATION_AND_PROMOTER_OPENING	0.869423	0.88467
REACTOME_RESPIRATORY_ELECTRON_TRANSPORT	0.879765	0.88509
REACTOME_APC_C_CDC20_MEDIATED_DEGRADATION_OF_CYCLIN_B	0.887372	0.89353
REACTOME_PROTEIN_FOLDING	0.890944	0.89397
REACTOME_RNA_POL_II_TRANSCRIPTION	0.894511	0.89618
REACTOME_INFLUENZA_VIRAL_RNA_TRANSCRIPTION_AND_REPLICATION	0.883423	0.89781
REACTOME_SRP_DEPENDENT_COTRANSLATIONAL_PROTEIN_TARGETING_TO_MEMBRANE	0.902995	0.90044
REACTOME_PI3K_AKT_ACTIVATION	0.893117	0.90082
KEGG_OTHER_GLYCAN_DEGRADATION	0.900829	0.90459
REACTOME_TRANSCRIPTION_COUPLED_NER_TC_NER	0.886249	0.90478
BIOCARTA_41BB_PATHWAY	0.914498	0.9084
BIOCARTA_TID_PATHWAY	0.907202	0.90962
REACTOME_REPAIR_SYNTHESIS_FOR_GAP_FILLING_BY_DNA_POL_IN_TC_NER	0.909545	0.91105
REACTOME_ZINC_TRANSPORTERS	0.910393	0.91182
REACTOME_SLBP_DEPENDENT_PROCESSING_OF_REPLICATION_DEPENDENT_HISTONE_PRE_MRNAS	0.91383	0.91201
KEGG_TYROSINE_METABOLISM	0.923968	0.91307
KEGG_TRYPTOPHAN_METABOLISM	0.929851	0.91333
BIOCARTA_RELA_PATHWAY	0.910139	0.91486
REACTOME_LATENT_INFECTION_OF_HOMO_SAPIENS_WITH_MYCOBACTERIUM_TUBERCULOSIS	0.911261	0.9149
KEGG_GALACTOSE_METABOLISM	0.904689	0.9151
REACTOME_ASSOCIATION_OF_TRIC_CCT_WITH_TARGET_PROTEINS_DURING_BIOSYNTHESIS	0.930136	0.91572
REACTOME_OPSINS	0.919194	0.91712
REACTOME_GOLGI_ASSOCIATED_VESICLE_BIOGENESIS	0.921417	0.92049
REACTOME_TRANSPORT_OF_RIBONUCLEOPROTEINS_INTO_THE_HOST_NUCLEUS	0.924154	0.92144
REACTOME_RNA_POL_II_PRE_TRANSCRIPTION_EVENTS	0.909939	0.92264
REACTOME_NUCLEOTIDE_EXCISION_REPAIR	0.906466	0.92307
KEGG_MISMATCH_REPAIR	0.920265	0.92361
REACTOME_ETHANOL_OXIDATION	0.923674	0.92834
REACTOME_RNA_POL_III_TRANSCRIPTION	0.923137	0.92848
KEGG_RIBOSOME	0.928509	0.93043
KEGG_PENTOSE_AND_GLUCURONATE_INTERCONVERSIONS	0.927837	0.93046
KEGG_PYRIMIDINE_METABOLISM	0.912369	0.93047
REACTOME_AMINE_DERIVED_HORMONES	0.953103	0.93116
REACTOME_TRANSPORT_OF_MATURE_TRANSCRIPT_TO_CYTOPLASM	0.92291	0.93216
REACTOME_METABOLISM_OF_STEROID_HORMONES_AND_VITAMINS_A_AND_D	0.952977	0.93231
REACTOME_BASIGIN_INTERACTIONS	0.936129	0.93412
REACTOME_PYRIMIDINE_METABOLISM	0.935038	0.93745
REACTOME_TRANSPORT_OF_MATURE_MRNA_DERIVED_FROM_AN_INTRONLESS_TRANSCRIPT	0.936887	0.93777
REACTOME_NEP_NS2_INTERACTS_WITH_THE_CELLULAR_EXPORT_MACHINERY	0.940412	0.93839
REACTOME_RNA_POL_III_TRANSCRIPTION_INITIATION_FROM_TYPE_3_PROMOTER	0.938055	0.94085
BIOCARTA_LYM_PATHWAY	0.945545	0.94313
REACTOME_FORMATION_OF_INCISION_COMPLEX_IN_GG_NER	0.938553	0.94379
BIOCARTA_STEM_PATHWAY	0.950027	0.94517
REACTOME_METAL_ION_SLC_TRANSPORTERS	0.94536	0.94619
BIOCARTA_ERYTH_PATHWAY	0.948436	0.94634
KEGG_STARCH_AND_SUCROSE_METABOLISM	0.953494	0.94684
BIOCARTA_MONOCYTE_PATHWAY	0.952151	0.9478
KEGG_NOD_LIKE_RECEPTOR_SIGNALING_PATHWAY	0.943008	0.94984
REACTOME_FACILITATIVE_NA_INDEPENDENT_GLUCOSE_TRANSPORTERS	0.951695	0.95305
REACTOME_GAB1_SIGNALOSOME	0.951671	0.95308
REACTOME_HOMOLOGOUS_RECOMBINATION_REPAIR_OF_REPLICATION_INDEPENDENT_DOUBLE_STRAND_BREAKS	0.951757	0.95398
KEGG_PENTOSE_PHOSPHATE_PATHWAY	0.969151	0.95403
REACTOME_PI_3K_CASCADE	0.951751	0.9555
REACTOME_INFLUENZA_LIFE_CYCLE	0.944917	0.95553
KEGG_EPITHELIAL_CELL_SIGNALING_IN_HELICOBACTER_PYLORI_INFECTION	0.970096	0.95819
REACTOME_PEPTIDE_CHAIN_ELONGATION	0.961104	0.95964
BIOCARTA_CTLA4_PATHWAY	0.968159	0.96361
REACTOME_GLYCOGEN_BREAKDOWN_GLYCOGENOLYSIS	0.96747	0.96433
KEGG_HEMATOPOIETIC_CELL_LINEAGE	0.975314	0.9646
BIOCARTA_SODD_PATHWAY	0.964676	0.96533
REACTOME_TRANSPORT_OF_GLUCOSE_AND_OTHER_SUGARS_BILE_SALTS_AND_ORGANIC_ACIDS_METAL_IONS_AND_AMINE_COMPOUNDS	0.971002	0.96686
REACTOME_RNA_POL_III_TRANSCRIPTION_TERMINATION	0.969226	0.97037
REACTOME_O_LINKED_GLYCOSYLATION_OF_MUCINS	0.96996	0.97174
KEGG_FATTY_ACID_METABOLISM	0.967692	0.97211
REACTOME_INSULIN_RECEPTOR_RECYCLING	0.973362	0.97232
REACTOME_SULFUR_AMINO_ACID_METABOLISM	0.972059	0.97267
REACTOME_METABOLISM_OF_VITAMINS_AND_COFACTORS	0.972896	0.974
KEGG_AUTOIMMUNE_THYROID_DISEASE	0.978472	0.974
REACTOME_RNA_POL_III_TRANSCRIPTION_INITIATION_FROM_TYPE_2_PROMOTER	0.973905	0.97589
REACTOME_GLOBAL_GENOMIC_NER_GG_NER	0.973525	0.97666
BIOCARTA_TNFR1_PATHWAY	0.975982	0.97671
KEGG_VALINE_LEUCINE_AND_ISOLEUCINE_DEGRADATION	0.974464	0.97715
KEGG_NUCLEOTIDE_EXCISION_REPAIR	0.97618	0.9787
REACTOME_EXTRINSIC_PATHWAY_FOR_APOPTOSIS	0.979579	0.97926
KEGG_HISTIDINE_METABOLISM	0.981111	0.98116
REACTOME_RECRUITMENT_OF_NUMA_TO_MITOTIC_CENTROSOMES	0.982151	0.983
REACTOME_RNA_POL_III_CHAIN_ELONGATION	0.981334	0.98345
KEGG_ASCORBATE_AND_ALDARATE_METABOLISM	0.981592	0.98512
REACTOME_DOWNSTREAM_TCR_SIGNALING	0.985328	0.986
BIOCARTA_TH1TH2_PATHWAY	0.988312	0.9863
KEGG_BUTANOATE_METABOLISM	0.985623	0.98647
REACTOME_METABOLISM_OF_NON_CODING_RNA	0.987026	0.98692
REACTOME_THE_NLRP3_INFLAMMASOME	0.987677	0.98731
REACTOME_ACYL_CHAIN_REMODELLING_OF_PS	0.986262	0.9886
REACTOME_ACYL_CHAIN_REMODELLING_OF_PI	0.989016	0.99103
REACTOME_DOUBLE_STRAND_BREAK_REPAIR	0.991432	0.99113
REACTOME_RESOLUTION_OF_AP_SITES_VIA_THE_SINGLE_NUCLEOTIDE_REPLACEMENT_PATHWAY	0.996569	0.99626
REACTOME_BASE_FREE_SUGAR_PHOSPHATE_REMOVAL_VIA_THE_SINGLE_NUCLEOTIDE_REPLACEMENT_PATHWAY	0.996999	0.99683
KEGG_CYTOKINE_CYTOKINE_RECEPTOR_INTERACTION	0.996122	0.9974
