# Supplementary material for: Genetic determinants of daytime napping and effects on cardiometabolic health
Source: Nat Commun. 2021 Feb 10;12:900. doi: 10.1038/s41467-020-20585-3 (PMC7876146; doi:10.1038/s41467-020-20585-3)
Supplement: Supplementary file 14 — Supplementary Data 10 [file 41467_2020_20585_MOESM14_ESM.xlsx]

## Sheet: Sheet1
Supplementary Data 10. Genetic correlation between daytime napping and 257 traits using LD-score regression from publicly available genome-wide association study data. For each model (BMI unadjusted and adjusted), significant correlations with P <1.9E-04 accounting for 257 tested traits are bolded.
				BMI unadjusted											BMI adjusted
Category	Trait	Pubmed ID	Ethnicity	rg	SE	P Value	P FDR	P Bonf	h2_obs	h2_obs_se	h2_int	h2_int_se	gcov_int	gcov_int_se	rg	SE	P Value	P FDR	P Bonf	h2_obs	h2_obs_se	h2_int	h2_int_se	gcov_int	gcov_int_se
sleeping	Excessive daytime sleepiness	27992416	European	0.6633	0.0364	2.8608e-74	7.35e-72	7.35e-72	0.0532	0.0052	1.0048	0.0067	0.1771	0.0056	0.6413	0.037	1.9888e-67	5.11e-65	5.11e-65	0.0532	0.0052	1.0048	0.0067	0.1734	0.0056
anthropometric	Waist circumference	25673412	European	0.1904	0.0222	1.0488e-17	1.35e-15	2.7e-15	0.1216	0.0052	0.8442	0.0079	0.0086	0.0059	0.0382	0.0228	0.0937	0.248257	1	0.1216	0.0052	0.8444	0.0079	0.0067	0.0058
psychiatric	Schizophrenia	25056061	Mixed	0.1633	0.0229	1.1238e-12	8.8e-11	2.88e-10	0.4617	0.0193	1.0492	0.0131	-0.0045	0.0086	0.1858	0.0228	3.4762e-16	4.47e-14	8.94e-14	0.4615	0.0194	1.0494	0.013	-0.0045	0.0085
lipids	Triglycerides	20686565	European	0.193	0.0272	1.367e-12	8.8e-11	3.52e-10	0.1691	0.0293	0.9669	0.0165	0.0061	0.0069	0.1462	0.0264	3.1157e-08	1.6e-06	8.02e-06	0.1692	0.0292	0.9669	0.0165	0.0061	0.007
anthropometric	Waist-to-hip ratio	25673412	European	0.1697	0.0248	7.5549e-12	3.88e-10	1.94e-09	0.1135	0.007	0.9196	0.0092	0.01	0.0066	0.0616	0.026	0.0178	0.110393	1	0.1135	0.007	0.9196	0.0092	0.0106	0.0067
anthropometric	Hip circumference	25673412	European	0.1358	0.0218	4.5309e-10	1.94e-08	1.16e-07	0.1277	0.0059	0.8599	0.0081	0.0063	0.0059	-0.0033	0.0219	0.8817	0.914008	1	0.1276	0.0059	0.8601	0.0082	0.004	0.0057
psychiatric	Depressive symptoms	27089181	European	0.2041	0.033	5.967e-10	2.19e-08	1.53e-07	0.0478	0.0036	0.9991	0.0074	0.0531	0.0056	0.1651	0.0324	3.4112e-07	1.1e-05	8.76e-05	0.0478	0.0036	0.9991	0.0074	0.0496	0.0056
sleeping	Insomnia	28604731	European	0.2286	0.0378	1.4645e-09	4.4e-08	3.75e-07	0.0473	0.0049	1.0036	0.0071	0.0234	0.0058	0.1858	0.0381	1.0801e-06	3.08e-05	0.00027756	0.0473	0.0049	1.0036	0.0071	0.0203	0.0059
anthropometric	Body mass index	20935630	European	0.1497	0.0248	1.5369e-09	4.4e-08	3.96e-07	0.1907	0.0095	1.0086	0.0106	-0.0054	0.0071	-0.0229	0.026	0.377	0.541279	1	0.1908	0.0095	1.0084	0.0106	-0.0064	0.0069
personality	Neuroticism	27089181	European	0.1737	0.0288	1.7447e-09	4.47e-08	4.47e-07	0.0905	0.0078	0.9862	0.0127	0.0567	0.006	0.1749	0.0274	1.7421e-10	1.49e-08	4.47e-08	0.0905	0.0078	0.9861	0.0127	0.0542	0.006
anthropometric	Body fat	26833246	Mixed	0.1814	0.0312	5.8606e-09	1.37e-07	1.51e-06	0.1079	0.0084	0.9033	0.0065	-0.0077	0.0059	0.0269	0.0314	0.3915	0.547522	1	0.1078	0.0083	0.9033	0.0066	-0.0072	0.0057
sleeping	Insomnia	27992416	European	0.1848	0.0331	2.46e-08	5.27e-07	6.32e-06	0.1321	0.0115	1.0038	0.008	0.0316	0.0062	0.1481	0.0331	7.5408e-06	0.000193778	0.00193778	0.1321	0.0115	1.0038	0.008	0.0289	0.0062
sleeping	Chronotype	27494321	European	0.1555	0.0283	3.7882e-08	7.49e-07	9.74e-06	0.1001	0.0058	1.0169	0.0078	-0.0028	0.0056	0.1488	0.0284	1.6403e-07	6.02e-06	4.21e-05	0.1001	0.0058	1.017	0.0078	-0.0022	0.0057
anthropometric	Overweight	23563607	European	0.1465	0.0268	4.7566e-08	8.74e-07	1.22e-05	0.1099	0.0065	1.0234	0.0096	0.0061	0.0067	-0.0305	0.0277	0.2703	0.443325	1	0.1099	0.0065	1.0235	0.0096	0.0052	0.0066
glycemic	Fasting insulin main effect	22581228	European	0.2052	0.0385	9.6199e-08	1.65e-06	2.47e-05	0.0708	0.0103	1.0149	0.0073	0.0001	0.0057	0.1018	0.0382	0.0076	0.0673517	1	0.0706	0.0103	1.015	0.0073	-0.001	0.0056
psychiatric	PGC cross-disorder analysis	23453885	European	0.1827	0.0347	1.4585e-07	2.35e-06	3.75e-05	0.1735	0.0134	1.0128	0.0118	0.0013	0.0088	0.206	0.0348	3.319e-09	2.13e-07	8.53e-07	0.1733	0.0134	1.013	0.0118	-0.0004	0.009
cognitive	Intelligence	28530673	European	-0.123	0.0252	1.011e-06	1.53e-05	0.00025957	0.1885	0.0106	1.0101	0.0083	-0.0221	0.0058	-0.0954	0.0255	0.0002	0.00342667	0.0514	0.1885	0.0106	1.0101	0.0083	-0.0207	0.0058
sleeping	Sleep duration	27494321	European	0.1886	0.0388	1.175e-06	1.68e-05	0.00030326	0.055	0.0053	1.021	0.008	0.0629	0.0065	0.2054	0.0391	1.4775e-07	6.02e-06	3.8e-05	0.055	0.0053	1.0211	0.008	0.0651	0.0065
anthropometric	Obesity class 1	23563607	European	0.1259	0.0264	1.7658e-06	2.39e-05	0.00045489	0.2179	0.0118	1.0168	0.0111	0.0057	0.0077	-0.0497	0.0271	0.0664	0.198428	1	0.2179	0.0118	1.0167	0.0111	0.003	0.0075
lipids	HDL cholesterol	20686565	European	-0.1434	0.0303	2.2447e-06	2.88e-05	0.00057568	0.1291	0.0225	1.0552	0.0476	-0.0186	0.0068	-0.0735	0.0285	0.0099	0.0771	1	0.129	0.0226	1.0553	0.0476	-0.019	0.0067
cancer	Lung cancer	27488534	European	0.1865	0.0404	3.8325e-06	4.65e-05	0.00098431	0.326	0.0656	1.0119	0.0075	-0.0095	0.006	0.1519	0.0395	0.0001	0.00183571	0.0257	0.326	0.0656	1.0119	0.0074	-0.0107	0.006
reproductive	Age of first birth	27798627	European	-0.133	0.0288	3.9811e-06	4.65e-05	0.00102286	0.0631	0.0035	0.9509	0.0078	-0.0089	0.0061	-0.0588	0.0294	0.0454	0.171676	1	0.0631	0.0035	0.951	0.0078	-0.0067	0.0061
glycemic	Type 2 Diabetes	22885922	European	0.1586	0.0348	5.0883e-06	5.69e-05	0.00130813	0.0887	0.0094	1.0072	0.0071	0.002	0.0058	0.0799	0.0349	0.022	0.120298	1	0.0887	0.0094	1.0071	0.0071	0.0027	0.0058
anthropometric	Obesity class 2	23563607	European	0.1399	0.032	1.2561e-05	0.000134925	0.0032382	0.1856	0.0127	1.0004	0.01	-1.2606e-05	0.0083	-0.0368	0.033	0.2648	0.439387	1	0.1857	0.0128	1.0001	0.01	-0.0026	0.0082
education	Years of schooling 2016	27225129	European	-0.1035	0.0243	2.0678e-05	0.0002056	0.0053199	0.1263	0.0045	0.93	0.0101	-0.0277	0.0077	-0.0365	0.0242	0.1317	0.286983	1	0.1265	0.0046	0.9297	0.0101	-0.0241	0.0077
psychiatric	Subjective well being	27089181	European	-0.1523	0.0358	2.0755e-05	0.0002056	0.0053456	0.0252	0.0021	1.001	0.0074	-0.0025	0.007	-0.1514	0.0355	1.9404e-05	0.000453255	0.0049858	0.0252	0.0021	1.0009	0.0074	-0.0015	0.0069
hormone	Leptin_not_adjBMI	26833098	European	0.2256	0.0532	2.2633e-05	0.000215119	0.0058082	0.1004	0.0163	0.9936	0.0066	-0.0062	0.0061	0.0867	0.0507	0.0874	0.241525	1	0.1005	0.0163	0.9936	0.0066	-0.0066	0.006
cardiometabolic	Coronary artery disease	26343387	Mixed	0.1091	0.0259	2.5892e-05	0.000237725	0.0066563	0.0791	0.0057	1.045	0.0096	0.0024	0.0061	0.0532	0.026	0.0408	0.166846	1	0.0791	0.0057	1.0449	0.0097	0.0035	0.0061
metabolites	Concentration of medium VLDL particles	27005778	European	0.1855	0.0444	2.9087e-05	0.000257886	0.0074787	0.1569	0.0365	0.9781	0.007	0.0013	0.005	0.1356	0.0435	0.0018	0.0220286	0.4626	0.1568	0.0366	0.9781	0.007	0.001	0.005
glycemic	HOMA-IR	20081858	European	0.2077	0.0499	3.1838e-05	0.00027242	0.0081726	0.0695	0.0127	1.0024	0.0066	-0.0015	0.0055	0.0996	0.0483	0.0394	0.166418	1	0.0693	0.0126	1.0027	0.0066	-0.0028	0.0055
metabolites	Triglycerides in medium VLDL	27005778	European	0.224	0.0547	4.1911e-05	0.000347365	0.0107683	0.0996	0.0305	0.9979	0.0065	0.0049	0.0052	0.1636	0.0525	0.0018	0.0220286	0.4626	0.0994	0.0305	0.9979	0.0065	0.0046	0.0052
psychiatric	Major depressive disorder	22472876	European	0.1874	0.0459	4.4369e-05	0.000356588	0.0114108	0.1669	0.0259	1.007	0.0063	0.0021	0.0055	0.1847	0.0466	7.3402e-05	0.00157198	0.0188638	0.1671	0.0259	1.007	0.0063	0.0019	0.0055
aging	Fathers age at death	27015805	European	-0.198	0.0491	5.5441e-05	0.000431448	0.0142378	0.0393	0.0068	1.0187	0.0068	-0.0091	0.0052	-0.1114	0.0488	0.0226	0.121004	1	0.0393	0.0068	1.0187	0.0068	-0.0073	0.0051
smoking_behaviour	Ever vs never smoked	20418890	European	0.157	0.0393	6.384e-05	0.000482253	0.0163966	0.0735	0.0067	0.9991	0.0061	-0.0076	0.0059	0.1052	0.0397	0.008	0.0685333	1	0.0734	0.0067	0.9991	0.006	-0.0073	0.006
metabolites	Triglycerides in large VLDL	27005778	European	0.1865	0.0469	6.8809e-05	0.000505189	0.0176816	0.1166	0.029	0.9868	0.0065	0.0059	0.0052	0.131	0.0469	0.0053	0.0486464	1	0.1163	0.0289	0.987	0.0065	0.0055	0.0053
education	Years of schooling 2013	23722424	European	-0.1339	0.0342	9.2209e-05	0.000658206	0.0236954	0.0844	0.0062	1.0187	0.0089	0.0059	0.0073	-0.0654	0.0338	0.053	0.17437	1	0.0843	0.0062	1.0188	0.0089	0.0068	0.0074
cancer	Lung cancer (all)	24880342	European	0.1749	0.0451	0.0001	0.000676316	0.0257	0.1301	0.0295	1.0067	0.0081	-0.01	0.0059	0.1442	0.0445	0.0012	0.0162316	0.3084	0.1301	0.0296	1.0066	0.0081	-0.0115	0.0059
metabolites	Isoleucine	27005778	European	0.2877	0.0758	0.0001	0.000676316	0.0257	0.0667	0.0236	0.9969	0.0069	-0.0033	0.0053	0.2252	0.0727	0.002	0.0223478	0.514	0.0667	0.0236	0.9969	0.0069	-0.0039	0.0055
metabolites	Phospholipids in large VLDL	27005778	European	0.1738	0.0475	0.0002	0.001285	0.0514	0.1185	0.0311	0.9886	0.0067	0.005	0.0053	0.1183	0.0472	0.0122	0.0825105	1	0.1182	0.0311	0.9888	0.0067	0.0047	0.0054
education	Years of schooling (proxy cognitive performance)	25201988	European	-0.1225	0.0334	0.0002	0.001285	0.0514	0.1068	0.0075	1.0268	0.0091	-0.0003	0.0074	-0.0547	0.0331	0.0977	0.256213	1	0.1067	0.0075	1.027	0.0091	0.0011	0.0075
metabolites	Phospholipids in medium VLDL	27005778	European	0.1789	0.0501	0.0004	0.00250732	0.1028	0.1128	0.0336	0.9962	0.007	0.005	0.0051	0.1257	0.0486	0.0097	0.0771	1	0.1127	0.0337	0.9962	0.007	0.0042	0.0051
metabolites	Free cholesterol in medium VLDL	27005778	European	0.1703	0.0491	0.0005	0.00298837	0.1285	0.1137	0.0337	0.995	0.0071	0.0048	0.005	0.1221	0.0483	0.0115	0.0825105	1	0.1136	0.0338	0.995	0.0071	0.0037	0.0051
metabolites	Total lipids in large VLDL	27005778	European	0.1544	0.0445	0.0005	0.00298837	0.1285	0.1442	0.0311	0.9835	0.0068	0.0067	0.0053	0.0998	0.045	0.0265	0.136563	1	0.144	0.031	0.9836	0.0068	0.0065	0.0054
metabolites	Total lipids in medium VLDL	27005778	European	0.158	0.0459	0.0006	0.00328085	0.1542	0.1462	0.0351	0.9837	0.0068	0.0059	0.0051	0.108	0.0457	0.0183	0.110393	1	0.146	0.0352	0.9838	0.0068	0.0055	0.0051
metabolites	Triglycerides in small VLDL	27005778	European	0.1632	0.0478	0.0006	0.00328085	0.1542	0.1228	0.0361	0.9932	0.0076	0.0054	0.0051	0.11	0.0467	0.0186	0.110393	1	0.1227	0.0361	0.9933	0.0076	0.0046	0.0051
metabolites	Phospholipids in large HDL	27005778	European	-0.1797	0.0526	0.0006	0.00328085	0.1542	0.1253	0.0306	0.9992	0.0144	-0.0066	0.0052	-0.1084	0.0512	0.0341	0.157871	1	0.1254	0.0306	0.9992	0.0144	-0.0071	0.0052
anthropometric	Extreme bmi	23563607	European	0.1288	0.0375	0.0006	0.00328085	0.1542	0.7009	0.0542	1.0271	0.0114	0.0021	0.0097	-0.0431	0.038	0.2569	0.434533	1	0.7014	0.054	1.0269	0.0113	-0.0013	0.0094
personality	Neo-conscientiousness	21173776	European	-0.2738	0.0828	0.0009	0.004626	0.2313	0.075	0.0295	0.9995	0.0068	-0.0041	0.006	-0.2686	0.0822	0.0011	0.0157056	0.2827	0.0751	0.0294	0.9994	0.0068	-0.0043	0.006
kidney	Serum creatinine (non-diabetes)	26831199	Mixed	-0.0838	0.0252	0.0009	0.004626	0.2313	0.1154	0.0107	0.9769	0.0136	0.0085	0.0069	-0.0794	0.0257	0.002	0.0223478	0.514	0.1153	0.0107	0.9771	0.0136	0.0079	0.0069
metabolites	Concentration of large HDL particles	27005778	European	-0.1691	0.0508	0.0009	0.004626	0.2313	0.1297	0.0305	1.0007	0.0155	-0.007	0.005	-0.0972	0.0496	0.0501	0.171676	1	0.1298	0.0305	1.0007	0.0155	-0.0075	0.0051
metabolites	Total lipids in large HDL	27005778	European	-0.1669	0.0507	0.001	0.00503922	0.257	0.1281	0.0308	1.0017	0.0153	-0.0073	0.005	-0.0936	0.0492	0.0571	0.183434	1	0.1282	0.0309	1.0017	0.0153	-0.0078	0.0051
anthropometric	Extreme waist-to-hip ratio	23563607	European	0.1693	0.0519	0.0011	0.00543654	0.2827	0.3615	0.0585	0.9769	0.0086	0.0035	0.0082	0.1479	0.0527	0.005	0.0475926	1	0.3632	0.0586	0.9765	0.0086	0.0035	0.0083
psychiatric	Bipolar disorder	21926972	European	0.123	0.0383	0.0013	0.00607454	0.3341	0.4356	0.0373	1.0218	0.0076	0.0058	0.0063	0.144	0.0379	0.0001	0.00183571	0.0257	0.4353	0.0373	1.0219	0.0077	0.0063	0.0064
metabolites	Mean diameter for VLDL particles	27005778	European	0.1604	0.0499	0.0013	0.00607454	0.3341	0.1365	0.0352	0.9898	0.0087	0.0078	0.0053	0.1159	0.05	0.0205	0.114533	1	0.1365	0.0353	0.9898	0.0087	0.0074	0.0053
metabolites	Serum total triglycerides	27005778	European	0.1435	0.0446	0.0013	0.00607454	0.3341	0.1292	0.0361	0.9905	0.0076	0.0059	0.0053	0.0928	0.0444	0.0366	0.162176	1	0.129	0.0361	0.9906	0.0076	0.0048	0.0053
kidney	Serum creatinine	26831199	Mixed	-0.0795	0.0249	0.0014	0.00631228	0.3598	0.1077	0.0094	0.9744	0.0136	0.0087	0.007	-0.0752	0.0256	0.0033	0.0353375	0.8481	0.1076	0.0095	0.9746	0.0137	0.0082	0.007
metabolites	Concentration of large VLDL particles	27005778	European	0.1477	0.0464	0.0014	0.00631228	0.3598	0.1384	0.035	0.9716	0.0071	0.0048	0.0053	0.0953	0.0466	0.0409	0.166846	1	0.138	0.035	0.9717	0.0071	0.0046	0.0053
metabolites	Mean diameter for HDL particles	27005778	European	-0.1661	0.0527	0.0016	0.00708966	0.4112	0.1156	0.0299	1.0101	0.0196	-0.0077	0.005	-0.0995	0.0503	0.0481	0.171676	1	0.1154	0.0299	1.0102	0.0196	-0.0084	0.005
metabolites	Free cholesterol in large HDL	27005778	European	-0.1642	0.0523	0.0017	0.00740508	0.4369	0.1046	0.029	1.0092	0.0146	-0.0104	0.0049	-0.0829	0.0493	0.0925	0.247898	1	0.1045	0.0289	1.0093	0.0146	-0.0107	0.0049
metabolites	Cholesterol esters in large HDL	27005778	European	-0.1609	0.0516	0.0018	0.00771	0.4626	0.1211	0.0309	1.0018	0.0145	-0.0073	0.005	-0.0829	0.0493	0.0926	0.247898	1	0.1212	0.031	1.0018	0.0145	-0.0082	0.005
metabolites	Total lipids in small VLDL	27005778	European	0.1497	0.0483	0.0019	0.00800492	0.4883	0.1468	0.0375	0.9913	0.0082	0.004	0.005	0.1048	0.0473	0.0268	0.136563	1	0.147	0.0374	0.9912	0.0082	0.0029	0.005
cardiometabolic	Adiponectin	22479202	Mixed	-0.1461	0.0473	0.002	0.00803125	0.514	0.1193	0.0257	1.0227	0.0125	0.0015	0.0067	-0.1723	0.0475	0.0003	0.00481875	0.0771	0.1186	0.0257	1.0229	0.0125	0.0017	0.0067
metabolites	Concentration of small VLDL particles	27005778	European	0.1423	0.0461	0.002	0.00803125	0.514	0.1537	0.0381	0.9892	0.008	0.005	0.005	0.0962	0.0455	0.0344	0.157871	1	0.1539	0.0381	0.9891	0.008	0.004	0.005
metabolites	Concentration of very large VLDL particles	27005778	European	0.1493	0.0483	0.002	0.00803125	0.514	0.128	0.0303	0.9824	0.0071	0.0075	0.0051	0.0968	0.0489	0.0476	0.171676	1	0.1275	0.0303	0.9826	0.0072	0.0068	0.0051
metabolites	Glycoprotein acetyls; mainly a1-acid glycoprotein	27005778	European	0.1797	0.0583	0.0021	0.00830308	0.5397	0.1041	0.0296	0.9841	0.0066	0.0037	0.005	0.1119	0.0569	0.0493	0.171676	1	0.1046	0.0295	0.984	0.0065	0.003	0.0049
hormone	Leptin_adjBMI	26833098	European	0.1567	0.0512	0.0022	0.00856667	0.5654	0.0947	0.0176	1.0037	0.0072	-0.008	0.0061	0.142	0.0505	0.0049	0.0475926	1	0.0948	0.0176	1.0036	0.0072	-0.0081	0.006
metabolites	Valine	27005778	European	0.2355	0.0773	0.0023	0.00882239	0.5911	0.0574	0.0189	1.0172	0.0074	-0.0047	0.0053	0.1881	0.0747	0.0119	0.0825105	1	0.0574	0.0189	1.0172	0.0073	-0.0053	0.0053
glycemic	Fasting glucose main effect	22581228	European	0.1149	0.038	0.0025	0.00944853	0.6425	0.097	0.0191	0.9998	0.0099	-0.0052	0.0058	0.0656	0.0366	0.0728	0.21022	1	0.097	0.0191	0.9998	0.0099	-0.005	0.0058
metabolites	Total cholesterol in large HDL	27005778	European	-0.1605	0.0532	0.0026	0.00968406	0.6682	0.1032	0.0287	1.0075	0.0149	-0.0081	0.005	-0.0776	0.0501	0.1212	0.272781	1	0.1031	0.0287	1.0076	0.0149	-0.0088	0.005
metabolites	Phospholipids in small VLDL	27005778	European	0.1497	0.0499	0.0027	0.00977324	0.6939	0.1173	0.0356	0.9984	0.0086	0.0026	0.005	0.107	0.0484	0.0271	0.136563	1	0.1174	0.0356	0.9984	0.0086	0.0013	0.005
smoking_behaviour	Cigarettes smoked per day	20418890	European	0.1845	0.0615	0.0027	0.00977324	0.6939	0.0561	0.0155	1.0078	0.0064	-0.0023	0.0055	0.1138	0.0574	0.0475	0.171676	1	0.0563	0.0155	1.0076	0.0064	-0.0024	0.0054
metabolites	Cholesterol esters in large VLDL	27005778	European	0.1266	0.0425	0.0029	0.0103514	0.7453	0.1683	0.0344	0.9764	0.007	0.0061	0.0051	0.0777	0.0433	0.0728	0.21022	1	0.1682	0.0345	0.9765	0.007	0.0056	0.0051
metabolites	Total cholesterol in medium VLDL	27005778	European	0.1344	0.0456	0.0032	0.0112658	0.8224	0.1267	0.0355	0.9917	0.0076	0.005	0.005	0.0923	0.0455	0.0427	0.171467	1	0.1265	0.0356	0.9918	0.0076	0.0039	0.005
aging	Parents age at death	27015805	European	-0.183	0.0626	0.0035	0.0119933	0.8995	0.0286	0.007	1.0164	0.0065	-0.0078	0.0052	-0.1205	0.0615	0.05	0.171676	1	0.0286	0.007	1.0164	0.0064	-0.0045	0.0052
smoking_behaviour	Former vs Current smoker	20418890	European	-0.148	0.0507	0.0035	0.0119933	0.8995	0.0621	0.0104	1.0012	0.0066	0.0095	0.0056	-0.083	0.0517	0.1081	0.261716	1	0.0623	0.0104	1.0011	0.0066	0.0083	0.0057
psychiatric	Anorexia Nervosa	24514567	European	-0.0872	0.03	0.0037	0.0125118	0.9509	0.5384	0.0317	0.9041	0.0072	-0.0026	0.0064	-0.0579	0.0299	0.0532	0.17437	1	0.5391	0.0318	0.9039	0.0073	-0.003	0.0065
cancer	Squamous cell lung cancer	27488534	European	0.1888	0.0658	0.0041	0.0136844	1	0.0389	0.0122	1.0108	0.0064	-0.0012	0.0063	0.1297	0.0644	0.0438	0.171676	1	0.0389	0.0122	1.0109	0.0063	-0.001	0.0063
metabolites	Apolipoprotein B	27005778	European	0.2182	0.0763	0.0042	0.0138385	1	0.0799	0.0402	1.01	0.015	-0.0052	0.0055	0.173	0.0671	0.0099	0.0771	1	0.0798	0.0402	1.01	0.015	-0.0061	0.0055
aging	Mothers age at death	27015805	European	-0.1534	0.0537	0.0043	0.0139886	1	0.0349	0.0074	1.0139	0.007	-0.0097	0.005	-0.0802	0.0532	0.1312	0.286983	1	0.0349	0.0074	1.0139	0.007	-0.0076	0.005
metabolites	Free cholesterol in large VLDL	27005778	European	0.134	0.0472	0.0045	0.0144563	1	0.1258	0.0302	0.9878	0.0067	0.0064	0.0053	0.0854	0.0484	0.0779	0.222448	1	0.1255	0.0302	0.9879	0.0067	0.0061	0.0053
metabolites	Free cholesterol in small VLDL	27005778	European	0.1465	0.0518	0.0047	0.0149123	1	0.1108	0.034	1.0006	0.0088	0.0033	0.005	0.1045	0.0503	0.0378	0.164654	1	0.111	0.0341	1.0006	0.0089	0.0018	0.005
metabolites	Cholesterol esters in medium VLDL	27005778	European	0.1316	0.0466	0.0048	0.0150439	1	0.153	0.0378	0.9861	0.008	0.0036	0.0051	0.0907	0.0464	0.0508	0.171784	1	0.1529	0.0379	0.9861	0.008	0.0027	0.0051
metabolites	Phospholipids in very large VLDL	27005778	European	0.1419	0.0512	0.0055	0.0170301	1	0.1088	0.0283	0.9847	0.0068	0.0065	0.0052	0.0839	0.0525	0.1098	0.261716	1	0.1084	0.0283	0.9849	0.0068	0.0066	0.0053
anthropometric	Difference in height between adolescence and adulthood; age 14	23449627	European	-0.1488	0.0539	0.0057	0.0174393	1	0.442	0.1076	0.9823	0.0067	0.0133	0.0054	-0.0898	0.053	0.0904	0.247157	1	0.443	0.1072	0.9823	0.0067	0.0129	0.0054
metabolites	Total cholesterol in small VLDL	27005778	European	0.164	0.06	0.0063	0.0190482	1	0.0884	0.0316	1.0067	0.0097	0.0022	0.005	0.125	0.0574	0.0293	0.139446	1	0.0884	0.0316	1.0067	0.0098	0.0009	0.0051
metabolites	Leucine	27005778	European	0.2889	0.1069	0.0069	0.0206198	1	0.0419	0.0216	1.0111	0.0071	-0.0019	0.0054	0.235	0.1001	0.0188	0.110393	1	0.0419	0.0215	1.0111	0.0071	-0.0036	0.0055
autoimmune	Inflammatory Bowel Disease (Euro)	26192919	European	0.0778	0.0292	0.0077	0.022746	1	0.3332	0.0347	1.0542	0.0105	-0.0062	0.0064	0.0827	0.0295	0.005	0.0475926	1	0.3333	0.0347	1.0542	0.0105	-0.0059	0.0064
education	College completion	23722424	European	-0.0939	0.0356	0.0084	0.0245318	1	0.0793	0.0056	1.0209	0.0087	-0.0015	0.0076	-0.0292	0.035	0.4052	0.557745	1	0.0793	0.0056	1.0211	0.0087	-0.0003	0.0075
metabolites	Concentration of chylomicrons and largest VLDL particles	27005778	European	0.1448	0.0554	0.009	0.0257	1	0.1191	0.0266	0.9875	0.0066	0.0011	0.0053	0.0907	0.0559	0.1048	0.259448	1	0.1186	0.0265	0.9877	0.0067	0.0008	0.0053
metabolites	Phospholipids in chylomicrons and largest VLDL particles	27005778	European	0.1319	0.0505	0.009	0.0257	1	0.1012	0.0271	0.9832	0.0067	0.0054	0.0052	0.0735	0.0516	0.1537	0.311638	1	0.1008	0.027	0.9834	0.0067	0.0058	0.0053
metabolites	Triglycerides in small HDL	27005778	European	0.1645	0.0634	0.0095	0.0268174	1	0.0679	0.0276	0.9982	0.0083	0.0041	0.0052	0.0846	0.0573	0.1399	0.294918	1	0.0683	0.0275	0.998	0.0083	0.0043	0.0051
cancer	Lung adenocarcinoma	27488534	European	0.1663	0.0642	0.0096	0.0268174	1	0.0338	0.0114	1.0171	0.0065	-0.013	0.0057	0.1592	0.0631	0.0116	0.0825105	1	0.0338	0.0114	1.0171	0.0065	-0.0141	0.0056
metabolites	Total cholesterol in large VLDL	27005778	European	0.125	0.0486	0.0102	0.0281871	1	0.1202	0.0292	0.9904	0.0065	0.007	0.0053	0.0757	0.0505	0.134	0.286983	1	0.1198	0.0292	0.9906	0.0065	0.0067	0.0054
personality	Neuroticism	24828478	European	0.1465	0.0581	0.0117	0.0318573	1	0.0148	0.0033	1.0086	0.0066	0.0104	0.0055	0.139	0.0569	0.0146	0.0962103	1	0.0148	0.0033	1.0088	0.0066	0.0109	0.0055
metabolites	Concentration of very large HDL particles	27005778	European	-0.1817	0.0721	0.0118	0.0318573	1	0.0645	0.0273	1.0023	0.0153	-0.0058	0.005	-0.1169	0.067	0.0811	0.229041	1	0.0646	0.0274	1.0022	0.0154	-0.0069	0.005
metabolites	Triglycerides in very small VLDL	27005778	European	0.1206	0.048	0.0119	0.0318573	1	0.1423	0.0376	0.9971	0.01	0.0029	0.0053	0.0742	0.0468	0.1128	0.264009	1	0.1427	0.0377	0.9969	0.01	0.0019	0.0052
metabolites	Total cholesterol in HDL	27005778	European	-0.1354	0.0541	0.0123	0.0325887	1	0.0934	0.0293	1.0069	0.0129	-0.0084	0.005	-0.0567	0.052	0.2763	0.443325	1	0.0934	0.0293	1.0069	0.0129	-0.0093	0.0051
autoimmune	Crohns disease	26192919	European	0.0798	0.032	0.0127	0.0333051	1	0.5054	0.0599	1.022	0.0114	-0.0031	0.0066	0.074	0.0319	0.0205	0.114533	1	0.5058	0.06	1.0219	0.0114	-0.0029	0.0065
anthropometric	Child birth length	25281659	European	-0.0996	0.0401	0.013	0.03341	1	0.1695	0.0231	0.9927	0.0071	0.0064	0.0054	-0.0889	0.0405	0.0281	0.138879	1	0.1698	0.0231	0.9925	0.007	0.0073	0.0055
metabolites	Phospholipids in very large HDL	27005778	European	-0.154	0.062	0.013	0.03341	1	0.0903	0.0301	1.0084	0.0175	-0.0098	0.0048	-0.0834	0.0584	0.1533	0.311638	1	0.09	0.0302	1.0086	0.0175	-0.0105	0.0049
metabolites	Triglycerides in very large VLDL	27005778	European	0.1158	0.0469	0.0135	0.0343515	1	0.1243	0.0294	0.979	0.007	0.0076	0.0051	0.0633	0.0489	0.1953	0.361636	1	0.1239	0.0293	0.9792	0.0069	0.0076	0.0052
anthropometric	Offspring birth weight	31043758	European	0.0754	0.0306	0.0137	0.0345186	1	0.0298	0.0026	1.0232	0.0084	0.0019	0.0056	0.0255	0.0224	0.2536	0.432305	1	0.0992	0.0052	1.0419	0.0118	-0.0054	0.0061
metabolites	Triglycerides in chylomicrons and largest VLDL particles	27005778	European	0.1254	0.0514	0.0148	0.0369282	1	0.0959	0.0276	0.9887	0.007	0.008	0.0052	0.065	0.0519	0.2104	0.377413	1	0.0952	0.0274	0.989	0.0069	0.0072	0.0052
metabolites	Glucose	27005778	European	0.1411	0.0582	0.0153	0.0378087	1	0.0863	0.0212	0.9958	0.0067	-0.007	0.0052	0.1205	0.0573	0.0356	0.160512	1	0.0863	0.0212	0.9958	0.0067	-0.0073	0.0052
other	Urate	23263486	European	0.0723	0.0305	0.0179	0.0438124	1	0.1774	0.0592	0.9504	0.0507	0.0148	0.0057	0.0234	0.0242	0.333	0.500474	1	0.177	0.0589	0.9508	0.0504	0.0137	0.0056
smoking_behaviour	Pack Years	30617275	European	0.2114	0.0896	0.0183	0.0443689	1	0.101	0.0461	1.0405	0.0386	0.0277	0.0307	0.1238	0.0787	0.1154	0.266261	1	0.1008	0.0461	1.0404	0.0384	0.0288	0.0301
cancer	Lung cancer (squamous cell)	24880342	European	0.1726	0.0745	0.0205	0.0492383	1	0.0499	0.0197	1.0072	0.0068	-0.001	0.006	0.1128	0.0708	0.1111	0.261716	1	0.05	0.0197	1.0071	0.0068	-0.0009	0.006
metabolites	Concentration of small LDL particles	27005778	European	0.1558	0.0678	0.0216	0.0514	1	0.0898	0.0443	1.009	0.0162	-0.0027	0.0053	0.123	0.0619	0.0469	0.171676	1	0.0901	0.0442	1.0088	0.0162	-0.004	0.0053
metabolites	Total lipids in small LDL	27005778	European	0.1731	0.0761	0.0228	0.0537578	1	0.0812	0.0463	1.0104	0.0179	-0.003	0.0053	0.1359	0.0679	0.0453	0.171676	1	0.0816	0.0462	1.0103	0.0179	-0.004	0.0053
metabolites	Alanine	27005778	European	0.1288	0.0572	0.0242	0.05654	1	0.0888	0.0276	1.0096	0.0075	0.0051	0.0052	0.1257	0.0575	0.0289	0.139446	1	0.0888	0.0277	1.0096	0.0075	0.0045	0.0052
anthropometric	Own birth weight (fetal effect) adjusted for maternal genotype	31043758	European	-0.0719	0.0324	0.0265	0.060808	1	0.0304	0.0029	1.0353	0.0089	-0.0087	0.0056	-0.0817	0.0322	0.0111	0.0825105	1	0.0304	0.0029	1.0354	0.0089	-0.0101	0.0056
metabolites	Phenylalanine	27005778	European	0.1581	0.0712	0.0265	0.060808	1	0.0569	0.0226	1.0036	0.007	0.001	0.0058	0.0825	0.0706	0.2427	0.419134	1	0.0571	0.0227	1.0035	0.0071	0.0003	0.0058
metabolites	Total lipids in chylomicrons and largest VLDL particles	27005778	European	0.1082	0.0491	0.0275	0.0625442	1	0.1254	0.0282	0.9879	0.0069	0.0072	0.0053	0.0506	0.0497	0.309	0.481291	1	0.125	0.0281	0.988	0.0069	0.0074	0.0053
brain_volume	Mean Accumbens	25607358	European	-0.1542	0.0722	0.0327	0.0737184	1	0.0906	0.0368	0.9793	0.0065	0.0095	0.0058	-0.1353	0.0701	0.0536	0.17437	1	0.0899	0.0369	0.9796	0.0066	0.0089	0.0058
kidney	Serum cystatin c	26831199	Mixed	-0.0973	0.0458	0.0337	0.0748845	1	0.1645	0.0671	0.9645	0.0142	-0.0025	0.0072	-0.0514	0.0425	0.226	0.395116	1	0.1646	0.0672	0.9645	0.0142	-0.0007	0.0072
metabolites	Total lipids in very large VLDL	27005778	European	0.0977	0.046	0.0338	0.0748845	1	0.1421	0.0302	0.9764	0.0071	0.0082	0.0051	0.0451	0.047	0.3368	0.500707	1	0.1418	0.0302	0.9766	0.0071	0.0084	0.0051
glycemic	HOMA-B	20081858	European	0.095	0.0451	0.0349	0.0756008	1	0.0887	0.014	0.9903	0.0066	0.0038	0.0052	0.0284	0.0454	0.5321	0.654182	1	0.0886	0.014	0.9905	0.0066	0.003	0.0052
metabolites	Phospholipids in medium LDL	27005778	European	0.1586	0.0753	0.0351	0.0756008	1	0.0689	0.0439	1.0105	0.0198	-0.0013	0.0053	0.1281	0.0689	0.0631	0.195382	1	0.0691	0.0438	1.0104	0.0198	-0.002	0.0053
psychiatric	Attention deficit hyperactivity disorder	20732625	European	0.1622	0.077	0.0351	0.0756008	1	0.2538	0.0922	1.0058	0.0062	0.0028	0.0061	0.114	0.0773	0.1404	0.294918	1	0.2526	0.0925	1.0059	0.0062	0.0036	0.0062
reproductive	Age at Menarche	25231870	European	-0.0533	0.0253	0.0353	0.0756008	1	0.2031	0.0102	0.951	0.0119	-0.0041	0.007	0.0036	0.0254	0.8883	0.91653	1	0.2032	0.0102	0.951	0.0119	-0.0048	0.0069
metabolites	Total lipids in medium LDL	27005778	European	0.1678	0.0806	0.0373	0.079224	1	0.0761	0.0509	1.0123	0.0211	-0.003	0.0054	0.1339	0.0715	0.0609	0.19087	1	0.0765	0.0509	1.0122	0.0211	-0.0038	0.0053
metabolites	Concentration of medium LDL particles	27005778	European	0.1666	0.0805	0.0384	0.0808918	1	0.0745	0.0501	1.014	0.0205	-0.0028	0.0054	0.1308	0.0711	0.066	0.198428	1	0.075	0.0501	1.0138	0.0205	-0.0037	0.0053
metabolites	Total cholesterol in small LDL	27005778	European	0.1738	0.086	0.0433	0.0904724	1	0.065	0.0446	1.0187	0.0195	-0.0031	0.0055	0.1377	0.0748	0.0657	0.198428	1	0.0654	0.0445	1.0185	0.0195	-0.0041	0.0054
metabolites	Cholesterol esters in medium LDL	27005778	European	0.1588	0.0798	0.0466	0.0965823	1	0.0751	0.0509	1.0126	0.0212	-0.0029	0.0054	0.1285	0.0714	0.072	0.21022	1	0.0757	0.0509	1.0124	0.0212	-0.0037	0.0053
metabolites	Total lipids in very large HDL	27005778	European	-0.1519	0.079	0.0545	0.112052	1	0.0592	0.0281	1.0165	0.0153	-0.0079	0.0051	-0.0807	0.0734	0.2716	0.443325	1	0.059	0.0282	1.0166	0.0153	-0.0092	0.0051
metabolites	Total lipids in medium HDL	27005778	European	-0.1516	0.0801	0.0584	0.119117	1	0.0617	0.026	0.9961	0.0079	-0.0005	0.006	-0.1008	0.078	0.1961	0.361636	1	0.0618	0.0261	0.9962	0.0079	-0.001	0.0059
metabolites	Cholesterol esters in large LDL	27005778	European	0.1547	0.0827	0.0616	0.123882	1	0.0706	0.0525	1.015	0.0224	-0.0034	0.0053	0.1282	0.0746	0.0857	0.239401	1	0.071	0.0525	1.0148	0.0223	-0.0042	0.0053
metabolites	Concentration of large LDL particles	27005778	European	0.152	0.0813	0.0617	0.123882	1	0.0701	0.052	1.0184	0.022	-0.0034	0.0054	0.1176	0.0721	0.1029	0.259448	1	0.0705	0.0519	1.0182	0.022	-0.0042	0.0054
metabolites	Total lipids in large LDL	27005778	European	0.1534	0.083	0.0647	0.128698	1	0.0694	0.0532	1.0171	0.0227	-0.0036	0.0054	0.1219	0.0739	0.0988	0.256481	1	0.0699	0.0531	1.017	0.0226	-0.0044	0.0054
metabolites	Cholesterol esters in medium HDL	27005778	European	-0.1569	0.085	0.0651	0.128698	1	0.0538	0.0283	1.001	0.0089	-0.0016	0.006	-0.0857	0.0812	0.291	0.456018	1	0.054	0.0284	1.001	0.0089	-0.0021	0.006
metabolites	Free cholesterol in medium HDL	27005778	European	-0.1258	0.0685	0.0664	0.129863	1	0.0688	0.0233	0.997	0.0081	-0.0024	0.006	-0.0663	0.0677	0.3273	0.497272	1	0.0688	0.0234	0.997	0.0081	-0.003	0.006
anthropometric	Offspring birth weight (maternal effect) adjusted for offspring genotype	31043758	European	0.0421	0.023	0.0667	0.129863	1	0.1042	0.0058	1.0517	0.0122	-0.0018	0.0064	0.0294	0.0225	0.1917	0.361636	1	0.1042	0.0058	1.0515	0.0122	-0.0054	0.0062
autoimmune	Primary biliary cirrhosis	26394269	European	0.0933	0.0511	0.068	0.130404	1	0.382	0.0642	1.0024	0.01	-0.0015	0.0075	0.0699	0.0514	0.1741	0.341359	1	0.3815	0.0641	1.0024	0.0099	-0.0007	0.0075
metabolites	Concentration of medium HDL particles	27005778	European	-0.1416	0.0776	0.0683	0.130404	1	0.0662	0.0258	0.9943	0.0076	5.2648e-05	0.0059	-0.1	0.0763	0.1904	0.361636	1	0.0661	0.026	0.9944	0.0076	-0.0005	0.0059
metabolites	Concentration of very small VLDL particles	27005778	European	0.0976	0.0536	0.0685	0.130404	1	0.1167	0.0366	1.0052	0.0127	6.9926e-05	0.0052	0.0576	0.0525	0.2729	0.443325	1	0.1171	0.0367	1.0051	0.0127	-0.0009	0.0052
metabolites	Total cholesterol in LDL	27005778	European	0.1551	0.0854	0.0693	0.130957	1	0.0628	0.0519	1.0167	0.0244	-0.0022	0.0055	0.1224	0.0757	0.1057	0.259448	1	0.0632	0.0519	1.0166	0.0244	-0.0028	0.0054
metabolites	Total cholesterol in medium LDL	27005778	European	0.1436	0.0797	0.0716	0.134087	1	0.0637	0.0479	1.0156	0.0225	-0.0017	0.0055	0.1123	0.0718	0.1176	0.270768	1	0.064	0.0477	1.0155	0.0225	-0.0022	0.0054
metabolites	Phospholipids in medium HDL	27005778	European	-0.1269	0.0705	0.072	0.134087	1	0.0695	0.0232	0.9941	0.0076	-0.0007	0.0059	-0.0838	0.0691	0.2252	0.395116	1	0.0693	0.0233	0.9942	0.0076	-0.0012	0.0059
anthropometric	Obesity class 3	23563607	European	0.0829	0.0466	0.0752	0.139039	1	0.1213	0.0144	0.9802	0.0093	0.0043	0.0079	-0.093	0.0475	0.05	0.171676	1	0.1212	0.0144	0.9804	0.0093	0.0029	0.0078
bone	Femoral neck bone mineral density	22504420	Mixed	0.0556	0.0314	0.0765	0.140432	1	0.3065	0.0258	0.9785	0.0085	-0.0056	0.0062	0.0365	0.0374	0.3293	0.497371	1	0.1242	0.0147	0.9771	0.0082	-0.0038	0.0059
metabolites	Total lipids in very small VLDL	27005778	European	0.0993	0.0563	0.078	0.14217	1	0.1057	0.0369	1.0104	0.0131	0.0002	0.0052	0.0616	0.0549	0.2613	0.435565	1	0.1061	0.0369	1.0102	0.0131	-0.0009	0.0053
metabolites	Total cholesterol in medium HDL	27005778	European	-0.1363	0.0787	0.0835	0.151123	1	0.0542	0.0249	0.9992	0.0089	-0.0019	0.006	-0.0661	0.0758	0.3833	0.543818	1	0.0543	0.025	0.9992	0.0089	-0.0024	0.006
metabolites	Concentration of IDL particles	27005778	European	0.1228	0.0725	0.0904	0.161517	1	0.071	0.0444	1.0201	0.0187	-0.0031	0.0053	0.0859	0.0666	0.1971	0.361636	1	0.0714	0.0444	1.0199	0.0187	-0.0038	0.0054
anthropometric	Offspring birth weight	31043758	Mixed	0.0386	0.0228	0.0905	0.161517	1	0.0992	0.0052	1.0421	0.0117	-0.0019	0.0063	0.0699	0.0297	0.0189	0.110393	1	0.0298	0.0026	1.0231	0.0084	-9.6903e-05	0.0055
metabolites	Citrate	27005778	European	-0.1151	0.0683	0.092	0.162825	1	0.0708	0.0217	1.0119	0.0075	-0.0039	0.0057	-0.0886	0.0677	0.1903	0.361636	1	0.0706	0.0218	1.012	0.0075	-0.0038	0.0058
metabolites	Free cholesterol in very large HDL	27005778	European	-0.1443	0.0858	0.0925	0.162825	1	0.0473	0.0258	1.0149	0.0143	-0.0106	0.0051	-0.0631	0.0763	0.4083	0.557745	1	0.0469	0.0258	1.015	0.0143	-0.0117	0.0051
metabolites	Phospholipids in large LDL	27005778	European	0.1324	0.0796	0.0963	0.168361	1	0.0572	0.046	1.0201	0.0219	-0.0016	0.0054	0.1003	0.0725	0.1665	0.332705	1	0.0575	0.046	1.02	0.0219	-0.002	0.0054
glycemic	Fasting proinsulin	20081858	European	0.106	0.0648	0.1022	0.177122	1	0.1803	0.0893	0.9828	0.0097	0.0013	0.0059	0.0615	0.061	0.3138	0.481875	1	0.1801	0.0895	0.9829	0.0097	0.0027	0.0058
metabolites	Serum total cholesterol	27005778	European	0.1245	0.0767	0.1044	0.178709	1	0.0605	0.0392	1.024	0.0158	-0.0048	0.0055	0.1209	0.0742	0.1035	0.259448	1	0.0607	0.0393	1.0239	0.0158	-0.0062	0.0055
metabolites	Total lipids in IDL	27005778	European	0.1208	0.0745	0.1049	0.178709	1	0.0689	0.0459	1.0212	0.0195	-0.0033	0.0053	0.0893	0.0686	0.1929	0.361636	1	0.0693	0.0459	1.0211	0.0195	-0.004	0.0053
autoimmune	Multiple sclerosis	21833088	European	0.1341	0.0828	0.1053	0.178709	1	0.0533	0.0268	1.0608	0.0086	-0.0063	0.0073	0.0933	0.0793	0.2397	0.416757	1	0.0532	0.0271	1.061	0.0086	-0.0054	0.0071
education	Childhood IQ	23358156	European	-0.0925	0.0577	0.1085	0.184296	1	0.275	0.0452	1.0019	0.0093	0.0022	0.0083	-0.0538	0.0562	0.3391	0.500707	1	0.2755	0.0451	1.0017	0.0093	0.0014	0.0082
brain_volume	Mean Thalamus	25607358	European	-0.0978	0.0612	0.1103	0.184771	1	0.135	0.0362	0.9807	0.0064	0.0117	0.0054	-0.0852	0.0598	0.1542	0.311638	1	0.136	0.0363	0.9805	0.0064	0.0111	0.0053
metabolites	Triglycerides in IDL	27005778	European	0.0863	0.0543	0.1119	0.186909	1	0.107	0.0357	1.0109	0.0155	0.0003	0.0055	0.0414	0.0526	0.431	0.568036	1	0.1074	0.0357	1.0107	0.0155	-0.0006	0.0054
metabolites	Phospholipids in IDL	27005778	European	0.1226	0.0777	0.1146	0.188248	1	0.0563	0.0424	1.0234	0.0198	-0.0031	0.0055	0.0869	0.0704	0.2173	0.387285	1	0.0566	0.0424	1.0233	0.0198	-0.0036	0.0055
metabolites	Tyrosine	27005778	European	0.0946	0.0601	0.1152	0.188248	1	0.0767	0.028	0.9983	0.0068	-0.0029	0.0051	0.0557	0.0591	0.3456	0.505239	1	0.0767	0.028	0.9984	0.0069	-0.0034	0.005
lung_function	Forced Vital capacity(FVC)	26635082	European	-0.0626	0.0397	0.1152	0.188248	1	0.145	0.015	0.9871	0.0067	0.0034	0.0064	0.0165	0.0331	0.6189	0.733275	1	0.2601	0.0163	0.9769	0.0074	-0.0217	0.0068
lipids	Total Cholesterol	20686565	European	0.045	0.0286	0.1159	0.188684	1	0.134	0.0243	1.0212	0.0358	-0.0007	0.0065	0.0436	0.0282	0.1227	0.274878	1	0.1339	0.0243	1.0214	0.0358	-0.0018	0.0063
metabolites	Total cholesterol in large LDL	27005778	European	0.1232	0.0787	0.1175	0.189202	1	0.0594	0.048	1.0179	0.0232	-0.0015	0.0054	0.0974	0.0727	0.1804	0.350455	1	0.0597	0.048	1.0178	0.0232	-0.002	0.0054
psychiatric	Attention deficit hyperactivity disorder (No GC)	27663945	European	0.1302	0.0835	0.1191	0.189202	1	0.0777	0.0304	1.0063	0.0076	0.0059	0.0072	0.0648	0.0788	0.4109	0.558403	1	0.0778	0.0303	1.0063	0.0076	0.0052	0.0071
metabolites	18:2 linoleic acid (LA)	27005778	European	0.0948	0.0609	0.1192	0.189202	1	0.1248	0.0486	1.004	0.0101	-0.001	0.0049	0.0999	0.0613	0.103	0.259448	1	0.125	0.0487	1.0039	0.0101	-0.0025	0.0049
metabolites	Total cholesterol in IDL	27005778	European	0.1208	0.0776	0.1195	0.189202	1	0.0656	0.0475	1.0213	0.0205	-0.0036	0.0053	0.1007	0.0724	0.1644	0.329281	1	0.066	0.0475	1.0211	0.0205	-0.0044	0.0053
psychiatric	Attention deficit hyperactivity disorder (GC)	27663945	European	0.1295	0.0833	0.1202	0.189202	1	0.0766	0.0299	0.9917	0.0075	0.0059	0.0071	0.0641	0.0786	0.4152	0.558403	1	0.0767	0.0299	0.9916	0.0075	0.0052	0.007
metabolites	Mean diameter for LDL particles	27005778	European	-0.1344	0.0871	0.1229	0.19275	1	0.0502	0.0264	0.9994	0.0123	-0.0016	0.005	-0.1227	0.0842	0.1452	0.302967	1	0.0503	0.0264	0.9994	0.0123	-0.0006	0.0048
autoimmune	Ulcerative colitis	26192919	European	0.0499	0.0326	0.1258	0.196255	1	0.2517	0.0325	1.051	0.0103	-0.0039	0.0056	0.0673	0.0327	0.0395	0.166418	1	0.2514	0.0325	1.0512	0.0103	-0.004	0.0057
kidney	Chronic Kidney Disease	26831199	Mixed	0.0932	0.0617	0.1309	0.200399	1	0.018	0.0059	1.0169	0.0091	0.0003	0.0065	0.0532	0.0606	0.38	0.542556	1	0.0179	0.0059	1.0172	0.0091	0.001	0.0065
metabolites	Acetoacetate	27005778	European	0.0989	0.0655	0.1313	0.200399	1	0.0757	0.0288	0.9791	0.0074	-0.0053	0.0055	0.1055	0.0658	0.1088	0.261716	1	0.0755	0.0287	0.9791	0.0074	-0.0073	0.0054
autoimmune	Primary sclerosing cholangitis	27992413	Mixed	-0.0563	0.0373	0.1313	0.200399	1	0.3918	0.1568	0.9948	0.0153	-0.0043	0.0068	-0.0376	0.0395	0.3421	0.502251	1	0.3912	0.1573	0.9949	0.0154	-0.005	0.0069
metabolites	Acetate	27005778	European	-0.1094	0.0738	0.1381	0.209858	1	0.0509	0.0197	1.0039	0.0071	0.0002	0.0056	-0.0591	0.0723	0.4132	0.558403	1	0.0508	0.0198	1.0039	0.0071	-0.0011	0.0055
metabolites	Creatinine	27005778	European	0.0724	0.049	0.1397	0.211647	1	0.1137	0.0259	1.0127	0.0077	-0.006	0.0056	0.0781	0.0502	0.1199	0.272781	1	0.1139	0.0259	1.0126	0.0078	-0.006	0.0055
metabolites	Mono-unsaturated fatty acids	27005778	European	0.0947	0.0664	0.1539	0.23145	1	0.1172	0.0432	0.9846	0.0081	0.0021	0.0056	0.0522	0.0662	0.4308	0.568036	1	0.1168	0.0434	0.9847	0.0081	0.0002	0.0056
glycemic	HbA1C	20858683	European	0.066	0.0465	0.1557	0.233093	1	0.0655	0.012	0.9988	0.0073	0.004	0.0056	0.0224	0.0477	0.6383	0.738586	1	0.0655	0.012	0.9988	0.0073	0.0058	0.0055
lipids	LDL cholesterol	20686565	European	0.0511	0.0362	0.1579	0.234717	1	0.1038	0.0289	1.0516	0.0496	-0.0004	0.0068	0.0385	0.0353	0.2748	0.443325	1	0.1038	0.029	1.0517	0.0497	-0.0013	0.0066
brain_volume	Mean Pallidum	25607358	European	-0.0738	0.0537	0.1691	0.249615	1	0.1642	0.0416	0.9768	0.0071	0.0021	0.0049	-0.0667	0.0529	0.2072	0.374641	1	0.1641	0.0417	0.9769	0.0071	0.0014	0.0048
metabolites	Free cholesterol in large LDL	27005778	European	0.1048	0.0765	0.171	0.251126	1	0.058	0.0498	1.0201	0.0243	-0.0018	0.0055	0.082	0.0718	0.2535	0.432305	1	0.0583	0.0498	1.0199	0.0243	-0.0022	0.0055
metabolites	Phospholipids in very small VLDL	27005778	European	0.0842	0.0617	0.1725	0.252619	1	0.0835	0.038	1.0157	0.0156	-0.0023	0.0052	0.0514	0.0594	0.3869	0.546478	1	0.084	0.0381	1.0155	0.0156	-0.0028	0.0052
metabolites	Free cholesterol in IDL	27005778	European	0.0942	0.0693	0.1745	0.254096	1	0.0654	0.0422	1.0229	0.0205	-0.0042	0.0054	0.0744	0.066	0.2592	0.435052	1	0.0656	0.0422	1.0228	0.0205	-0.0048	0.0055
lung_function	Forced expiratory volume in 1 second (FEV1)	26635082	European	-0.0515	0.0385	0.1809	0.261331	1	0.1419	0.0161	0.9908	0.0069	0.0015	0.0061	0.0137	0.0321	0.6688	0.751921	1	0.2651	0.0176	0.9707	0.0072	-0.0234	0.0067
metal	Ferritin	25352340	European	0.0905	0.0679	0.1826	0.262743	1	0.0909	0.0265	1.0279	0.0093	-0.0026	0.0076	0.0696	0.0692	0.3146	0.481875	1	0.0912	0.0266	1.0277	0.0093	-0.0048	0.0078
anthropometric	Height; Females at age 10 and males at age 12	23449627	European	0.046	0.0352	0.1909	0.272706	1	0.429	0.0482	0.9529	0.008	-0.0057	0.0061	0.0227	0.0343	0.5082	0.639366	1	0.4286	0.0481	0.953	0.008	-0.0039	0.006
metabolites	Total cholesterol in very large HDL	27005778	European	-0.1264	0.101	0.2105	0.299597	1	0.0344	0.0236	1.0127	0.0119	-0.0078	0.0053	-0.0562	0.0916	0.5391	0.659633	1	0.0342	0.0235	1.0128	0.0119	-0.0094	0.0052
metabolites	Ratio of bisallylic groups to total fatty acids	27005778	European	-0.0599	0.0483	0.2146	0.30194	1	0.273	0.0947	0.986	0.008	-0.0046	0.0054	-0.0268	0.051	0.5985	0.720561	1	0.2731	0.0948	0.986	0.008	-0.0033	0.0054
metabolites	Free cholesterol to esterified cholesterol ratio	27005778	European	0.1249	0.1007	0.2147	0.30194	1	0.0588	0.0521	1.0132	0.0129	-0.0054	0.0053	0.1305	0.1001	0.1925	0.361636	1	0.0587	0.0521	1.0132	0.0129	-0.0071	0.0054
metabolites	Average number of methylene groups per a double bond	27005778	European	0.0621	0.0522	0.2344	0.326837	1	0.1995	0.0774	0.9962	0.0083	0.0065	0.0053	0.0261	0.0552	0.6359	0.738586	1	0.1996	0.0775	0.9962	0.0083	0.0052	0.0053
smoking_behaviour	Smoking Initiation	30617275	European	0.0595	0.0502	0.2356	0.327849	1	0.0053	0.0011	1.1011	0.0091	0.0192	0.0064	0.0249	0.0505	0.6223	0.733275	1	0.0053	0.0011	1.1011	0.0092	0.0181	0.0064
metabolites	Apolipoprotein A-I	27005778	European	-0.079	0.0673	0.2405	0.332995	1	0.0751	0.0319	1.0045	0.0121	-0.0088	0.0055	-0.0201	0.0663	0.7616	0.819389	1	0.075	0.0319	1.0046	0.0121	-0.0101	0.0055
lung_function	Forced expiratory volume in 1 second (FEV1)/Forced Vital capacity(FVC)	28166213	European	0.0328	0.0291	0.2609	0.358701	1	0.2577	0.0209	0.974	0.0089	-0.0105	0.0066	0.0141	0.0287	0.6219	0.733275	1	0.2576	0.0209	0.9741	0.0089	-0.0162	0.0065
haemotological	Platelet count	22139419	European	0.0292	0.0271	0.2817	0.38346	1	0.1197	0.0118	0.9855	0.0086	-0.0072	0.0052	0.0233	0.027	0.39	0.547522	1	0.1197	0.0118	0.9854	0.0086	-0.0073	0.0051
anthropometric	Difference in height between childhood and adulthood; age 8	23449627	European	-0.0482	0.0448	0.2822	0.38346	1	0.3421	0.0514	0.9703	0.0077	0.0074	0.0058	0.008	0.0442	0.8564	0.894276	1	0.3422	0.0511	0.9704	0.0077	0.006	0.0058
smoking_behaviour	Smoking Cessation	30617275	European	-0.1124	0.1058	0.2878	0.389558	1	0.0073	0.0023	0.9973	0.0156	-0.0056	0.0154	-0.0436	0.104	0.675	0.754239	1	0.0073	0.0024	0.9979	0.0156	-0.0124	0.0152
lung_function	Forced vital capacity	0	European	-0.0239	0.023	0.2988	0.402319	1	0.1603	0.0057	1.001	0.0146	-0.06	0.0086	0.0093	0.0226	0.6794	0.754384	1	0.1603	0.0057	1.001	0.0146	-0.0451	0.0085
lung_function	Forced vital capacity	0	European	-0.0246	0.024	0.3042	0.40614	1	0.174	0.0062	0.9636	0.0127	-0.0629	0.0081	0.0093	0.0236	0.694	0.763377	1	0.174	0.0062	0.9636	0.0127	-0.0465	0.0079
anthropometric	Own birth weight	31043758	European	-0.0237	0.0231	0.3052	0.40614	1	0.0986	0.0054	1.0826	0.0157	-0.013	0.0066	-0.0347	0.023	0.1317	0.286983	1	0.0986	0.0054	1.0828	0.0157	-0.0167	0.0065
lung_function	FEV1/FVC	0	European	-0.0315	0.0313	0.3131	0.414644	1	0.0959	0.0096	0.9925	0.0076	0.006	0.006	-0.0161	0.0173	0.3527	0.512548	1	0.1641	0.0099	0.9766	0.0221	-0.0083	0.0075
bone	Femoral Neck bone mineral density	26367794	Mixed	0.0374	0.0377	0.3202	0.421744	1	0.1242	0.0147	0.9771	0.0082	-0.0044	0.0059	0.0508	0.0314	0.1051	0.259448	1	0.307	0.0259	0.9783	0.0085	-0.0046	0.0062
lung_function	Forced expiratory volume in 1 second	0	European	-0.0217	0.0221	0.3241	0.424837	1	0.1645	0.0062	0.9946	0.0143	-0.056	0.0089	-0.0008	0.0217	0.9695	0.981457	1	0.1645	0.0062	0.9946	0.0143	-0.0476	0.0087
haemotological	Heart rate	23583979	Mixed	0.0339	0.035	0.3332	0.43433	1	0.0844	0.0094	1.0125	0.0089	0.0033	0.0058	0.0341	0.0356	0.3391	0.500707	1	0.0844	0.0096	1.0125	0.0089	0.0043	0.0057
metabolites	Omega-9 and saturated fatty acids	27005778	European	0.0707	0.0734	0.3355	0.43433	1	0.0962	0.0438	0.9934	0.0082	0.0019	0.0057	0.035	0.0745	0.6383	0.738586	1	0.096	0.044	0.9934	0.0082	3.5538e-05	0.0058
psychiatric	Autism spectrum disorder	0	European	0.0378	0.0394	0.3367	0.43433	1	0.4554	0.0511	0.9658	0.0068	0.0007	0.0057	0.0533	0.0389	0.1707	0.338054	1	0.4562	0.0513	0.9656	0.0068	-0.0008	0.0056
anthropometric	Own birth weight	31043758	Mixed	-0.0217	0.0226	0.3382	0.43433	1	0.0941	0.0051	1.0748	0.0154	-0.0122	0.0065	-0.0339	0.0226	0.134	0.286983	1	0.094	0.0051	1.0749	0.0154	-0.0156	0.0064
autoimmune	Systemic lupus erythematosus	26502338	European	0.0352	0.0384	0.3588	0.45902	1	0.3863	0.0684	1.1066	0.0101	0.0021	0.0066	0.0308	0.0394	0.4344	0.569071	1	0.3865	0.0684	1.1065	0.01	0.003	0.0065
lung_function	Forced expiratory volume in 1 second	0	European	-0.028	0.0309	0.3641	0.463109	1	0.1301	0.0103	0.9937	0.0084	-0.0062	0.0063	-0.0004	0.0231	0.9876	0.988	1	0.1768	0.0067	0.9576	0.0126	-0.0503	0.0084
lung_function	Forced expiratory volume in 1 second (FEV1)	21946350	European	0.0473	0.0526	0.3683	0.465892	1	0.1737	0.0225	0.8799	0.012	-0.0092	0.0102	-0.0253	0.0379	0.5043	0.639366	1	0.1419	0.0161	0.9909	0.0069	0.0012	0.0061
anthropometric	Height_2010	20881960	European	0.0183	0.0205	0.372	0.468284	1	0.286	0.0167	1.0173	0.0191	-0.0008	0.0076	0.0395	0.021	0.0595	0.188784	1	0.2861	0.0167	1.0171	0.0191	0.0005	0.0075
lung_function	Idiopathic pulmonary fibrosis	29066090	European	0.0989	0.1113	0.3739	0.468284	1	0.1374	0.0992	0.8369	0.0056	-0.004	0.0051	0.0569	0.1075	0.5964	0.720561	1	0.1371	0.099	0.8369	0.0056	-0.0041	0.005
brain_volume	ICV	25607358	European	0.0597	0.0674	0.3762	0.468284	1	0.1698	0.0452	1.0037	0.0067	0.0004	0.0064	0.0746	0.0688	0.2782	0.443764	1	0.1696	0.0452	1.0037	0.0067	0.0004	0.0065
lung_function	Forced expiratory volume in 1 second	0	European	-0.0205	0.0232	0.3778	0.468284	1	0.1768	0.0067	0.9576	0.0126	-0.0597	0.0085	-0.0005	0.0299	0.9873	0.988	1	0.1301	0.0103	0.9937	0.0084	-0.007	0.0061
autoimmune	Celiac disease	20190752	European	-0.0456	0.0518	0.3789	0.468284	1	0.3056	0.0518	1.0662	0.0115	0.0101	0.0084	-0.008	0.0524	0.8786	0.914008	1	0.3036	0.0517	1.0664	0.0116	0.008	0.0084
smoking_behaviour	Age of smoking initiation	20418890	European	-0.0538	0.0647	0.4057	0.49809	1	0.0615	0.0188	0.9994	0.0062	-0.0016	0.0052	-0.0176	0.0638	0.7834	0.838462	1	0.0616	0.0188	0.9994	0.0062	-0.0017	0.0052
anthropometric	Sitting height ratio	25865494	European	-0.0364	0.0439	0.4067	0.49809	1	0.2201	0.0282	0.9803	0.0076	0.0097	0.0072	-0.0398	0.0437	0.3625	0.524107	1	0.2197	0.0282	0.9805	0.0076	0.0102	0.0071
metabolites	Free cholesterol	27005778	European	0.0661	0.0808	0.4132	0.503038	1	0.0664	0.0433	1.024	0.0109	0.0005	0.0051	0.0683	0.0809	0.3987	0.554286	1	0.0664	0.0434	1.0239	0.0109	-0.0009	0.0051
haemotological	Mean platelet volume	22139419	European	-0.0301	0.0374	0.421	0.510363	1	0.3201	0.0511	0.9813	0.0107	0.0038	0.0069	-0.0445	0.0362	0.2191	0.388159	1	0.3203	0.0511	0.9813	0.0106	0.0047	0.0069
autoimmune	Eczema	26482879	Mixed	0.0414	0.0531	0.4353	0.524808	1	0.0669	0.0152	1.0243	0.0073	-0.0043	0.0057	0.0232	0.0528	0.6603	0.751921	1	0.0669	0.0152	1.0243	0.0074	-0.0037	0.0057
metabolites	Total lipids in small HDL	27005778	European	0.058	0.0746	0.437	0.524808	1	0.057	0.0266	1.0015	0.0075	0.0014	0.0053	0.049	0.0744	0.5101	0.639366	1	0.0569	0.0265	1.0016	0.0075	0.0013	0.0053
anthropometric	Child birth weight	23202124	European	-0.0359	0.0472	0.4468	0.534321	1	0.1114	0.0185	1.005	0.0061	0.0024	0.0058	-0.0375	0.0464	0.4191	0.559275	1	0.1116	0.0185	1.005	0.0061	0.002	0.0056
brain_volume	Mean Putamen	25607358	European	-0.0332	0.044	0.451	0.536606	1	0.2991	0.0471	0.9501	0.0071	-0.0003	0.0055	-0.0284	0.0436	0.5142	0.641252	1	0.2987	0.0471	0.9502	0.0072	-0.0006	0.0056
anthropometric	Birth weight	27680694	European	-0.0205	0.0279	0.4622	0.54583	1	0.1029	0.0068	1.0409	0.0101	-0.0081	0.0062	-0.0297	0.028	0.2887	0.455663	1	0.1029	0.0068	1.041	0.0101	-0.0108	0.0062
metabolites	Omega-3 fatty acids	27005778	European	0.0435	0.0593	0.4633	0.54583	1	0.1557	0.0429	0.9909	0.008	-0.0045	0.0053	0.0422	0.0592	0.476	0.617838	1	0.1553	0.043	0.991	0.008	-0.0041	0.0053
metabolites	Description of average fatty acid chain length; not actual carbon number	27005778	European	-0.046	0.0638	0.4716	0.5539	1	0.099	0.0349	0.9833	0.0068	0.0027	0.0053	-0.0276	0.0647	0.6692	0.751921	1	0.0991	0.0351	0.9833	0.0068	0.0038	0.0053
anthropometric	Extreme height	23563607	European	0.023	0.0322	0.4748	0.554886	1	1.239	0.1072	1.0341	0.0177	0.0027	0.0107	0.0404	0.0318	0.2042	0.37183	1	1.2388	0.1068	1.0342	0.0177	0.0032	0.0106
personality	Neo-openness to experience	21173776	European	0.0424	0.062	0.4937	0.572776	1	0.1046	0.0275	0.9923	0.0069	-0.0025	0.0061	0.0424	0.0633	0.5032	0.639366	1	0.1041	0.0276	0.9925	0.0069	-0.0009	0.0063
glycemic	2hr glucose adjusted for BMI	20081857	European	0.0495	0.0728	0.4962	0.572776	1	0.1026	0.0345	0.9933	0.0071	0.0026	0.0059	0.0512	0.0738	0.4881	0.630231	1	0.1031	0.0343	0.9932	0.007	0.004	0.006
anthropometric	Infant head circumference	22504419	European	0.0364	0.0536	0.4966	0.572776	1	0.2277	0.0441	0.991	0.0067	-0.0134	0.0064	0.0209	0.0539	0.6981	0.763377	1	0.2278	0.0442	0.991	0.0068	-0.0117	0.0064
metabolites	Glutamine	27005778	European	-0.0428	0.0642	0.505	0.579397	1	0.0611	0.0213	1.0191	0.0076	0.0005	0.0057	0.0019	0.0652	0.9766	0.984663	1	0.0615	0.0213	1.019	0.0076	0.0003	0.0057
bone	Lumbar spine bone mineral density	22504420	Mixed	0.0224	0.0372	0.5465	0.624796	1	0.2671	0.0249	1.0153	0.0085	-0.0004	0.006	0.0035	0.0423	0.9343	0.955591	1	0.1278	0.0153	0.9807	0.0082	0.0003	0.006
metabolites	Ratio of bisallylic groups to double bonds	27005778	European	-0.0302	0.0508	0.5523	0.627717	1	0.2976	0.1064	0.9769	0.0091	-0.0095	0.0052	-0.0044	0.0534	0.9348	0.955591	1	0.2978	0.1065	0.9768	0.0091	-0.0077	0.0052
neurological	Alzheimers disease	24162737	European	-0.0325	0.0558	0.5602	0.631228	1	0.042	0.0222	1.0691	0.0299	0.0045	0.0063	-0.0364	0.0547	0.5055	0.639366	1	0.0421	0.0222	1.0691	0.0299	0.004	0.006
lung_function	FEV1/FVC	0	European	0.01	0.0171	0.5603	0.631228	1	0.1922	0.0116	0.9422	0.0211	-0.0006	0.0072	-0.0143	0.0172	0.4071	0.557745	1	0.1922	0.0116	0.9422	0.0211	-0.0129	0.0073
lung_function	Peak expiratory flow	0	European	0.0119	0.021	0.5722	0.641939	1	0.1451	0.0085	0.9683	0.0186	-0.0421	0.0076	0.0044	0.0206	0.8323	0.879934	1	0.1382	0.0082	0.9767	0.0195	-0.0407	0.0075
brain_volume	Mean Caudate	25607358	European	-0.0259	0.0485	0.5938	0.66373	1	0.2478	0.0388	0.9691	0.0063	0.0026	0.0056	-0.031	0.0489	0.5266	0.651149	1	0.2482	0.0389	0.9691	0.0063	0.0036	0.0055
metabolites	Average number of double bonds in a fatty acid chain	27005778	European	-0.0284	0.0561	0.6124	0.680883	1	0.1686	0.0531	1.0026	0.0078	-0.0065	0.0054	0.0023	0.0574	0.9682	0.981457	1	0.1687	0.0531	1.0025	0.0078	-0.0052	0.0054
lung_function	Forced vital capacity	0	European	-0.0154	0.0341	0.6501	0.720043	1	0.1177	0.0094	1.0008	0.0087	-0.0081	0.0066	0.0173	0.0336	0.6063	0.724381	1	0.1177	0.0094	1.0008	0.0087	-0.0085	0.0065
lung_function	Peak expiratory flow	0	European	0.0085	0.0207	0.6811	0.751146	1	0.1382	0.0082	0.9767	0.0195	-0.0397	0.0076	0.0072	0.0209	0.7305	0.789357	1	0.1451	0.0085	0.9684	0.0186	-0.0431	0.0075
brain_volume	Mean Hippocampus	25607358	European	-0.0236	0.0578	0.6836	0.751231	1	0.1393	0.0388	0.9878	0.0064	-0.0036	0.0054	-0.0305	0.0583	0.6003	0.720561	1	0.1385	0.0387	0.988	0.0064	-0.0034	0.0054
uric_acid	Serumurate overweight	25811787	European	0.0149	0.0393	0.705	0.771	1	0.5158	0.2983	0.9708	0.0268	0.0105	0.0056	0.0152	0.0395	0.7012	0.763377	1	0.5155	0.2978	0.9708	0.0268	0.0103	0.0055
metabolites	Albumin	27005778	European	0.0288	0.0785	0.7136	0.777534	1	0.0605	0.025	0.9895	0.007	-0.0033	0.0056	0.0585	0.0777	0.4513	0.58836	1	0.0605	0.0251	0.9894	0.007	-0.0034	0.0055
lung_function	Forced Vital capacity(FVC)	28166213	European	-0.011	0.0337	0.7431	0.8057	1	0.2602	0.0163	0.9768	0.0074	-0.0282	0.0069	-0.032	0.0396	0.4199	0.559275	1	0.1448	0.015	0.9873	0.0067	0.0028	0.0063
metabolites	Triglycerides in very large HDL	27005778	European	0.0185	0.0593	0.7558	0.816353	1	0.0828	0.026	1.0155	0.0281	-0.0067	0.0058	0.023	0.0594	0.699	0.763377	1	0.0826	0.0261	1.0156	0.0281	-0.0075	0.0058
neurological	Parkinsons disease	19915575	European	-0.012	0.0419	0.7735	0.832037	1	0.3769	0.1132	1.127	0.0086	0.0048	0.0055	-0.0191	0.0421	0.6498	0.749103	1	0.3788	0.1128	1.1268	0.0085	0.0052	0.0056
lung_function	FEV1/FVC	0	European	0.0048	0.0171	0.7767	0.832037	1	0.1642	0.0099	0.9766	0.0221	0.0031	0.0074	-0.034	0.0318	0.2848	0.45213	1	0.0959	0.0096	0.9925	0.0076	0.0052	0.0059
anthropometric	Childhood obesity	22484627	European	-0.0091	0.0384	0.8119	0.863393	1	0.418	0.045	0.925	0.0078	0.0072	0.0057	-0.134	0.0389	0.0006	0.00907059	0.1542	0.4184	0.0449	0.925	0.0077	0.0078	0.0058
metabolites	22:6 docosahexaenoic acid	27005778	European	0.0156	0.0662	0.8133	0.863393	1	0.1334	0.0372	0.9951	0.0076	-0.0032	0.0057	0.0271	0.0658	0.6807	0.754384	1	0.1333	0.0371	0.9951	0.0076	-0.0027	0.0057
kidney	Urinary albumin-to-creatinine ratio (non-diabetes)	26631737	European	-0.0127	0.059	0.829	0.876761	1	0.0531	0.0106	0.9952	0.0072	0.0067	0.0068	-0.0269	0.0602	0.6549	0.751496	1	0.053	0.0106	0.9953	0.0072	0.0077	0.0067
metal	Transferrin	25352340	European	-0.0098	0.0493	0.8423	0.88429	1	0.1614	0.0758	1.0625	0.0242	0.0007	0.0073	-0.0326	0.0489	0.5054	0.639366	1	0.1614	0.0759	1.0625	0.0242	0.0033	0.0074
bone	Forearm Bone mineral density	26367794	Mixed	0.0158	0.0798	0.8434	0.88429	1	0.0893	0.0447	1.0113	0.007	0.0003	0.0057	0.0063	0.0802	0.9371	0.955591	1	0.089	0.0448	1.0114	0.007	0.001	0.0057
lung_function	Peak expiratory flow	0	European	0.0069	0.0532	0.896	0.932661	1	0.0947	0.0203	0.9723	0.0068	-0.0051	0.0056	0.0103	0.0529	0.8453	0.886388	1	0.0947	0.0203	0.9723	0.0068	-0.0052	0.0055
kidney	Urinary albumin-to-creatinine ratio	26631737	European	-0.0079	0.0608	0.8965	0.932661	1	0.0451	0.0088	0.9968	0.007	0.0078	0.0066	-0.0304	0.062	0.6245	0.733447	1	0.045	0.0088	0.9971	0.007	0.0075	0.0066
lung_function	Forced expiratory volume in 1 second (FEV1)/Forced Vital capacity(FVC)	26635082	European	-0.0049	0.039	0.8998	0.932661	1	0.1124	0.015	0.9821	0.0071	0.0006	0.0059	-0.0085	0.039	0.8281	0.879322	1	0.1123	0.0149	0.9823	0.007	0.0009	0.0058
autoimmune	Rheumatoid Arthritis	24390342	European	0.0034	0.031	0.9117	0.941301	1	0.1598	0.0292	1.0238	0.0169	0.0077	0.0065	-0.011	0.031	0.7235	0.785097	1	0.1599	0.0292	1.0237	0.0169	0.0067	0.0064
smoking_behaviour	Cigarettes Per Day	30617275	European	-0.0047	0.0462	0.9196	0.94576	1	0.0202	0.0112	1.0074	0.0157	0.0259	0.0074	-0.0302	0.0518	0.5609	0.683303	1	0.0202	0.0112	1.0072	0.0157	0.0218	0.0074
bone	Lumbar Spine bone mineral density	26367794	Mixed	0.004	0.0423	0.9256	0.947433	1	0.1278	0.0152	0.9806	0.0082	0.0003	0.0061	0.016	0.0375	0.6695	0.751921	1	0.2674	0.0249	1.0152	0.0085	0.0009	0.006
neurological	Amyotrophic lateral sclerosis	27455348	European	-0.0055	0.0618	0.9288	0.947433	1	0.0494	0.0129	0.9945	0.0063	0.0034	0.0054	-0.0125	0.0622	0.8407	0.885807	1	0.0494	0.013	0.9945	0.0063	0.0031	0.0056
lung_function	Forced expiratory volume in 1 second (FEV1)/Forced Vital capacity(FVC)	21946350	European	-0.0017	0.0373	0.9644	0.974584	1	0.1241	0.0135	0.9282	0.0079	0.0053	0.0066	-0.0098	0.0375	0.7944	0.846714	1	0.1242	0.0134	0.9281	0.0078	0.0054	0.0066
autoimmune	Asthma	17611496	European	0.0022	0.0516	0.9659	0.974584	1	0.1206	0.0278	1.0089	0.0088	0.0086	0.0071	-0.0223	0.0518	0.6667	0.751921	1	0.1202	0.0279	1.0091	0.0088	0.0078	0.007
reproductive	Age at Menopause	26414677	European	0.0012	0.0302	0.9671	0.974584	1	0.1355	0.0154	0.9901	0.0138	-0.001	0.0062	0.02	0.0309	0.5188	0.644362	1	0.1356	0.0155	0.9901	0.0138	-0.0019	0.0062
lung_function	Forced expiratory volume in 1 second (FEV1)	28166213	European	-0.001	0.0327	0.9746	0.978809	1	0.2653	0.0176	0.9706	0.0071	-0.0263	0.0069	0.075	0.0519	0.1483	0.306742	1	0.1731	0.0224	0.8803	0.012	-0.0115	0.01
reproductive	Number of children ever born	27798627	European	0.0003	0.0345	0.9928	0.993	1	0.0253	0.0018	0.972	0.007	0.0028	0.0062	-0.0351	0.0347	0.3119	0.481875	1	0.0253	0.0018	0.972	0.007	0.0025	0.0063
