# Supplementary material for: Genetic determinants of daytime napping and effects on cardiometabolic health
Source: Nat Commun. 2021 Feb 10;12:900. doi: 10.1038/s41467-020-20585-3 (PMC7876146; doi:10.1038/s41467-020-20585-3)
Supplement: Supplementary file 15 — Supplementary Data 11 [file 41467_2020_20585_MOESM15_ESM.xlsx]

## Sheet: Sheet1
Supplementary Data 11. Association between genome-wide polygenic score for daytime napping and diseases from phenome-wide association study (951 diseases) in the Partners Biobank (n =23,561).
Description	Phecode	Group	n cases/ n controls	Beta	SE	P Value	Bonferroni	FDR
Essential hypertension	401.1	circulatory system	11397/9782	88701.5	18107.1	9.64697e-07	TRUE	TRUE
Obesity	278.1	endocrine/metabolic	4334/15227	91003.6	19115.1	1.92807e-06	TRUE	TRUE
Other chronic nonalcoholic liver disease	571.5	digestive	1368/16591	130978	31080.6	2.50746e-05	TRUE	TRUE
Pain and other symptoms associated with female genital organs	625	genitourinary	1018/20365	136770	36910.3	0.000211012	FALSE	TRUE
Dizziness and giddiness (Light-headedness and vertigo)	386.9	sense organs	3746/16507	75579.5	20411.2	0.0002132	FALSE	TRUE
Hypertensive heart and/or renal disease	401.2	circulatory system	400/9782	225878	61778	0.000255904	FALSE	TRUE
Cystic kidney disease	751.21	congenital anomalies	152/22284	-331523	91130.2	0.000274862	FALSE	TRUE
Type 2 diabetes	250.2	endocrine/metabolic	3543/16755	77479.2	21345.4	0.000283651	FALSE	TRUE
Angina pectoris	411.3	circulatory system	2340/14977	93402.6	26227.7	0.000369124	FALSE	TRUE
Lump or mass in breast	611.3	genitourinary	1630/18407	107380	30490	0.000428587	FALSE	TRUE
Hypertensive chronic kidney disease	401.22	circulatory system	1543/9782	121196	35046.9	0.000543951	FALSE	TRUE
Unstable angina (intermediate coronary syndrome)	411.1	circulatory system	1004/14977	132161	38273.4	0.00055422	FALSE	TRUE
Anxiety disorder	300.1	mental disorders	4624/10233	67548.8	19856.3	0.00066922	FALSE	TRUE
GERD	530.11	digestive	6030/13127	60056.6	17658	0.000671149	FALSE	TRUE
Morbid obesity	278.11	endocrine/metabolic	1928/15227	90648.8	26665.3	0.000675089	FALSE	TRUE
Allergy/adverse effect of penicillin	960.2	injuries & poisonings	533/17719	163969	48413.8	0.000707085	FALSE	TRUE
Nonspecific chest pain	418	circulatory system	7823/12345	56194.7	16637.7	0.000731336	FALSE	TRUE
Cervical intraepithelial neoplasia [CIN] [Cervical dysplasia]	180.3	neoplasms	475/18965	174965	52615.1	0.000882971	FALSE	TRUE
Optic neuritis/neuropathy	377.3	sense organs	151/19906	-292620	90834	0.0012753	FALSE	FALSE
Alcohol-related disorders	317	mental disorders	830/14924	124680	39017	0.00139569	FALSE	FALSE
Tobacco use disorder	318	mental disorders	4638/14924	60056	18821.5	0.00141874	FALSE	FALSE
Substance addiction and disorders	316	mental disorders	1241/14924	104614	33017.5	0.00153264	FALSE	FALSE
Abdominal pain	785	symptoms	7845/12844	50001.1	15967.4	0.00173945	FALSE	FALSE
Back pain	760	symptoms	6403/14383	52956.1	16961.8	0.00179578	FALSE	FALSE
Depression	296.2	mental disorders	4932/10233	58628	19258.1	0.00233207	FALSE	FALSE
Major depressive disorder	296.22	mental disorders	4382/10233	59938.7	20019.4	0.00275322	FALSE	FALSE
Cirrhosis of liver without mention of alcohol	571.51	digestive	400/16591	163760	55365	0.00309829	FALSE	FALSE
Other hypertensive complications	401.3	circulatory system	725/9782	131059	44457.1	0.00319849	FALSE	FALSE
Arrhythmia (cardiac) NOS	427.5	circulatory system	5606/10078	57401.7	20148.7	0.00438701	FALSE	FALSE
Occlusion and stenosis of precerebral arteries	433.1	circulatory system	1368/18185	91984.5	32444.8	0.00458103	FALSE	FALSE
Chronic pain	338.2	neurological	2952/15578	62891	22267.6	0.0047379	FALSE	FALSE
Hypertension	401	circulatory system	136/9782	269046	95272.4	0.00474337	FALSE	FALSE
Chronic bronchitis	496.2	respiratory	181/15863	229916	82558.8	0.00535482	FALSE	FALSE
Other chronic ischemic heart disease, unspecified	411.8	circulatory system	1997/14977	83365.3	29977.4	0.00542026	FALSE	FALSE
Myocardial infarction	411.2	circulatory system	2444/14977	72739.2	26790.3	0.00662493	FALSE	FALSE
Encounter for long-term (current) use of aspirin	457.3	circulatory system	2153/13400	74628.6	27498.9	0.00664998	FALSE	FALSE
Abnormal serum enzyme levels	573.9	digestive	863/16591	103943	38544.6	0.0070035	FALSE	FALSE
Chronic airway obstruction	496	respiratory	1427/15863	83674.2	31127.3	0.00718529	FALSE	FALSE
Obstructive sleep apnea	327.32	neurological	2446/16233	64746.2	24293.4	0.00769468	FALSE	FALSE
Sprains and strains of back and neck	841	injuries & poisonings	473/17999	137929	51775	0.00772154	FALSE	FALSE
Respiratory insufficiency	509.2	respiratory	273/15637	176802	66764.8	0.00809383	FALSE	FALSE
Other dyspnea	512.9	respiratory	4880/10268	53967.8	20466	0.00836558	FALSE	FALSE
Type 2 diabetes with renal manifestations	250.22	endocrine/metabolic	817/16755	107425	40812.1	0.00848402	FALSE	FALSE
Atherosclerosis of native arteries of the extremities with intermittent claudication	440.22	circulatory system	429/17036	143175	54404.3	0.00849623	FALSE	FALSE
Atherosclerosis	440	circulatory system	290/17036	170368	65394.2	0.00918067	FALSE	FALSE
Polyneuropathy in diabetes	250.6	endocrine/metabolic	542/16755	126225	48725	0.00958187	FALSE	FALSE
Agorophobia, social phobia, and panic disorder	300.12	mental disorders	670/10233	112783	44293.7	0.0108889	FALSE	FALSE
Coronary atherosclerosis	411.4	circulatory system	4907/14977	53389.2	21210.8	0.0118334	FALSE	FALSE
Chemotherapy	197	neoplasms	1953/16167	67256.9	26794.3	0.0120689	FALSE	FALSE
Circulatory disease NEC	459.9	circulatory system	975/17568	91544.6	36575	0.0123171	FALSE	FALSE
Swelling of limb	771.1	symptoms	2540/16933	59312	23819	0.0127703	FALSE	FALSE
Acute cystitis	592.11	genitourinary	380/15455	143960	58117.5	0.013247	FALSE	FALSE
Sleep apnea	327.3	neurological	1638/16233	70798.9	29003.8	0.0146459	FALSE	FALSE
Nausea and vomiting	789	symptoms	3266/17515	51115	21256.1	0.0161849	FALSE	FALSE
Hypotension NOS	458.9	circulatory system	1711/17568	68014.6	28481.6	0.0169394	FALSE	FALSE
Disorders involving the immune mechanism	279	endocrine/metabolic	1820/17491	65219.6	27435.4	0.0174444	FALSE	FALSE
Other disorders of liver	573	digestive	1125/16591	81012.3	34115.4	0.0175653	FALSE	FALSE
Type 2 diabetes with neurological manifestations	250.24	endocrine/metabolic	901/16755	91385.1	38555.1	0.0177762	FALSE	FALSE
Functional disorders of bladder	596.5	genitourinary	640/20322	105235	44419	0.0178289	FALSE	FALSE
Hyperpotassemia	276.13	endocrine/metabolic	984/16356	86876.5	36718.4	0.0179804	FALSE	FALSE
Degeneration of intervertebral disc	722.6	musculoskeletal	2781/15017	56174.8	23834.9	0.0184317	FALSE	FALSE
Nonrheumatic tricuspid valve disorders	395.3	circulatory system	576/16418	-111473	47393.6	0.018669	FALSE	FALSE
Opiates and related narcotics causing adverse effects in therapeutic use	965.1	injuries & poisonings	227/17719	172135	73651.1	0.0194302	FALSE	FALSE
Symptoms involving respiratory system and other chest symptoms	519.9	respiratory	605/20788	104983	45463.4	0.0209336	FALSE	FALSE
Frequency of urination and polyuria	599.5	genitourinary	2088/15624	61673.2	26714.1	0.0209635	FALSE	FALSE
Respiratory failure	509.1	respiratory	1000/15637	83137.1	36025.4	0.0210137	FALSE	FALSE
Radiotherapy	196	neoplasms	1933/16167	62014.4	26921.3	0.0212481	FALSE	FALSE
Other disorders of intestine	569	digestive	1459/17588	68774.8	30071.7	0.0221942	FALSE	FALSE
Other and nonspecific abnormal cytological, histological and immunological findings	795	symptoms	138/22811	-216000	95422.5	0.0235976	FALSE	FALSE
Lipoprotein disorders	277.51	endocrine/metabolic	107/21007	-242457	107273	0.0238095	FALSE	FALSE
Poisoning by analgesics, antipyretics, and antirheumatics	965	injuries & poisonings	101/17719	247613	110409	0.0249171	FALSE	FALSE
Sleep disorders	327	neurological	847/16233	87859.5	39250.6	0.0251933	FALSE	FALSE
Bipolar	296.1	mental disorders	1183/10233	76239.2	34291.1	0.0261959	FALSE	FALSE
Precordial pain	418.1	circulatory system	543/12345	107749	49070.3	0.0281054	FALSE	FALSE
Abnormal findings examination of lungs	514	respiratory	4862/15692	41547.3	18941.5	0.0282751	FALSE	FALSE
Gouty arthropathy	274.11	endocrine/metabolic	565/21247	104826	47829.9	0.0284052	FALSE	FALSE
Chronic renal failure [CKD]	585.3	genitourinary	1919/16202	61305.9	28160.7	0.0294803	FALSE	FALSE
Parasomnia	327.5	neurological	154/16233	-195246	89862.2	0.0298007	FALSE	FALSE
Irregular menstrual cycle/bleeding	626.1	genitourinary	294/17032	143429	66188.1	0.0302358	FALSE	FALSE
Contracture of palmar fascia [Dupuytren's disease]	728.71	musculoskeletal	149/13175	-196909	90980.8	0.0304419	FALSE	FALSE
Personal history of allergy to medicinal agents	977	injuries & poisonings	957/17719	79258.3	36624.3	0.0304572	FALSE	FALSE
Cervical radiculitis	765	symptoms	854/17876	83770.7	38813.8	0.0309068	FALSE	FALSE
Atrial fibrillation	427.21	circulatory system	3418/10078	55687.4	25907.4	0.0315965	FALSE	FALSE
Bariatric surgery	539	digestive	624/22702	96511.5	45144	0.0325281	FALSE	FALSE
Other headache syndromes	339	neurological	1563/18284	62555.6	29280.2	0.0326429	FALSE	FALSE
Aphasia/speech disturbance	292.1	mental disorders	524/17543	104439	49001.6	0.0330604	FALSE	FALSE
Generalized anxiety disorder	300.11	mental disorders	1307/10233	70073.9	32956.3	0.0334812	FALSE	FALSE
Cholelithiasis	574.1	digestive	1019/20304	74177.4	35518.4	0.03676	FALSE	FALSE
Endometrial hyperplasia	621	genitourinary	122/22038	208838	100097	0.0369458	FALSE	FALSE
Insulin pump user	250.3	endocrine/metabolic	1101/16755	72372.7	34811	0.0376156	FALSE	FALSE
Autoimmune disease NEC	279.2	endocrine/metabolic	646/17491	92537.9	44561.1	0.0378337	FALSE	FALSE
Hypersomnia	327.1	neurological	182/16233	171660	82747.3	0.038032	FALSE	FALSE
Other forms of chronic heart disease	414	circulatory system	798/14977	84911.4	40971	0.0382211	FALSE	FALSE
Abnormal function study of cardiovascular system	429.2	circulatory system	532/17544	102755	49597.8	0.0382865	FALSE	FALSE
Other abnormality of urination	599.9	genitourinary	814/15624	83262.1	40444.4	0.039525	FALSE	FALSE
Schizophrenia	295.1	mental disorders	223/10233	154370	75162.7	0.0399935	FALSE	FALSE
Liver abscess and sequelae of chronic liver disease	571.8	digestive	174/16591	170832	83231.8	0.0401223	FALSE	FALSE
Cataract	366	sense organs	1493/19822	63467	31068.6	0.0410716	FALSE	FALSE
Other acute and subacute forms of ischemic heart disease	411.9	circulatory system	250/14977	146169	71783	0.041724	FALSE	FALSE
Diabetes type 2 with peripheral circulatory disorders	250.25	endocrine/metabolic	477/16755	105806	52334.7	0.0432053	FALSE	FALSE
Eating disorder	305.2	mental disorders	343/10233	125126	61992.3	0.0435481	FALSE	FALSE
Other benign neoplasm of connective and other soft tissue	215	neoplasms	339/21466	122022	60460.2	0.043569	FALSE	FALSE
Adjustment reaction	304	mental disorders	2384/10233	50856	25307.1	0.0444783	FALSE	FALSE
Other specified disorders of breast	613.8	genitourinary	459/20756	106225	52960.6	0.0448851	FALSE	FALSE
Acute renal failure	585.1	genitourinary	2175/16202	52332.8	26097.9	0.0449359	FALSE	FALSE
Other abnormal glucose	250.42	endocrine/metabolic	1578/16755	58972.6	29457	0.0452862	FALSE	FALSE
Dysmenorrhea	626.2	genitourinary	270/17032	140711	70357.9	0.0455084	FALSE	FALSE
Rosacea	695.3	dermatologic	947/15049	73560.4	36904	0.0462296	FALSE	FALSE
Antepartum hemorrhage, abruptio placentae, and placenta previa	635.2	pregnancy complications	143/22468	188711	94918.5	0.0467964	FALSE	FALSE
Vaginitis and vulvovaginitis	614.52	genitourinary	1072/20296	71283.2	35871.3	0.0469014	FALSE	FALSE
Overweight, obesity and other hyperalimentation	278	endocrine/metabolic	2099/15227	51252.2	25816.8	0.0471193	FALSE	FALSE
Multiple sclerosis	335	neurological	323/16245	-122761	62507.6	0.0495376	FALSE	FALSE
Edema	782.3	symptoms	2478/18610	47445.1	24202.9	0.0499601	FALSE	FALSE
Cyst of kidney, acquired	586.2	genitourinary	661/16202	88333.6	45176.2	0.0505462	FALSE	FALSE
Shortness of breath	512.7	respiratory	5271/10268	38614.8	19769.7	0.0507919	FALSE	FALSE
Dermatophytosis of the body	110.13	infectious diseases	173/19023	-164220	84536.1	0.0520638	FALSE	FALSE
Wheezing	512.1	respiratory	470/10268	100996	52048.2	0.052328	FALSE	FALSE
Injuries to the nervous system	907	injuries & poisonings	165/23089	-167815	86711.4	0.0529505	FALSE	FALSE
Symptoms involving cardiovascular system	429.3	circulatory system	757/17544	80580.9	41699.6	0.0533086	FALSE	FALSE
Pleurisy; pleural effusion	507	respiratory	3369/15637	41530.6	21893.4	0.0578352	FALSE	FALSE
Otitis externa	380.1	sense organs	377/20276	108591	57513	0.0590117	FALSE	FALSE
Hemorrhage of gastrointestinal tract	578.9	digestive	1244/17113	62132	33115.2	0.0606229	FALSE	FALSE
Sciatica	764	symptoms	1589/17876	54778.7	29211.9	0.0607627	FALSE	FALSE
Other derangement of joint	742.9	musculoskeletal	519/16089	-92480.8	49343.3	0.0608984	FALSE	FALSE
Cardiomegaly	416	circulatory system	1920/18722	51393.9	27573.1	0.0623336	FALSE	FALSE
Gout	274.1	endocrine/metabolic	1082/21247	66456.2	35720.3	0.0628201	FALSE	FALSE
Other disorders of the kidney and ureters	586	genitourinary	1618/16202	55267.6	29835.3	0.063965	FALSE	FALSE
Myopathy	359.2	neurological	256/19839	128681	69774.4	0.0651478	FALSE	FALSE
Solitary pulmonary nodule	514.2	respiratory	1670/15692	52984.6	28743.6	0.0652771	FALSE	FALSE
Acute pancreatitis	577.1	digestive	352/22073	109506	59430.9	0.0653897	FALSE	FALSE
Pulmonary collapse; interstitial and compensatory emphysema	508	respiratory	3249/15637	40926.7	22235.3	0.0656782	FALSE	FALSE
Disorders of the autonomic nervous system	337	neurological	178/16245	-153229	83391.5	0.0661418	FALSE	FALSE
Palpitations	427.9	circulatory system	3124/10078	43190.6	23520.8	0.0663176	FALSE	FALSE
Bronchitis	497	respiratory	1090/15863	63842.5	34771.3	0.0663471	FALSE	FALSE
Spinal stenosis of lumbar region	720.1	musculoskeletal	1477/15017	58081.9	31805.9	0.06783	FALSE	FALSE
Gastritis and duodenitis, NOS	535.9	digestive	844/18602	71142.3	39050.7	0.0684861	FALSE	FALSE
Allergies, other	949	injuries & poisonings	699/14372	78281.6	42985.2	0.068587	FALSE	FALSE
Cardiac defibrillator in situ	426.92	circulatory system	674/10078	83092.2	45698.4	0.0690227	FALSE	FALSE
Tinnitus	389.4	sense organs	677/18971	-79217.2	43644.5	0.0695154	FALSE	FALSE
Hypercholesterolemia	272.11	endocrine/metabolic	6403/10460	38639.8	21304.3	0.0697223	FALSE	FALSE
Malaise and fatigue	798	symptoms	6430/13682	31032.8	17118.5	0.0698584	FALSE	FALSE
Congenital anomalies of face and neck	749	congenital anomalies	225/22818	-134398	74167.7	0.0699742	FALSE	FALSE
Osteoarthrosis NOS	740.9	musculoskeletal	5703/13368	35151	19513.8	0.0716486	FALSE	FALSE
Atherosclerosis of aorta	440.9	circulatory system	238/17036	129267	71840.8	0.0719619	FALSE	FALSE
Hypertensive heart disease	401.21	circulatory system	703/9782	86154.8	47914.1	0.0721599	FALSE	FALSE
Postmenopausal bleeding	627.1	genitourinary	754/17032	78531.8	43862.1	0.0733858	FALSE	FALSE
Althete's foot	110.12	infectious diseases	445/19023	-95160.7	53172.9	0.0735105	FALSE	FALSE
Hemorrhoids	455	circulatory system	1720/13400	51957.8	29064.5	0.0738295	FALSE	FALSE
Pulmonary congestion and hypostasis	503	respiratory	1739/15637	51399.1	28752.3	0.0738324	FALSE	FALSE
Cancer of esophagus	150	neoplasms	140/20180	165630	92916.6	0.0746562	FALSE	FALSE
Hyperlipidemia	272.1	endocrine/metabolic	9468/10460	33543.9	18875.3	0.0755465	FALSE	FALSE
Glaucoma	365	sense organs	835/20444	70043.4	39471.2	0.075973	FALSE	FALSE
Ileostomy status	559	digestive	250/13964	125079	70838.4	0.077448	FALSE	FALSE
Encounter for long-term (current) use of anticoagulants	286.2	hematopoietic	2491/16577	43171.5	24549.4	0.0786528	FALSE	FALSE
Blood in stool	578.2	digestive	992/17113	63756.3	36271.7	0.0787919	FALSE	FALSE
Complex regional/central pain syndrome	355	neurological	108/18494	-188245	107166	0.0789896	FALSE	FALSE
Peripheral vascular disease, unspecified	443.9	circulatory system	1137/17036	61259.8	34945.4	0.0795994	FALSE	FALSE
Transient cerebral ischemia	433.31	circulatory system	1611/18185	51592.1	29470.5	0.0800088	FALSE	FALSE
Thyroid cancer	193	neoplasms	499/21625	-88235.9	50550.7	0.0808994	FALSE	FALSE
Other infectious and parasitic diseases	136	infectious diseases	462/21405	-90758	52042.3	0.0811715	FALSE	FALSE
Keratoderma, acquired	701.1	dermatologic	194/18105	136601	78654.9	0.0824365	FALSE	FALSE
Polyclonal hypergammaglobulinemia	270.31	endocrine/metabolic	143/20274	161942	93344	0.0827603	FALSE	FALSE
Nevus, non-neoplastic	217.1	neoplasms	833/15079	-67682.8	39383	0.0856905	FALSE	FALSE
Suppurative and unspecified otitis media	381.11	sense organs	498/20002	85980.1	50151	0.0864509	FALSE	FALSE
Arteritis NOS	446.9	circulatory system	332/17036	103933	60879.7	0.087787	FALSE	FALSE
Mastodynia	613.5	genitourinary	513/20756	85397.1	50380.4	0.0900668	FALSE	FALSE
Calcaneal spur; Exostosis NOS	726.4	musculoskeletal	292/13175	110578	65509	0.0914144	FALSE	FALSE
Loss of height	781.1	symptoms	137/21239	-160849	95614	0.0925149	FALSE	FALSE
Kyphoscoliosis and scoliosis	737.3	musculoskeletal	429/18337	-91330.2	54413.9	0.0932622	FALSE	FALSE
Fracture of ankle and foot	801	injuries & poisonings	630/17557	75759.6	45248.4	0.0940707	FALSE	FALSE
Complication of internal orthopedic device	858	injuries & poisonings	526/19775	-80911.2	48516	0.0953708	FALSE	FALSE
Acquired foot deformities	735	musculoskeletal	327/18337	-101760	61088	0.0957538	FALSE	FALSE
Calculus of bile duct	574.2	digestive	228/20304	121519	73046.4	0.0961957	FALSE	FALSE
Basal cell carcinoma	172.21	neoplasms	1250/17825	-54671.2	32897.6	0.0965409	FALSE	FALSE
Pruritus and related conditions	698	dermatologic	665/21673	72547.9	43916.2	0.0985425	FALSE	FALSE
Diverticulosis	562.1	digestive	1993/13964	45779.9	27752.8	0.0990335	FALSE	FALSE
Fluid overload	276.6	endocrine/metabolic	642/16356	73497.1	44616.6	0.0994956	FALSE	FALSE
Pneumonia	480	respiratory	2556/17678	39242.1	23831.7	0.0996339	FALSE	FALSE
Displacement of intervertebral disc	722.1	musculoskeletal	1680/15017	47517.5	28919.1	0.100359	FALSE	FALSE
Benign neoplasm of unspecified sites	229	neoplasms	177/22550	136244	82959.8	0.100529	FALSE	FALSE
Bladder neck obstruction	596.1	genitourinary	132/20322	160810	98107.4	0.101188	FALSE	FALSE
Hypocalcemia	275.51	endocrine/metabolic	118/20900	-167106	102040	0.101496	FALSE	FALSE
Conductive hearing loss	389.2	sense organs	191/18971	-131834	80723.4	0.102435	FALSE	FALSE
Reflux esophagitis	530.14	digestive	737/13127	69613	42676.5	0.102853	FALSE	FALSE
Migraine	340	neurological	1942/18284	43891.9	26912.8	0.102913	FALSE	FALSE
Other pulmonary inflamation or edema	505	respiratory	544/15637	78523.2	48276.5	0.103837	FALSE	FALSE
Nonspecific findings on examination of blood	790	symptoms	117/18810	167181	102960	0.10443	FALSE	FALSE
Vitamin deficiency	261	endocrine/metabolic	200/17022	128304	79284.9	0.105606	FALSE	FALSE
Neutropenia	288.11	hematopoietic	401/16390	-89884.4	55612.3	0.106036	FALSE	FALSE
Secondary diabetes mellitus	249	endocrine/metabolic	432/16755	87107.1	54054.9	0.107081	FALSE	FALSE
Other conditions of brain, NOS	348.9	neurological	877/16245	61692.1	38420.8	0.108341	FALSE	FALSE
Heart failure with reduced EF [Systolic or combined heart failure]	428.3	circulatory system	1283/17544	52967	33015.7	0.108649	FALSE	FALSE
Dyspareunia	625.1	genitourinary	155/20365	145970	91155.6	0.109304	FALSE	FALSE
Graves' disease	242.1	endocrine/metabolic	256/16321	112480	70382.3	0.110015	FALSE	FALSE
Other vitamin B12 deficiency anemia	281.12	hematopoietic	184/14879	129943	81488.7	0.1108	FALSE	FALSE
Open-angle glaucoma	365.1	sense organs	209/20444	120026	75951.3	0.114036	FALSE	FALSE
Nontoxic uninodular goiter	241.1	endocrine/metabolic	1395/16321	48980.5	31420.2	0.119023	FALSE	FALSE
Inguinal hernia	550.1	digestive	914/19378	-60778.6	39071.6	0.11981	FALSE	FALSE
Urinary tract infection	591	genitourinary	3660/15455	33277.3	21403.8	0.120009	FALSE	FALSE
Colon cancer	153.2	neoplasms	460/16375	81328.6	52417.8	0.120772	FALSE	FALSE
Orchitis and epididymitis	601.3	genitourinary	106/18605	-170554	110079	0.121289	FALSE	FALSE
Joint/ligament sprain	840.3	injuries & poisonings	356/17999	-91751.2	59249.9	0.121491	FALSE	FALSE
Endometriosis	615	genitourinary	389/20296	89035.5	57725.9	0.12298	FALSE	FALSE
Symptoms of the muscles	772	symptoms	193/20155	122877	79933.1	0.124232	FALSE	FALSE
Chronic pharyngitis and nasopharyngitis	472	respiratory	970/14486	-56547.7	36812	0.124508	FALSE	FALSE
Aneurysm of other specified artery	442.8	circulatory system	102/17036	-168462	109718	0.124684	FALSE	FALSE
Squamous cell carcinoma	172.22	neoplasms	643/17825	69249.5	45165.6	0.125218	FALSE	FALSE
Pernicious anemia	281.11	hematopoietic	124/14879	151494	98868.2	0.125454	FALSE	FALSE
Psychosis	295.3	mental disorders	382/10233	87445.7	57361.1	0.12739	FALSE	FALSE
Multiple myeloma	204.4	neoplasms	145/21849	139452	91959.8	0.129407	FALSE	FALSE
Hypopotassemia	276.14	endocrine/metabolic	918/16356	56698.7	37404	0.129558	FALSE	FALSE
Thyrotoxicosis with or without goiter	242	endocrine/metabolic	521/16321	75554.6	49891.7	0.129931	FALSE	FALSE
Blood vessel replaced	459.7	circulatory system	142/17568	139027	91895	0.130309	FALSE	FALSE
Diseases of the oral soft tissues, excluding lesions specific for gingiva and tongue	528	digestive	181/21251	-124204	82172.8	0.130661	FALSE	FALSE
Calculus of kidney	594.1	genitourinary	1372/20494	46659.4	30961.5	0.131807	FALSE	FALSE
Cardiac pacemaker/device in situ	426.9	circulatory system	231/10078	110263	73236.1	0.132173	FALSE	FALSE
Other signs and symptoms in breast	613.7	genitourinary	283/20756	100042	66475.1	0.132336	FALSE	FALSE
Restless legs syndrome	327.71	neurological	424/16233	81725	54338	0.132578	FALSE	FALSE
Painful respiration	512.2	respiratory	772/10268	-62012.4	41377.2	0.133949	FALSE	FALSE
Heartburn	530.9	digestive	220/13127	115058	76780.2	0.133994	FALSE	FALSE
Arthropathy NOS	716.9	musculoskeletal	1686/17628	42996.9	28865.5	0.136339	FALSE	FALSE
Secondary malignancy of brain/spine	198.5	neoplasms	232/16167	108659	73069.6	0.136997	FALSE	FALSE
Effects radiation NOS	990	injuries & poisonings	626/21048	66615.2	44846.3	0.137435	FALSE	FALSE
Dermatitis due to solar radiation	938	dermatologic	309/14372	93634.8	63229.7	0.138642	FALSE	FALSE
Other non-epithelial cancer of skin	172.2	neoplasms	2541/17825	-36363.6	24581.3	0.139054	FALSE	FALSE
Benign neoplasm of adrenal gland	227.1	neoplasms	148/21625	134930	91286.7	0.139383	FALSE	FALSE
Juvenile rheumatoid arthritis	714.2	musculoskeletal	103/19393	-162904	110326	0.139793	FALSE	FALSE
Mammographic microcalcification	611.11	genitourinary	315/18407	93686.1	63645.7	0.141023	FALSE	FALSE
Senile osteoporosis	743.12	musculoskeletal	165/17140	135140	91929.6	0.141553	FALSE	FALSE
Other paralytic syndromes	344	neurological	159/16245	129043	87783.2	0.141555	FALSE	FALSE
Raynaud's syndrome	443.1	circulatory system	399/17036	-81852.5	56058	0.144252	FALSE	FALSE
Chronic venous insufficiency [CVI]	456	circulatory system	867/13400	57369.6	39296.9	0.144318	FALSE	FALSE
Hyposmolality and/or hyponatremia	276.12	endocrine/metabolic	1146/16356	49400.8	33840.3	0.144339	FALSE	FALSE
Inflammatory and toxic neuropathy	357	neurological	1124/19839	-49398.9	34012.3	0.146394	FALSE	FALSE
Ascites (non malignant)	572	digestive	595/16591	66594.4	45857.5	0.146445	FALSE	FALSE
Insomnia	327.4	neurological	1787/16233	40205.1	27733	0.147137	FALSE	FALSE
Abnormal weight gain	278.4	endocrine/metabolic	1065/15227	50757.5	35057.2	0.14766	FALSE	FALSE
Late effects of cerebrovascular disease	433.8	circulatory system	663/18185	63331	44035.2	0.15038	FALSE	FALSE
Other and unspecified disc disorder	722.9	musculoskeletal	508/15017	72378.3	50355	0.150615	FALSE	FALSE
Rash and other nonspecific skin eruption	687.1	dermatologic	2737/15070	33163.3	23112.9	0.151334	FALSE	FALSE
Excessive or frequent menstruation	626.12	genitourinary	621/17032	67308.8	46987.6	0.152007	FALSE	FALSE
Spondylosis without myelopathy	721.1	musculoskeletal	3623/15017	30663.5	21486.7	0.153553	FALSE	FALSE
Esophageal bleeding (varices/hemorrhage)	530.2	digestive	172/13127	120819	84685.4	0.153673	FALSE	FALSE
Ovarian cyst	628	genitourinary	928/17032	55845.9	39250.7	0.154794	FALSE	FALSE
Melanomas of skin	172.11	neoplasms	609/17825	-64868.2	45646.2	0.155285	FALSE	FALSE
Periapical abscess	522.5	digestive	101/20887	156881	110511	0.155724	FALSE	FALSE
Other nutritional deficiency	263	endocrine/metabolic	428/17022	76881.4	54276.6	0.156637	FALSE	FALSE
Aortic ectasia	447.7	circulatory system	275/17036	-94831.5	67031	0.157145	FALSE	FALSE
Urethral stricture (not specified as infectious)	597.1	genitourinary	140/20322	133219	94291.1	0.1577	FALSE	FALSE
Altered mental status	292.4	mental disorders	1298/17543	45461.7	32218.2	0.158227	FALSE	FALSE
Iatrogenic hypotension	458.2	circulatory system	260/17568	96639.9	68529.5	0.158482	FALSE	FALSE
Cystitis	592.1	genitourinary	107/15455	150911	107241	0.159361	FALSE	FALSE
Disorders of uterus, NEC	619.2	genitourinary	322/20300	88495.8	63076.3	0.160618	FALSE	FALSE
Other hypertrophic cardiomyopathy	425.12	circulatory system	169/19403	119428	85423.2	0.162092	FALSE	FALSE
Hydrocele	603.1	genitourinary	138/18156	-136919	98006.6	0.162402	FALSE	FALSE
Atherosclerosis of renal artery	440.1	circulatory system	172/17036	116934	84047.5	0.16414	FALSE	FALSE
Obstructive chronic bronchitis	496.21	respiratory	412/15863	76649.3	55285.1	0.165614	FALSE	FALSE
Hematuria	593	genitourinary	1939/15455	38160.7	27756.1	0.169176	FALSE	FALSE
Sicca syndrome	709.2	dermatologic	241/14628	-97738.8	71376	0.17089	FALSE	FALSE
Jaundice (not of newborn)	573.5	digestive	143/16591	125779	92270.8	0.172834	FALSE	FALSE
Keloid scar	701.4	dermatologic	128/18105	-132589	97834.4	0.175342	FALSE	FALSE
Osteoarthrosis, localized, secondary	740.12	musculoskeletal	222/13368	102200	75493.7	0.175816	FALSE	FALSE
Tachycardia NOS	427.7	circulatory system	1507/10078	41382	30601.7	0.176286	FALSE	FALSE
Asthma	495	respiratory	3078/15863	29549.2	21876.3	0.176777	FALSE	FALSE
Unspecified polyarthropathy or polyarthritis	716.1	musculoskeletal	138/17628	127692	95089.2	0.179317	FALSE	FALSE
Other upper respiratory disease	479	respiratory	1127/14486	46022.6	34355.4	0.180375	FALSE	FALSE
Blindness and low vision	367.9	sense organs	202/21953	-103793	78017.1	0.18339	FALSE	FALSE
Diseases of nail, NOS	703	dermatologic	665/19540	57852.2	43696.5	0.185518	FALSE	FALSE
Encounter for long-term (current) use of antiplatelets/antithrombotics	457.2	circulatory system	291/13400	88471.9	66836.5	0.1856	FALSE	FALSE
Hypothyroidism NOS	244.4	endocrine/metabolic	3481/16321	28504.3	21552.6	0.185988	FALSE	FALSE
Pulmonary insufficiency or respiratory failure following trauma and surgery	509.3	respiratory	407/15637	72685	55058.8	0.18679	FALSE	FALSE
Sarcoidosis	697	dermatologic	215/15049	99644.2	75553.4	0.187216	FALSE	FALSE
Hemiplegia	342	neurological	339/16245	79669.7	60551.2	0.188261	FALSE	FALSE
Diseases of white blood cells	288	hematopoietic	194/16390	-104502	79546.9	0.188944	FALSE	FALSE
Extrapyramidal disease and abnormal movement disorders	333	neurological	144/16245	-121430	92437.6	0.188965	FALSE	FALSE
Cardiac congenital anomalies	747.1	congenital anomalies	198/21374	-102855	78701.4	0.191245	FALSE	FALSE
Subdural hemorrhage	430.3	circulatory system	210/18185	100086	76887.6	0.193011	FALSE	FALSE
Disorders of iron metabolism	275.1	hematopoietic	161/20900	112206	86254.8	0.193304	FALSE	FALSE
Heart failure with preserved EF [Diastolic heart failure]	428.4	circulatory system	1178/17544	44794.3	34571.3	0.195076	FALSE	FALSE
Acute pharyngitis	465.2	respiratory	1525/15519	38915.1	30042.3	0.195201	FALSE	FALSE
Gross hematuria	593.1	genitourinary	452/15455	69467.9	53686.1	0.195678	FALSE	FALSE
Pancytopenia	284.1	hematopoietic	216/14879	97070.9	75345	0.197624	FALSE	FALSE
Symptomatic menopause	627.2	genitourinary	1910/17032	39415.3	30835.8	0.201168	FALSE	FALSE
Urinary incontinence	599.4	genitourinary	1422/15624	40261.2	31499.6	0.201196	FALSE	FALSE
Cardiac conduction disorders	426	circulatory system	477/10078	-71066.4	55671.6	0.201769	FALSE	FALSE
Abnormal results of function study of thyroid	246.7	endocrine/metabolic	130/16321	124984	98226.3	0.203229	FALSE	FALSE
Acute appendicitis	540.11	digestive	195/23065	100954	79633.6	0.204892	FALSE	FALSE
Dysphagia	532	digestive	2112/13127	33570.6	26537.8	0.205868	FALSE	FALSE
Secondary/extrinsic cardiomyopathies	425.2	circulatory system	694/19403	54087.7	42887.7	0.207256	FALSE	FALSE
Calculus of lower urinary tract	594.2	genitourinary	123/20494	126760	100803	0.208575	FALSE	FALSE
Malignant neoplasm of other and ill-defined sites within the digestive organs and peritoneum	159	neoplasms	248/20180	88912.4	70855.6	0.209537	FALSE	FALSE
Other disorders of prostate	602	genitourinary	134/18605	-126584	100882	0.209557	FALSE	FALSE
Nonrheumatic aortic valve disorders	395.2	circulatory system	1918/16418	-35962.2	28724	0.210573	FALSE	FALSE
Renal failure NOS	585.2	genitourinary	760/16202	52422.2	41875.7	0.210623	FALSE	FALSE
Mood disorders	296	mental disorders	1347/10233	40294.6	32208.9	0.21092	FALSE	FALSE
Disorders of adrenal glands	255	endocrine/metabolic	328/19150	76955.5	61554.6	0.211227	FALSE	FALSE
Atrial flutter	427.22	circulatory system	1412/10078	44482	35747	0.213368	FALSE	FALSE
Sebaceous cyst	706.2	dermatologic	1421/17516	37960.1	30515.1	0.213508	FALSE	FALSE
Pain, swelling or discharge of eye	379.9	sense organs	135/19906	119039	95813.9	0.214091	FALSE	FALSE
Psoriatic arthropathy	696.42	dermatologic	299/14076	79817.4	64276.7	0.214318	FALSE	FALSE
Abnormal results of function study of liver	573.7	digestive	909/16591	46719.2	37638.9	0.214514	FALSE	FALSE
Dysthymic disorder	300.4	mental disorders	742/10233	52363	42238.7	0.215089	FALSE	FALSE
Symptoms and disorders of the joints	741	musculoskeletal	669/16089	-54496	44026.2	0.215787	FALSE	FALSE
Cervicalgia	761	symptoms	2859/18404	27569.1	22513.9	0.22075	FALSE	FALSE
Abnormal mammogram	611.1	genitourinary	1687/18407	37174.4	30372.6	0.220972	FALSE	FALSE
Synovitis and tenosynovitis	727.1	musculoskeletal	1381/13175	-39118.4	32061.9	0.22243	FALSE	FALSE
Retinal vascular changes and abnomalities	362.4	sense organs	182/20208	100475	82355.5	0.222459	FALSE	FALSE
Fracture of lower limb	800	injuries & poisonings	611/17557	55785	45735.6	0.222568	FALSE	FALSE
Chronic Kidney Disease, Stage IV	585.34	genitourinary	633/16202	55830.9	45822.3	0.223063	FALSE	FALSE
Cancer of stomach	151	neoplasms	104/20180	131437	107885	0.223109	FALSE	FALSE
Diaphragmatic hernia	550.2	digestive	832/19378	47820.4	39253.2	0.223127	FALSE	FALSE
Epilepsy	345.1	neurological	348/16245	72222.1	59775.2	0.226959	FALSE	FALSE
Parkinson's disease	332	neurological	281/16245	80681.2	66906.8	0.227866	FALSE	FALSE
Retention of urine	599.2	genitourinary	1128/15624	42792.9	35529.9	0.228427	FALSE	FALSE
Cellulitis and abscess of foot, toe	681.6	dermatologic	156/17890	105937	88342.7	0.230468	FALSE	FALSE
Paroxysmal ventricular tachycardia	427.12	circulatory system	965/10078	47252.8	39410.4	0.230531	FALSE	FALSE
Other disorders of soft tissues	729	musculoskeletal	1078/13175	42534.3	35480.5	0.230603	FALSE	FALSE
Malignant neoplasm of female breast	174.11	neoplasms	1253/19413	40938.6	34224.1	0.231621	FALSE	FALSE
Chronic osteomyelitis	710.12	musculoskeletal	131/17628	-115517	96791.4	0.232688	FALSE	FALSE
Paralytic strabismus	378.5	sense organs	116/19906	-124103	103989	0.232702	FALSE	FALSE
Preeclampsia and eclampsia	642.1	pregnancy complications	111/23125	-126568	106506	0.234689	FALSE	FALSE
Thoracic or lumbosacral neuritis or radiculitis, unspecified	763	symptoms	1748/17876	33035.5	27986.1	0.237831	FALSE	FALSE
Chronic pericarditis	420.22	circulatory system	109/19403	-125649	106566	0.238368	FALSE	FALSE
Diabetes or abnormal glucose tolerance complicating pregnancy	649.1	pregnancy complications	129/22400	117495	99914	0.239611	FALSE	FALSE
Abnormal coagulation profile	286.9	hematopoietic	415/16577	63904.1	54730.9	0.242966	FALSE	FALSE
Contusion	916	injuries & poisonings	1486/19955	34793.5	29903	0.244609	FALSE	FALSE
Leukemia	204	neoplasms	112/21849	-122332	105185	0.244823	FALSE	FALSE
Proteinuria	269	endocrine/metabolic	511/20274	57772.6	49790.2	0.245918	FALSE	FALSE
Nonspecific abnormal findings on radiological and other examination of skull and head	346.1	neurological	222/16245	86655.6	74684.9	0.245934	FALSE	FALSE
Calculus of ureter	594.3	genitourinary	461/20494	60632.5	52339.5	0.246683	FALSE	FALSE
Alcoholism	317.1	mental disorders	972/14924	42063.8	36313	0.246715	FALSE	FALSE
Hodgkin's disease	201	neoplasms	120/21849	-117002	101561	0.249306	FALSE	FALSE
Allergic rhinitis	476	respiratory	2468/14486	-27925.6	24325.5	0.250972	FALSE	FALSE
Breast cancer [female]	174.1	neoplasms	420/19413	63649.5	55641.1	0.252652	FALSE	FALSE
Uterine leiomyoma	218.1	neoplasms	967/18760	42715.7	37486.6	0.254498	FALSE	FALSE
Hemorrhage or hematoma complicating a procedure	850	injuries & poisonings	503/19775	56608.2	49821.9	0.255869	FALSE	FALSE
Cerebral artery occlusion, with cerebral infarction	433.21	circulatory system	1345/18185	36260.5	31920.4	0.25597	FALSE	FALSE
Fever of unknown origin	783	symptoms	3360/17423	23823.3	20989.1	0.256362	FALSE	FALSE
Congenital anomalies of peripheral vascular system	747.2	congenital anomalies	162/21374	-98645.8	87093.3	0.257363	FALSE	FALSE
Pyogenic arthritis	711.1	musculoskeletal	158/17628	-99265.3	88041.2	0.259536	FALSE	FALSE
Swelling, mass, or lump in head and neck [Space-occupying lesion, intracranial NOS]	293.1	mental disorders	944/20660	41311.8	36822.1	0.261892	FALSE	FALSE
Osteoarthrosis, localized, primary	740.11	musculoskeletal	4612/13368	23201.1	20723.1	0.262895	FALSE	FALSE
Other symptoms/disorders or the urinary system	599	genitourinary	371/15624	65438.8	58509	0.263379	FALSE	FALSE
Polycystic ovaries	256.4	endocrine/metabolic	217/19150	-87124.1	78027.6	0.264174	FALSE	FALSE
Arterial dissection	442.4	circulatory system	101/17036	-121149	109011	0.266419	FALSE	FALSE
Disorders of calcium/phosphorus metabolism	275.5	endocrine/metabolic	197/20900	88282.2	79482.3	0.266691	FALSE	FALSE
Polymyalgia Rheumatica	717	musculoskeletal	343/22950	66910.9	60464.3	0.26846	FALSE	FALSE
Oliguria and anuria	599.6	genitourinary	107/15624	119886	108454	0.268984	FALSE	FALSE
Disorders of vitreous body	379.2	sense organs	616/19906	49958.7	45549.1	0.272725	FALSE	FALSE
Circumscribed scleroderma	701.3	dermatologic	161/18105	-95720.7	87319.7	0.272987	FALSE	FALSE
Spondylosis with myelopathy	721.2	musculoskeletal	281/15017	-74155.7	67767.6	0.273839	FALSE	FALSE
Alteration of consciousness	291.8	mental disorders	457/17543	-57531.5	52639.7	0.274425	FALSE	FALSE
Benign neoplasm of pituitary gland and craniopharyngeal duct (pouch)	227.3	neoplasms	485/21625	55709.9	50995.8	0.274639	FALSE	FALSE
Mitral valve disease	394.2	circulatory system	569/16418	52263.1	47945.5	0.27569	FALSE	FALSE
Other peripheral nerve disorders	351	neurological	2232/18494	27391.9	25143.9	0.275975	FALSE	FALSE
Lymphadenitis	289.4	hematopoietic	1735/16390	30354.6	27917.6	0.276908	FALSE	FALSE
Noninfectious gastroenteritis	558	digestive	1642/13964	31715.3	29177.5	0.277047	FALSE	FALSE
Chronic Kidney Disease, Stage III	585.33	genitourinary	1592/16202	32815.4	30320.2	0.279122	FALSE	FALSE
Strabismus (not specified as paralytic)	378.1	sense organs	140/19906	-101900	94201.2	0.279374	FALSE	FALSE
Cystic mastopathy	610.1	genitourinary	959/18407	41230.2	38264.6	0.281256	FALSE	FALSE
Congestive heart failure (CHF) NOS	428.1	circulatory system	2492/17544	26958.4	25024.4	0.281353	FALSE	FALSE
Hypoglycemia	251.1	endocrine/metabolic	238/14384	-77289.5	72145.3	0.284033	FALSE	FALSE
Benign neoplasm of skin	216	neoplasms	5598/15079	-18633.2	17437.4	0.28526	FALSE	FALSE
Emphysema	496.1	respiratory	758/15863	43777.2	41097.1	0.286778	FALSE	FALSE
stress incontinence, female	624.9	genitourinary	508/20365	53288.2	50146.7	0.287943	FALSE	FALSE
Irregular menstrual cycle	626.13	genitourinary	974/17032	40997.5	38605.7	0.288257	FALSE	FALSE
Hypertrophic obstructive cardiomyopathy	425.11	circulatory system	170/19403	90072.5	85159.9	0.290198	FALSE	FALSE
Other disorders of peritoneum	568	digestive	140/17588	98497.9	93300.2	0.291101	FALSE	FALSE
Other symptoms referable to back	724.8	musculoskeletal	311/15017	67398.8	63955.4	0.291956	FALSE	FALSE
Internal derangement of knee	835	injuries & poisonings	1676/19720	29801.1	28284.6	0.292059	FALSE	FALSE
Disturbance of salivary secretion	527.7	digestive	117/21251	-107266	101981	0.29288	FALSE	FALSE
Cancer of bronchus; lung	165.1	neoplasms	724/22311	43912.1	41816.4	0.293664	FALSE	FALSE
Sacroiliitis NEC	715.1	musculoskeletal	150/19393	-96425.5	91854.4	0.293826	FALSE	FALSE
Occlusion of cerebral arteries	433.2	circulatory system	241/18185	74929.6	71380.3	0.293845	FALSE	FALSE
Portal hypertension	571.81	digestive	149/16591	93836.9	89916	0.296668	FALSE	FALSE
Ptosis of eyelid	374.3	sense organs	189/19815	-85051.2	81603.7	0.297298	FALSE	FALSE
Suicidal ideation or attempt	297	mental disorders	474/10233	54202.8	52019.9	0.297429	FALSE	FALSE
Right bundle branch block	426.31	circulatory system	506/10078	-55740.9	53541.4	0.297839	FALSE	FALSE
Other specified erythematous conditions	695.8	dermatologic	315/15049	-65294.7	62914.6	0.299349	FALSE	FALSE
Purpura and other hemorrhagic conditions	287	hematopoietic	109/16577	109158	105255	0.299697	FALSE	FALSE
Idiopathic fibrosing alveolitis	504.1	respiratory	211/15637	-78158.3	75452.1	0.300264	FALSE	FALSE
Splenomegaly	579.2	digestive	292/17113	67475.7	65160.1	0.300419	FALSE	FALSE
Dysuria	599.3	genitourinary	1025/15624	37300.1	36025.3	0.300488	FALSE	FALSE
Other acquired musculoskeletal deformity	738	musculoskeletal	231/18337	-75332.5	72936.9	0.301676	FALSE	FALSE
Personality disorders	301	mental disorders	225/10233	76992.9	74762.4	0.303087	FALSE	FALSE
Diseases of spleen	289.5	hematopoietic	119/16390	-104508	101837	0.304783	FALSE	FALSE
Peptic ulcer, site unspecified	531.4	digestive	242/22306	73415.2	71610.4	0.305267	FALSE	FALSE
Flat foot	735.1	musculoskeletal	246/18337	72495.2	70765.7	0.305628	FALSE	FALSE
Other intestinal obstruction	560.4	digestive	738/13964	43067.1	42044.7	0.305685	FALSE	FALSE
Acute reaction to stress	300.8	mental disorders	202/10233	80448.3	78761.3	0.307056	FALSE	FALSE
Musculoskeletal symptoms referable to limbs	771	symptoms	451/16933	-53648.5	52627.4	0.308012	FALSE	FALSE
Myalgia and myositis unspecified	770	symptoms	2378/19292	24763.8	24355	0.309255	FALSE	FALSE
Malignant neoplasm of uterus	182	neoplasms	248/19447	71921.6	71164.9	0.312193	FALSE	FALSE
Secondary hyperparathyroidism (of renal origin)	588.2	genitourinary	169/16202	86748.8	86135.8	0.313879	FALSE	FALSE
Disorders of plasma protein metabolism	270.3	endocrine/metabolic	111/20274	106370	106009	0.315667	FALSE	FALSE
Nephrotic syndrome without mention of glomerulonephritis	580.2	genitourinary	184/16202	81998.1	81813.6	0.31622	FALSE	FALSE
Acute, but ill-defined cerebrovascular disease	433.6	circulatory system	280/18185	66847.6	66728.9	0.316451	FALSE	FALSE
Anemia in chronic kidney disease	285.21	hematopoietic	404/14879	56335	56365.8	0.317575	FALSE	FALSE
Bone marrow or stem cell transplant	860	neoplasms	156/23254	88531.6	88609.4	0.317736	FALSE	FALSE
Myeloproliferative disease	200	neoplasms	235/21849	-72184.4	72444.8	0.319053	FALSE	FALSE
Papanicolaou smear of cervix or vagina with atypical squamous cells	792.1	genitourinary	389/18965	57636.9	57947	0.319907	FALSE	FALSE
Acute sinusitis	464	respiratory	1170/15519	33508.9	33694.4	0.319983	FALSE	FALSE
Osteoporosis NOS	743.11	musculoskeletal	2401/17140	-26756.1	26963.1	0.32104	FALSE	FALSE
Traumatic arthropathy	836	injuries & poisonings	120/19720	99621.1	100856	0.323274	FALSE	FALSE
Cardiac shunt/ heart septal defect	747.11	congenital anomalies	556/21374	-46493.5	47090.5	0.323485	FALSE	FALSE
Retinal detachments and defects	361	sense organs	136/20444	-93671.7	94887.3	0.32355	FALSE	FALSE
Insect bite	912	injuries & poisonings	223/22378	72790.4	74055.3	0.325647	FALSE	FALSE
Abnormal findings on mammogram or breast exam	611	genitourinary	145/18407	90676.4	93118.1	0.330167	FALSE	FALSE
Other disorders of arteries and arterioles	447	circulatory system	469/17036	50333.4	51821.7	0.331409	FALSE	FALSE
Symptoms affecting skin	687	dermatologic	110/15070	102276	105499	0.332319	FALSE	FALSE
Chronic tonsillitis and adenoiditis	474.2	respiratory	158/14486	-86254	89166.7	0.333377	FALSE	FALSE
Disorders of coccyx	724.2	musculoskeletal	303/15017	62293	64457.5	0.333834	FALSE	FALSE
Symptoms involving nervous and musculoskeletal systems	781	symptoms	584/21239	-44843.6	46422.1	0.334046	FALSE	FALSE
Inflammation of eyelids	371.3	sense organs	508/19815	-48110.4	49917.3	0.335145	FALSE	FALSE
Polyp of corpus uteri	622.1	genitourinary	327/22038	59542.8	62295	0.339164	FALSE	FALSE
Sialoadenitis	527.2	digestive	109/21251	101562	106863	0.341911	FALSE	FALSE
Rupture of synovium	727.5	musculoskeletal	143/13175	87794.3	92591.1	0.343031	FALSE	FALSE
Visual disturbances	368	sense organs	586/20615	43915.9	46443	0.344359	FALSE	FALSE
Abdominal aortic aneurysm	442.11	circulatory system	367/17036	56408.2	59666.3	0.344457	FALSE	FALSE
Other disorders of cervical region	723	musculoskeletal	321/15017	59281.6	62720.5	0.344571	FALSE	FALSE
Osteopenia or other disorder of bone and cartilage	743.9	musculoskeletal	2729/17140	23704.5	25118.8	0.345325	FALSE	FALSE
Diseases of esophagus	530	digestive	181/13127	78707.4	83464.4	0.345678	FALSE	FALSE
Aphasia	292.11	mental disorders	256/17543	-65607.6	69585.1	0.345763	FALSE	FALSE
Strabismus and other disorders of binocular eye movements	378	sense organs	147/19906	-86360.3	91805.6	0.346865	FALSE	FALSE
Benign neoplasm of kidney and other urinary organs	223	neoplasms	100/11592	-105091	112086	0.348453	FALSE	FALSE
Intracranial hemorrhage	430	circulatory system	156/18185	82660.5	88245	0.348905	FALSE	FALSE
Chronic pancreatitis	577.2	digestive	183/22073	76561.6	81768.8	0.349109	FALSE	FALSE
Anal and rectal polyp	565.1	digestive	152/17588	83866	89746.4	0.350058	FALSE	FALSE
Hypovolemia	276.5	endocrine/metabolic	1610/16356	26888.4	28886	0.351934	FALSE	FALSE
Posttraumatic stress disorder	300.9	mental disorders	755/10233	39094.6	42018.9	0.352162	FALSE	FALSE
Other anemias	285	hematopoietic	4265/14879	18387	19802.5	0.353139	FALSE	FALSE
Fracture of unspecified bones	809	injuries & poisonings	1026/17557	33227.4	35792.1	0.353229	FALSE	FALSE
Disorders of menstruation and other abnormal bleeding from female genital tract	626	genitourinary	466/17032	49855	53721.7	0.353396	FALSE	FALSE
Diabetic retinopathy	250.7	endocrine/metabolic	267/20208	62845	68188.2	0.356716	FALSE	FALSE
Fracture of neck of femur	800.1	injuries & poisonings	366/17557	-54749.2	59411.6	0.356777	FALSE	FALSE
Difficulty in walking	741.3	musculoskeletal	1391/16089	-28872.8	31407.6	0.357941	FALSE	FALSE
Orthostatic hypotension	458.1	circulatory system	548/17568	44015.2	47936.9	0.358519	FALSE	FALSE
Chondrocalcinosis	274.21	endocrine/metabolic	218/21247	69556.8	75754.7	0.358522	FALSE	FALSE
Visual field defects	368.4	sense organs	308/20615	-58553.2	63801.6	0.358756	FALSE	FALSE
Rupture of tendon, nontraumatic	727.6	musculoskeletal	692/13175	-40210	43819.7	0.358815	FALSE	FALSE
Acute pericarditis	420.21	circulatory system	147/19403	84016.9	91658.9	0.359339	FALSE	FALSE
Antisocial/borderline personality disorder	301.2	mental disorders	226/10233	-69555.9	76080	0.360587	FALSE	FALSE
Neoplasm of uncertain behavior of skin	173	neoplasms	1687/17825	-26001.7	28541.2	0.362282	FALSE	FALSE
Secondary malignancy of bone	198.6	neoplasms	381/16167	52064.4	57358.2	0.364034	FALSE	FALSE
Other disorders of stomach and duodenum	537	digestive	620/18602	40820.1	45111.7	0.365536	FALSE	FALSE
Acquired deformities of finger	736.2	musculoskeletal	107/18337	-96027.2	107446	0.37147	FALSE	FALSE
Functional digestive disorders	564	digestive	643/13964	39994.1	44751.1	0.371482	FALSE	FALSE
Ventricular fibrillation and flutter	427.41	circulatory system	188/10078	72262.3	81048.2	0.372609	FALSE	FALSE
Vitamin D deficiency	261.4	endocrine/metabolic	1930/17022	23678.5	26709	0.375329	FALSE	FALSE
Other disorders of metabolism	277	endocrine/metabolic	400/21007	49685.1	56048.3	0.375364	FALSE	FALSE
Fracture of upper limb	803	injuries & poisonings	605/17557	-40678.6	45999.1	0.376516	FALSE	FALSE
Conjunctivitis, infectious	369.5	sense organs	366/19815	-51929.9	58754.9	0.376783	FALSE	FALSE
Diverticulitis	562.2	digestive	591/13964	-41114.5	46825.6	0.379925	FALSE	FALSE
Seborrheic dermatitis	690.1	dermatologic	711/15049	-36978.7	42202	0.380905	FALSE	FALSE
Other disorders of male genital organs	608	genitourinary	516/18156	-45089.5	51606.9	0.382276	FALSE	FALSE
Dislocation	830	injuries & poisonings	1271/19720	-28127.8	32268.4	0.383382	FALSE	FALSE
Myoclonus	333.2	neurological	100/16245	-95842.5	110051	0.383813	FALSE	FALSE
Fracture of humerus	803.1	injuries & poisonings	323/17557	-54189.9	62371.6	0.384944	FALSE	FALSE
Dyspepsia and other specified disorders of function of stomach	536.8	digestive	525/18602	42653	49180.4	0.385791	FALSE	FALSE
Nonspecific abnormal findings in stool contents	579.8	digestive	357/17113	51223.6	59222.6	0.387075	FALSE	FALSE
Eosinophilia	288.3	hematopoietic	131/16390	82886	96099.1	0.38841	FALSE	FALSE
Prolapse of vaginal walls	618.1	genitourinary	356/22718	50927.7	59215	0.389762	FALSE	FALSE
Fracture of patella	800.4	injuries & poisonings	145/17557	78613.1	91454.2	0.390015	FALSE	FALSE
Primary thrombocytopenia	287.31	hematopoietic	105/16577	91298.6	106815	0.392697	FALSE	FALSE
Hallux valgus (Bunion)	735.3	musculoskeletal	627/18337	38401.2	45133.8	0.394864	FALSE	FALSE
Cellulitis and abscess of arm/hand	681.3	dermatologic	329/17890	52201	61384.1	0.395103	FALSE	FALSE
Macular puckering of retina	362.26	sense organs	183/20208	70038.9	82374.3	0.395185	FALSE	FALSE
Other specified osteoporosis	743.13	musculoskeletal	273/17140	58326.2	68766.4	0.396338	FALSE	FALSE
Infertility, male	609.1	genitourinary	197/18156	-67597.1	80115.9	0.398814	FALSE	FALSE
Hearing loss	389	sense organs	1016/18971	-30598.8	36530.5	0.402242	FALSE	FALSE
Pancreatic cancer	157	neoplasms	193/20180	-66951.5	79996.6	0.402632	FALSE	FALSE
Acute laryngitis and tracheitis	465.4	respiratory	142/15519	77457.3	92672	0.403255	FALSE	FALSE
Throat pain	478	respiratory	111/14486	-88363.5	105743	0.403357	FALSE	FALSE
Cyst and pseudocyst of pancreas	577.3	digestive	279/22073	-56003.9	67024.6	0.403395	FALSE	FALSE
Protein-calorie malnutrition	260	endocrine/metabolic	718/17022	34717.4	41891.4	0.407247	FALSE	FALSE
Malignant neoplasm of head, face, and neck	195.3	neoplasms	132/16167	-78737	96616.5	0.415105	FALSE	FALSE
Empyema and pneumothorax	506	respiratory	1110/15637	27778.2	34355.7	0.418776	FALSE	FALSE
Other CNS infection and poliomyelitis	324	neurological	113/22828	84280.5	104255	0.418857	FALSE	FALSE
Peritonitis and retroperitoneal infections	567	digestive	482/17588	40974	50898.7	0.420813	FALSE	FALSE
Other specified cardiac dysrhythmias	427.3	circulatory system	867/10078	32688.3	40848.1	0.423571	FALSE	FALSE
Other disorders of bone and cartilage	733	musculoskeletal	1964/15608	-22336.2	28066.2	0.426127	FALSE	FALSE
Epistaxis or throat hemorrhage	477	respiratory	458/14486	41995.3	52794.9	0.426356	FALSE	FALSE
Benign neoplasm of eye, uveal	224.1	neoplasms	146/22013	-72618.7	91869.8	0.429264	FALSE	FALSE
Degenerative disease of the spinal cord	334	neurological	319/16245	49219.3	62651.7	0.432101	FALSE	FALSE
Cellulitis and abscess of face/neck	681.2	dermatologic	151/17890	-71049.7	90632.1	0.433078	FALSE	FALSE
Neurological disorders	292	mental disorders	435/17543	-42035.5	53733.9	0.434045	FALSE	FALSE
Other diseases of lung	510	respiratory	2249/19363	19600.2	25080.3	0.43451	FALSE	FALSE
Other diseases of the teeth and supporting structures	525	digestive	122/20887	78120	100496	0.436955	FALSE	FALSE
Stricture/obstruction of ureter	586.4	genitourinary	397/16202	44199.4	56933	0.437548	FALSE	FALSE
Torsion dystonia	333.4	neurological	209/16245	-59468.4	76819.6	0.438854	FALSE	FALSE
Phlebitis and thrombophlebitis	451	circulatory system	257/13400	-53862.7	69669.3	0.439451	FALSE	FALSE
Hirsutism	704.2	dermatologic	102/19540	-86369.2	111870	0.440086	FALSE	FALSE
Shock	797	symptoms	313/22672	48240.9	62717.4	0.441787	FALSE	FALSE
Fracture of foot	801.1	injuries & poisonings	434/17557	41276.2	53863.9	0.443494	FALSE	FALSE
Benign neoplasm of colon	208	neoplasms	4374/17146	14891.5	19453.9	0.443988	FALSE	FALSE
Skull and face fracture and other intercranial injury	819	injuries & poisonings	380/22273	43703	57097.7	0.444029	FALSE	FALSE
Hypercalcemia	275.6	endocrine/metabolic	382/20900	43157.3	56964.7	0.448682	FALSE	FALSE
Disorders of bilirubin excretion	277.4	endocrine/metabolic	111/21007	79561.7	105173	0.44936	FALSE	FALSE
Other specified gastritis	535.8	digestive	207/18602	58359.2	77168.3	0.449494	FALSE	FALSE
Bursitis	726.3	musculoskeletal	569/13175	-36317.9	48115.7	0.450366	FALSE	FALSE
Irritable Bowel Syndrome	564.1	digestive	906/13964	28973.2	38426.9	0.450859	FALSE	FALSE
Other aneurysm	442	circulatory system	175/17036	62567.8	83158	0.451812	FALSE	FALSE
Chronic ulcer of unspecified site	707.3	dermatologic	213/22050	56905.7	75705.6	0.452249	FALSE	FALSE
Other specified peripheral vascular diseases	443.8	circulatory system	118/17036	75600.9	100848	0.453467	FALSE	FALSE
Disorders of penis	604	genitourinary	113/18156	-79953.3	106807	0.454112	FALSE	FALSE
Senile cataract	366.2	sense organs	1455/19822	23036.3	30829.9	0.454939	FALSE	FALSE
Stiffness of joint	741.2	musculoskeletal	481/16089	-38185.6	51136.1	0.455218	FALSE	FALSE
Glucocorticoid deficiency	255.21	endocrine/metabolic	331/19150	45586.8	61147.9	0.45596	FALSE	FALSE
Abnormal results of function study of kidney	589	genitourinary	217/16202	56216.2	76369.1	0.461663	FALSE	FALSE
Other and unspecified coagulation defects	286.7	hematopoietic	1038/16577	25837.9	35224.4	0.463239	FALSE	FALSE
Noninflammatory disorders of cervix	619.3	genitourinary	264/20300	50914.3	69442.7	0.463446	FALSE	FALSE
Esophagitis, GERD and related diseases	530.1	digestive	421/13127	40332.6	55310.7	0.465878	FALSE	FALSE
Chronic pulmonary heart disease	415.2	circulatory system	718/18722	30300.3	41852.4	0.469079	FALSE	FALSE
Other disorders of gallbladder	575.7	digestive	174/20304	60780.9	83971.1	0.469169	FALSE	FALSE
Cellulitis and abscess of fingers/toes	681.1	dermatologic	505/17890	-36216.1	50043.3	0.469253	FALSE	FALSE
Other local infections of skin and subcutaneous tissue	686	dermatologic	426/17890	-39166	54161.3	0.469597	FALSE	FALSE
Other abnormal blood chemistry	790.6	symptoms	2037/18810	18600.2	25931.2	0.473194	FALSE	FALSE
Corns and callosities	700	dermatologic	358/18105	42350.4	59063.6	0.473356	FALSE	FALSE
Concussion	817	injuries & poisonings	113/22273	74744.3	104425	0.474134	FALSE	FALSE
Facial nerve disorders [CN7]	352.2	neurological	196/18494	57204.5	80154.2	0.475425	FALSE	FALSE
Disorders of sacrum	724.1	musculoskeletal	467/15017	37221.7	52462.6	0.47802	FALSE	FALSE
Benign neoplasm of breast	610.4	genitourinary	165/18407	61855.1	87222.3	0.478221	FALSE	FALSE
Hyperparathyroidism	252.1	endocrine/metabolic	615/19150	32338.1	45713.3	0.47931	FALSE	FALSE
Anxiety disorders	300	mental disorders	156/10233	63064.3	89410	0.4806	FALSE	FALSE
Lymphoid leukemia, chronic	204.12	neoplasms	107/21849	75837.8	107939	0.482307	FALSE	FALSE
Organic or persistent insomnia	327.41	neurological	220/16233	53234.9	75849.4	0.482772	FALSE	FALSE
Acute osteomyelitis	710.11	musculoskeletal	150/17628	-63236.9	90259.6	0.483546	FALSE	FALSE
Atopic/contact dermatitis due to other or unspecified	939	dermatologic	3305/14372	15127.8	21615.7	0.484019	FALSE	FALSE
Primary pulmonary hypertension	415.21	circulatory system	332/18722	42279.7	60443.5	0.484245	FALSE	FALSE
Renal colic	594.8	genitourinary	103/20494	76707.2	109884	0.485132	FALSE	FALSE
Abnormal Papanicolaou smear of cervix and cervical HPV	792	genitourinary	665/18965	31107.1	44603.4	0.485542	FALSE	FALSE
Hemorrhage of rectum and anus	578.8	digestive	851/17113	27223	39065.7	0.485895	FALSE	FALSE
Colles' fracture	803.21	injuries & poisonings	171/17557	58622.1	85210.1	0.491471	FALSE	FALSE
Premature menopause and other ovarian failure	627.5	genitourinary	107/17032	-73970.3	107809	0.492636	FALSE	FALSE
Otitis media	381.1	sense organs	257/20002	-47500.3	69261.9	0.492835	FALSE	FALSE
Subjective visual disturbances	368.9	sense organs	130/20615	66379.4	97056.4	0.494021	FALSE	FALSE
Primary/intrinsic cardiomyopathies	425.1	circulatory system	1771/19403	19137.8	28080.2	0.495529	FALSE	FALSE
Poisoning by antibiotics	960	injuries & poisonings	410/17719	37588	55161.6	0.495607	FALSE	FALSE
Peritoneal adhesions (postoperative) (postinfection)	568.1	digestive	157/17588	60343.6	88594.1	0.495792	FALSE	FALSE
Heart failure NOS	428.2	circulatory system	812/17544	27395.3	40657.6	0.500434	FALSE	FALSE
Hereditary and idiopathic peripheral neuropathy	356	neurological	1093/19839	-23291.8	34625.4	0.501151	FALSE	FALSE
Alopecia	704.1	dermatologic	511/19540	-33810	50275.6	0.50127	FALSE	FALSE
Mixed hyperlipidemia	272.13	endocrine/metabolic	2081/10460	20136	30138.5	0.504059	FALSE	FALSE
Septal Deviations/Turbinate Hypertrophy	470	respiratory	955/14486	24554.6	37131.8	0.508432	FALSE	FALSE
Cancer of kidney and renal pelvis	189.1	neoplasms	318/22249	-41627.9	63034.4	0.508997	FALSE	FALSE
Hyperosmolality and/or hypernatremia	276.11	endocrine/metabolic	229/16356	48273.9	73301.9	0.510177	FALSE	FALSE
Melanomas of skin, dx or hx	172.1	neoplasms	563/17825	-31183.8	47564	0.51207	FALSE	FALSE
Scar conditions and fibrosis of skin	701.2	dermatologic	1187/18105	21590.2	33060.9	0.513729	FALSE	FALSE
Acquired absence of breast	175	neoplasms	451/18007	35254.1	54261.9	0.515884	FALSE	FALSE
Disorders of magnesium metabolism	275.3	endocrine/metabolic	312/20900	-40688.9	62694	0.516333	FALSE	FALSE
Chronic kidney disease, Stage I or II	585.4	genitourinary	689/16202	28139.9	43571.1	0.518384	FALSE	FALSE
Prurigo and Lichen	695.7	dermatologic	252/15049	45243	70095.2	0.518635	FALSE	FALSE
Other venous embolism and thrombosis	452	circulatory system	1435/13400	20073	31117.7	0.518883	FALSE	FALSE
Hypertension complicating pregnancy, childbirth, and the puerperium	642	pregnancy complications	163/23125	-56824.3	88107.8	0.518966	FALSE	FALSE
Psoriasis vulgaris	696.41	dermatologic	902/14076	24352.6	37763.6	0.519012	FALSE	FALSE
Ulceration of intestine	556.1	digestive	129/13964	63740.6	98902.8	0.519266	FALSE	FALSE
Degenerative skin conditions and other dermatoses	702	dermatologic	101/15063	70905.8	110213	0.519996	FALSE	FALSE
Iron deficiency anemias, unspecified or not due to blood loss	280.1	hematopoietic	1494/14879	19386.5	30171.6	0.520521	FALSE	FALSE
Aneurysm and dissection of heart	411.41	circulatory system	139/14977	-60198	93731.8	0.52072	FALSE	FALSE
Thrombocytopenia	287.3	hematopoietic	791/16577	25608	40125.6	0.523345	FALSE	FALSE
Unspecified osteomyelitis	710.19	musculoskeletal	307/17628	40252.2	63448.7	0.525816	FALSE	FALSE
Specific nonpsychotic mental disorders due to brain damage	291.4	mental disorders	308/17543	-40343.2	63617.4	0.52598	FALSE	FALSE
Develomental delays and disorders	315	mental disorders	183/21673	-52141	82427.4	0.527015	FALSE	FALSE
Open wounds of extremities	871	injuries & poisonings	511/19839	31284.5	49697.5	0.529023	FALSE	FALSE
Complications of cardiac/vascular device, implant, and graft	854	injuries & poisonings	423/19775	-34013.6	54246.1	0.530643	FALSE	FALSE
Fracture of vertebral column without mention of spinal cord injury	805	injuries & poisonings	495/17557	-31674.1	50539.9	0.530846	FALSE	FALSE
Known or suspected fetal abnormality affecting management of mother	655	pregnancy complications	595/22449	-30137.1	48191	0.531729	FALSE	FALSE
Chronic pain syndrome	355.1	neurological	431/18494	33775.4	54099.3	0.532416	FALSE	FALSE
Intracerebral hemorrhage	430.2	circulatory system	482/18185	31677.6	50922.3	0.533891	FALSE	FALSE
Cerebral aneurysm	433.5	circulatory system	372/18185	-35817.5	57596.3	0.534027	FALSE	FALSE
Systemic lupus erythematosus	695.42	dermatologic	327/14813	-38266.3	61913.5	0.536535	FALSE	FALSE
Type 1 diabetes	250.1	endocrine/metabolic	672/16755	27070	43815.6	0.536697	FALSE	FALSE
Cellulitis and abscess of trunk	681.7	dermatologic	359/17890	36308.7	58849.2	0.537249	FALSE	FALSE
Noninflammatory disorders of vulva and perineum	619.5	genitourinary	191/20300	-49776	80885.7	0.538299	FALSE	FALSE
Noninflammatory female genital disorders	619	genitourinary	159/20300	-54952.7	89537	0.539385	FALSE	FALSE
Noninflammatory disorders of ovary, fallopian tube, and broad ligament	619.1	genitourinary	232/20300	45200.4	73765.7	0.540037	FALSE	FALSE
Mitral valve stenosis and aortic valve stenosis	394.1	circulatory system	176/16418	-52371.1	85807.5	0.541642	FALSE	FALSE
Lung transplant	510.2	respiratory	164/19363	52014.9	85407.5	0.542511	FALSE	FALSE
Anemia of chronic disease	285.2	hematopoietic	176/14879	50811.7	83769.7	0.54414	FALSE	FALSE
Heart valve replaced	395.6	circulatory system	801/16418	24679.4	41087.8	0.548073	FALSE	FALSE
Other dyschromia	694.2	dermatologic	3152/15049	-13134	21885.6	0.548425	FALSE	FALSE
Intervertebral disc disorder with myelopathy	722.7	musculoskeletal	123/15017	-60481.5	100885	0.548834	FALSE	FALSE
Sensorineural hearing loss	389.1	sense organs	1386/18971	-19080.6	31844.9	0.549057	FALSE	FALSE
Nonallopathic lesions NEC	769	symptoms	141/23242	-56432.6	94303.5	0.549563	FALSE	FALSE
Hemoptysis	516.1	respiratory	353/22658	35474.4	59321.7	0.549839	FALSE	FALSE
Endocarditis	420.3	circulatory system	364/19403	34742.4	58782.5	0.554498	FALSE	FALSE
Hyperplasia of prostate	600	genitourinary	2755/18605	17663.7	29920.7	0.554955	FALSE	FALSE
Ganglion and cyst of synovium, tendon, and bursa	727.4	musculoskeletal	389/13175	-33620.5	57191.2	0.556626	FALSE	FALSE
Aortic aneurysm	442.1	circulatory system	924/17036	-22443.7	38313	0.558012	FALSE	FALSE
Lipoma	214	neoplasms	326/21466	-36166.1	61925.9	0.559206	FALSE	FALSE
Immunity deficiency	279.1	endocrine/metabolic	155/17491	52017.5	89495	0.561083	FALSE	FALSE
Mild cognitive impairment	292.2	mental disorders	352/17543	-35193.5	60616.4	0.561514	FALSE	FALSE
Secondary malignant neoplasm of liver	198.4	neoplasms	357/16167	34369.1	59295.5	0.562168	FALSE	FALSE
Complication of colostomy or enterostomy	853	injuries & poisonings	109/19775	61806.5	106693	0.562393	FALSE	FALSE
Other mental disorder	306	mental disorders	1053/10233	20768.6	35939.2	0.563345	FALSE	FALSE
Bundle branch block	426.3	circulatory system	138/10078	-55823.3	97098.3	0.565349	FALSE	FALSE
Ventral hernia	550.5	digestive	487/19378	29153.1	50883.6	0.566687	FALSE	FALSE
Bronchiectasis	496.3	respiratory	528/15863	27645.4	48734.6	0.570534	FALSE	FALSE
Chronic fatigue syndrome	798.1	symptoms	369/13682	33230	58897.6	0.572619	FALSE	FALSE
Disturbances of sensation of smell and taste	350.6	neurological	127/18744	55188.2	98096.9	0.573715	FALSE	FALSE
Neuralgia, neuritis, and radiculitis NOS	766	symptoms	786/17876	22786.3	40521.7	0.573896	FALSE	FALSE
Abnormality of red blood cells	289.9	hematopoietic	128/16390	-54981.6	97853.8	0.574201	FALSE	FALSE
Alcoholic liver damage	317.11	mental disorders	178/14924	45968.3	81843.9	0.574349	FALSE	FALSE
Acne	706.1	dermatologic	710/17516	-24520.9	43700.7	0.574723	FALSE	FALSE
Osteoarthritis; localized	740.1	musculoskeletal	1335/13368	18970.5	34007.4	0.576957	FALSE	FALSE
Superficial cellulitis and abscess	681	dermatologic	1560/17890	16322.7	29287.1	0.577299	FALSE	FALSE
Respiratory complications	519.2	respiratory	110/20788	58256.6	104858	0.578501	FALSE	FALSE
Cellulitis and abscess of leg, except foot	681.5	dermatologic	723/17890	23330.5	42044	0.578959	FALSE	FALSE
Hemangioma and lymphangioma, any site	228	neoplasms	370/20330	-32375.9	58504.8	0.579997	FALSE	FALSE
Symptoms involving digestive system	561	digestive	617/13964	-25377.6	45944.3	0.580705	FALSE	FALSE
Somatoform disorder	303.4	mental disorders	229/10233	-40724.2	74203.5	0.58313	FALSE	FALSE
Barrett's esophagus	530.13	digestive	407/13127	30644	56001.9	0.584245	FALSE	FALSE
Other and unspecified complications of birth; puerperium affecting management of mother	654	pregnancy complications	198/22757	-44219.6	81306.8	0.586537	FALSE	FALSE
Disturbance of skin sensation	687.4	dermatologic	2136/15070	-13891.2	25605.6	0.587471	FALSE	FALSE
Secondary hypothyroidism	244.1	endocrine/metabolic	523/16321	-26696.8	49721	0.591314	FALSE	FALSE
Memory loss	292.3	mental disorders	954/17543	19904.2	37299.8	0.593599	FALSE	FALSE
Fracture of clavicle or scapula	803.3	injuries & poisonings	167/17557	45646.2	85953.1	0.595378	FALSE	FALSE
Other specified diseases of sebaceous glands	706.8	dermatologic	974/17516	19308.5	36649.2	0.598301	FALSE	FALSE
Ankylosing spondylitis	715.2	musculoskeletal	108/19393	55843.2	106196	0.598993	FALSE	FALSE
Muscle/tendon sprain	840.1	injuries & poisonings	333/17999	-32078.3	61276.7	0.600626	FALSE	FALSE
Cholangitis	575.1	digestive	148/20304	47557.4	90853.5	0.60066	FALSE	FALSE
Fracture of ribs	807	injuries & poisonings	208/17557	-40388.6	77234.4	0.60102	FALSE	FALSE
Testicular hypofunction	257.1	endocrine/metabolic	471/19150	-27254.6	52157.3	0.60129	FALSE	FALSE
Complications of transplants and reattached limbs	851	injuries & poisonings	195/19775	-41235.1	78954.4	0.601486	FALSE	FALSE
Atrophic gastritis	535.2	digestive	146/18602	48253.4	92542.3	0.602074	FALSE	FALSE
Postlaminectomy syndrome	722.8	musculoskeletal	170/15017	44626.2	85801.5	0.602987	FALSE	FALSE
Dermatophytosis of nail	110.11	infectious diseases	823/19023	-20538.8	39696.5	0.60488	FALSE	FALSE
Abnormal electrocardiogram [ECG] [EKG]	426.7	circulatory system	1368/10078	-17271.1	33484.8	0.606001	FALSE	FALSE
Deficiency anemias	281.9	hematopoietic	106/14879	55323.5	107363	0.606348	FALSE	FALSE
Acute pain	338.1	neurological	2761/15578	11821.5	22970.5	0.606805	FALSE	FALSE
Other complications of pregnancy NEC	646	pregnancy complications	310/22890	-33645.5	65841.6	0.609346	FALSE	FALSE
Stricture of artery	447.1	circulatory system	163/17036	44329	86786.1	0.609502	FALSE	FALSE
Absent or infrequent menstruation	626.11	genitourinary	488/17032	-27047.3	52960.2	0.609554	FALSE	FALSE
Influenza	481	respiratory	371/17678	-29563.7	57976.7	0.610104	FALSE	FALSE
Adverse drug events and drug allergies	979	injuries & poisonings	745/17719	21065.2	41356.7	0.610505	FALSE	FALSE
Fasciitis	728.7	musculoskeletal	819/13175	-20462	40194	0.610695	FALSE	FALSE
Intestinal malabsorption (non-celiac)	557	digestive	205/13964	39574.6	78394.6	0.613691	FALSE	FALSE
Septic shock	994.21	injuries & poisonings	208/22166	38840.9	76952.7	0.613744	FALSE	FALSE
Malignant neoplasm, other	195.1	neoplasms	853/16167	19758.4	39174.7	0.614003	FALSE	FALSE
Early or threatened labor; hemorrhage in early pregnancy	636	pregnancy complications	103/22468	-56158	111517	0.614554	FALSE	FALSE
Aneurysm of iliac artery	442.2	circulatory system	100/17036	55505.8	110955	0.616895	FALSE	FALSE
Type 2 diabetes with ophthalmic manifestations	250.23	endocrine/metabolic	281/16755	33201.2	66642.6	0.618345	FALSE	FALSE
Anemia in neoplastic disease	285.22	hematopoietic	155/14879	44291.8	89161.5	0.619359	FALSE	FALSE
Duodenitis	535.6	digestive	117/18602	-50571.5	102527	0.621837	FALSE	FALSE
Pyelonephritis	590	genitourinary	389/15455	-28110.3	57036.2	0.622118	FALSE	FALSE
Sinoatrial node dysfunction (Bradycardia)	427.8	circulatory system	739/10078	-23445	47622.9	0.622504	FALSE	FALSE
Ingrowing nail	703.1	dermatologic	371/19540	28357.8	57941.9	0.624546	FALSE	FALSE
Cardiogenic shock	797.1	symptoms	176/22672	40469.1	83210.7	0.626722	FALSE	FALSE
Abnormality in fetal heart rate or rhythm	655.1	pregnancy complications	139/22449	-46368	95398.9	0.626937	FALSE	FALSE
Contracture of joint	739	musculoskeletal	140/18337	45262.6	93250.1	0.6274	FALSE	FALSE
Unspecified disorder of lipoid metabolism	272.9	endocrine/metabolic	264/10460	-33674.9	69843.7	0.629702	FALSE	FALSE
Temporomandibular joint disorder, unspecified	526.41	digestive	181/20887	-40218.9	83642.1	0.630626	FALSE	FALSE
Disorders of diaphragm	513.8	respiratory	103/22180	52418.2	109163	0.631098	FALSE	FALSE
Neoplasm of uncertain behavior	199	neoplasms	1494/16167	14466.8	30286.2	0.632884	FALSE	FALSE
Syncope and collapse	788	symptoms	2486/18937	-11373.5	23875.6	0.633814	FALSE	FALSE
Mucous polyp of cervix	622.2	genitourinary	170/22038	-40529.4	85230.1	0.63441	FALSE	FALSE
Nasal polyps	471	respiratory	252/14486	-33360.1	70592.4	0.636517	FALSE	FALSE
Fracture of unspecified part of femur	800.2	injuries & poisonings	125/17557	-46923.5	99656.4	0.637746	FALSE	FALSE
Other disorders of thyroid	246	endocrine/metabolic	777/16321	19290.9	41197	0.639599	FALSE	FALSE
Vitamin B-complex deficiencies	261.2	endocrine/metabolic	617/17022	21148.1	45202.2	0.639889	FALSE	FALSE
Abnormal involuntary movements	350.1	neurological	842/18744	-18240.8	39086.5	0.640731	FALSE	FALSE
Anaphylactic shock NOS	946	injuries & poisonings	181/14372	38243.4	82782.5	0.6441	FALSE	FALSE
Dysmetabolic syndrome X	277.7	endocrine/metabolic	175/21007	-38987.6	84394.3	0.644103	FALSE	FALSE
Partial epilepsy	345.12	neurological	699/16245	19670.9	42674.4	0.644832	FALSE	FALSE
Pituitary hypofunction	253.2	endocrine/metabolic	249/19150	-32489.8	70523.3	0.645017	FALSE	FALSE
Other endocrine disorders	259	endocrine/metabolic	150/19150	-41695.6	90764.9	0.645961	FALSE	FALSE
Amyloidosis	270.33	endocrine/metabolic	168/20274	-38903.6	85426.9	0.64882	FALSE	FALSE
Cough	512.8	respiratory	5709/10268	8602.79	19034.6	0.651302	FALSE	FALSE
Pneumonitis due to inhalation of food or vomitus	501	respiratory	390/15637	25605.1	56894.5	0.652678	FALSE	FALSE
Cancer of other lymphoid, histiocytic tissue	202	neoplasms	266/21849	-30621	68051	0.652731	FALSE	FALSE
Abnormal heart sounds	396	circulatory system	871/16418	17466.4	38963	0.653949	FALSE	FALSE
Noninfectious disorders of lymphatic channels	450	circulatory system	251/22990	31449.7	70171.8	0.654022	FALSE	FALSE
Open wound of finger(s)	871.2	injuries & poisonings	297/19839	28798.1	64656.8	0.656031	FALSE	FALSE
Atherosclerosis of native arteries of the extremities with ulceration or gangrene	440.21	circulatory system	137/17036	42014	94358.7	0.656133	FALSE	FALSE
Anorexia	260.6	endocrine/metabolic	200/17022	-34586	78170.7	0.65817	FALSE	FALSE
Cervicitis and endocervicitis	614.51	genitourinary	201/20296	-34978.2	79082.6	0.658272	FALSE	FALSE
Other open wound of head and face	870.3	injuries & poisonings	163/19839	-38404.8	87020.4	0.658974	FALSE	FALSE
Benign neoplasm of lip, oral cavity, and pharynx	210	neoplasms	127/22773	43285.4	98398.5	0.66001	FALSE	FALSE
Aseptic necrosis of bone	733.4	musculoskeletal	207/15608	33882.9	77114.3	0.660382	FALSE	FALSE
Infertility, female	626.8	genitourinary	580/17032	-21542.7	49174.5	0.661324	FALSE	FALSE
Disorders of esophageal motility	530.5	digestive	180/13127	-36197.9	83447.7	0.664448	FALSE	FALSE
Malignant neoplasm of bladder	189.21	neoplasms	456/22249	-22777.3	52999.4	0.667366	FALSE	FALSE
Dependence on respirator [Ventilator] or supplemental oxygen	509.8	respiratory	253/15637	29795.5	69575.6	0.668472	FALSE	FALSE
Acute bronchitis and bronchiolitis	483	respiratory	817/17678	16931.5	39688.3	0.669662	FALSE	FALSE
Decubitus ulcer	707.1	dermatologic	233/22050	-30867.5	72360.7	0.669686	FALSE	FALSE
Simple and unspecified goiter	240	endocrine/metabolic	226/16321	31966.8	75087.7	0.670307	FALSE	FALSE
Pallor and flushing	782.6	symptoms	143/18610	-39171.8	92481.7	0.671885	FALSE	FALSE
Secondary thrombocytopenia	287.32	hematopoietic	147/16577	38513.7	91075.4	0.672385	FALSE	FALSE
Regional enteritis	555.1	digestive	865/13964	16889.2	39949.3	0.672467	FALSE	FALSE
Fracture of tibia and fibula	800.3	injuries & poisonings	299/17557	-27118	64634.5	0.674808	FALSE	FALSE
Paralytic ileus	560.1	digestive	281/13964	-27968.6	66665	0.674822	FALSE	FALSE
Spasm of muscle	772.2	symptoms	494/20155	-21167	50478.7	0.674978	FALSE	FALSE
Diseases of the larynx and vocal cords	473	respiratory	480/14486	-21694.8	51857	0.675685	FALSE	FALSE
Other unspecified back disorders	724.9	musculoskeletal	224/15017	31254.4	74902	0.676481	FALSE	FALSE
End stage renal disease	585.32	genitourinary	515/16202	-20811.7	49903.9	0.676652	FALSE	FALSE
Electrolyte imbalance	276.1	endocrine/metabolic	431/16356	22273.5	53577.7	0.677613	FALSE	FALSE
Other disorders of bladder	596	genitourinary	349/20322	24952	60196.3	0.678501	FALSE	FALSE
Hydrocephalus	331.1	neurological	193/16245	32799.8	79583	0.680233	FALSE	FALSE
Other specified diseases of hair and hair follicles	704.8	dermatologic	344/19540	-24831.1	60436.7	0.681174	FALSE	FALSE
Cushing's syndrome	255.11	endocrine/metabolic	117/19150	42178.9	102847	0.681723	FALSE	FALSE
Acidosis	276.41	endocrine/metabolic	580/16356	-19049	46496.4	0.682036	FALSE	FALSE
Asthma with exacerbation	495.2	respiratory	652/15863	-18163.9	44364.3	0.682227	FALSE	FALSE
Cholesterolosis of gallbladder	575.6	digestive	104/20304	44321.7	108299	0.682353	FALSE	FALSE
Facial weakness	772.6	symptoms	104/20155	44234	108694	0.684039	FALSE	FALSE
Other specified disorders involving the immune mechanism	279.8	endocrine/metabolic	192/17491	32561.7	80420.4	0.685555	FALSE	FALSE
Pain in joint	745	musculoskeletal	10333/10616	6362.73	15734.6	0.685936	FALSE	FALSE
Atrioventricular block, complete	426.24	circulatory system	349/10078	-25350.6	62865	0.686761	FALSE	FALSE
Eustachian tube disorders	381.2	sense organs	290/20002	-26408.4	65533.6	0.686966	FALSE	FALSE
Mental disorders durring/after pregnancy	306.1	mental disorders	109/10233	44200.5	109748	0.687136	FALSE	FALSE
Deficiency of humoral immunity	279.11	endocrine/metabolic	360/17491	23535.6	59011.4	0.690017	FALSE	FALSE
Decreased white blood cell count	288.1	hematopoietic	248/16390	-27888.5	70386.6	0.691944	FALSE	FALSE
Elevated prostate specific antigen [PSA]	796	genitourinary	1246/18605	15381.2	38943.4	0.692869	FALSE	FALSE
Synoviopathy	726.2	musculoskeletal	371/13175	22736	58066	0.695387	FALSE	FALSE
Chronic laryngitis	473.1	respiratory	191/14486	31838.4	81378.7	0.695622	FALSE	FALSE
Other disorders of biliary tract	575.8	digestive	317/20304	24382.7	62340.4	0.695707	FALSE	FALSE
Fracture of pelvis	802	injuries & poisonings	141/17557	36704.6	94263.2	0.696992	FALSE	FALSE
Unspecified diffuse connective tissue disease	709.7	dermatologic	257/14628	-26703.9	69067.4	0.699026	FALSE	FALSE
Unspecified erythematous condition	695.9	dermatologic	149/15049	-34774.1	90208.7	0.699878	FALSE	FALSE
Macular degeneration (senile) of retina NOS	362.29	sense organs	195/20208	31082.3	80675.8	0.700034	FALSE	FALSE
Chronic lymphocytic thyroiditis	245.21	endocrine/metabolic	425/16321	21163.8	54994.7	0.700361	FALSE	FALSE
Obstruction of bile duct	575.2	digestive	189/20304	30806.1	80161.2	0.700755	FALSE	FALSE
Other alveolar and parietoalveolar pneumonopathy	504	respiratory	357/15637	22140.4	58242.2	0.703839	FALSE	FALSE
Carbuncle and furuncle	686.1	dermatologic	121/17890	-38566.9	101515	0.704011	FALSE	FALSE
Poisoning/allergy of sulfonamides	961.1	injuries & poisonings	333/17719	23175.1	61200.1	0.704927	FALSE	FALSE
Rheumatoid arthritis	714.1	musculoskeletal	1308/19393	-12081.4	31912.7	0.705002	FALSE	FALSE
Fracture of radius and ulna	803.2	injuries & poisonings	576/17557	17714.6	47088.8	0.706771	FALSE	FALSE
Cholecystitis without cholelithiasis	574.3	digestive	457/20304	19601.2	52226.1	0.707427	FALSE	FALSE
Osteoarthrosis, generalized	740.2	musculoskeletal	964/13368	14866.4	39663.5	0.7078	FALSE	FALSE
Cardiac arrest	427.42	circulatory system	212/10078	28677.5	76659.4	0.708338	FALSE	FALSE
Manlignant and unknown neoplasms of brain and nervous system	191	neoplasms	320/22013	-23059.3	62148.4	0.71061	FALSE	FALSE
Hepatomegaly	573.3	digestive	115/16591	-38000.9	102873	0.711833	FALSE	FALSE
Myopia	367.1	sense organs	223/21953	-27424.6	74404.6	0.712435	FALSE	FALSE
Other and unspecified congenital anomalies	759	congenital anomalies	129/22561	-35566.2	97579.7	0.715497	FALSE	FALSE
Ulcerative colitis	555.2	digestive	656/13964	16415.8	45078.6	0.715738	FALSE	FALSE
Congenital anomalies of skin	691	dermatologic	101/15049	39537.5	108878	0.716503	FALSE	FALSE
Chronic sinusitis	475	respiratory	1844/14486	-9934.6	27466.9	0.717581	FALSE	FALSE
Acute upper respiratory infections of multiple or unspecified sites	465	respiratory	2956/15519	8099.64	22441.8	0.718161	FALSE	FALSE
Personal history of diseases of digestive system	564.9	digestive	281/13964	-24194.2	67146.6	0.718609	FALSE	FALSE
Hammer toe (acquired)	735.21	musculoskeletal	493/18337	-18079.4	50472.3	0.720191	FALSE	FALSE
Supraventricular premature beats	427.61	circulatory system	143/10078	-33472.4	93633.2	0.720729	FALSE	FALSE
Nerve plexus lesions	353.1	neurological	153/18494	-31660.9	89719.7	0.724173	FALSE	FALSE
Abnormality of gait	350.2	neurological	1885/18744	9688.17	27455.7	0.72419	FALSE	FALSE
Renal dialysis	585.31	genitourinary	407/16202	19608.4	55779.4	0.725187	FALSE	FALSE
Paroxysmal supraventricular tachycardia	427.11	circulatory system	813/10078	14376.9	41155.1	0.726838	FALSE	FALSE
Cancer of prostate	185	neoplasms	1284/18605	13111.1	38185.9	0.731335	FALSE	FALSE
Chronic dermatitis due to solar radiation	938.2	dermatologic	1808/14372	9582.79	27988.3	0.732061	FALSE	FALSE
Hydronephrosis	595	genitourinary	692/20494	14640	42775.9	0.732164	FALSE	FALSE
Postinflammatory pulmonary fibrosis	502	respiratory	488/15637	17225	50427.1	0.732665	FALSE	FALSE
Acute posthemorrhagic anemia	285.1	hematopoietic	813/14879	13629.5	40071.5	0.733759	FALSE	FALSE
Paraproteinemia	270.32	endocrine/metabolic	479/20274	17460.8	51621.5	0.735178	FALSE	FALSE
Benign neoplasm of brain, cranial nerves, meninges	225.1	neoplasms	428/22013	18100.5	53941.9	0.737206	FALSE	FALSE
Dermatochalasis	374.6	sense organs	112/19815	-34694.8	104135	0.739004	FALSE	FALSE
Prostatitis	601.1	genitourinary	166/18605	30262	91044.1	0.739596	FALSE	FALSE
Lack of coordination	350.3	neurological	372/18744	19202.2	57982	0.740512	FALSE	FALSE
Cancer of bladder	189.2	neoplasms	116/22249	34258.7	103498	0.740638	FALSE	FALSE
Pericarditis	420.2	circulatory system	512/19403	-16366.6	49535.9	0.741098	FALSE	FALSE
Carcinoma in situ of skin	172.3	neoplasms	485/17825	17021.9	51608	0.741528	FALSE	FALSE
Encephalitis, non-infectious	323.8	neurological	112/22828	34348.4	104438	0.742241	FALSE	FALSE
Uterine/Uterovaginal prolapse	618.2	genitourinary	225/22718	-24321	74134	0.74286	FALSE	FALSE
Premature beats	427.6	circulatory system	614/10078	-15250.8	47171.7	0.746465	FALSE	FALSE
Acquired hypothyroidism	244.2	endocrine/metabolic	646/16321	-14478.4	45044.5	0.74789	FALSE	FALSE
Microscopic hematuria	593.2	genitourinary	222/15455	-24214	75619.3	0.74881	FALSE	FALSE
Dementias	290.1	mental disorders	461/17543	-17096	53474.2	0.749192	FALSE	FALSE
Hemorrhage in early pregnancy	636.3	pregnancy complications	187/22468	26570	83283.2	0.749702	FALSE	FALSE
Other sprains and strains	842	injuries & poisonings	201/17999	24971.6	78392.8	0.750072	FALSE	FALSE
Malignant neoplasm of ovary	184.11	neoplasms	195/20304	25331.9	79896.8	0.751199	FALSE	FALSE
Diseases of pancreas	577	digestive	514/22073	15501.7	49315.8	0.753266	FALSE	FALSE
Varicose veins of lower extremity	454.1	circulatory system	387/13400	17959	57136.1	0.753278	FALSE	FALSE
Secondary malignant neoplasm of digestive systems	198.3	neoplasms	318/16167	19667.5	62664.5	0.753633	FALSE	FALSE
Convulsions	345.3	neurological	1389/16245	9619.27	30810.7	0.754885	FALSE	FALSE
Nephritis and nephropathy in diseases classified elsewhere	580.31	genitourinary	161/16202	-27504.3	88322.3	0.75549	FALSE	FALSE
Other symptoms involving abdomen and pelvis	579	digestive	581/17113	14554.6	46801.9	0.755814	FALSE	FALSE
Giant cell arteritis	446.5	circulatory system	120/17036	-31132.9	100860	0.75757	FALSE	FALSE
Peripheral angiopathy in diseases classified elsewhere	443.7	circulatory system	197/17036	-24241.6	79060	0.759131	FALSE	FALSE
Pulmonary embolism and infarction, acute	415.11	circulatory system	771/18722	12363.1	40506.9	0.760206	FALSE	FALSE
Varicose veins	454	circulatory system	163/13400	-26589.4	87236.7	0.760522	FALSE	FALSE
Pulmonary heart disease	415	circulatory system	494/18722	15310.5	50244.4	0.760578	FALSE	FALSE
Varicose veins of lower extremity, symptomtic	454.11	circulatory system	692/13400	13175.5	43539	0.762185	FALSE	FALSE
Chronic ulcer of leg or foot	707.2	dermatologic	574/22050	14053.1	46674.5	0.763349	FALSE	FALSE
Valvular heart disease/ heart chambers	747.12	congenital anomalies	379/21374	-17128.5	57097.6	0.764188	FALSE	FALSE
Nonspecific elevation of levels of transaminase or lactic acid dehydrogenase [LDH]	573.6	digestive	452/16591	15756.7	52619.3	0.764599	FALSE	FALSE
Diplopia and disorders of binocular vision	368.2	sense organs	323/20615	-18410.1	62110.2	0.766917	FALSE	FALSE
First degree AV block	426.21	circulatory system	392/10078	-18279.5	62083.1	0.768424	FALSE	FALSE
Nephritis and nephropathy with pathological lesion	580.32	genitourinary	172/16202	-24772.9	84738.2	0.770022	FALSE	FALSE
Other disorders of circulatory system	459	circulatory system	123/17568	-29126.8	100397	0.771728	FALSE	FALSE
Celiac disease	557.1	digestive	183/13964	-23690.5	81975.3	0.772585	FALSE	FALSE
Dental caries	521.1	digestive	352/20887	17026.8	59497.6	0.774743	FALSE	FALSE
Primary hypercoagulable state	286.81	hematopoietic	329/16577	-17213.5	61429	0.77931	FALSE	FALSE
Other hypertrophic and atrophic conditions of skin	701	dermatologic	981/18105	10014.7	36424.5	0.783359	FALSE	FALSE
Other demyelinating diseases of central nervous system	341	neurological	143/16245	-25508.5	93687.9	0.785414	FALSE	FALSE
Diseases of hair and hair follicles	704	dermatologic	186/19540	-22024.7	81677	0.787424	FALSE	FALSE
Systemic sclerosis	709.3	dermatologic	107/14628	-28455	105728	0.787826	FALSE	FALSE
Posttraumatic wound infection not elsewhere classified	876	injuries & poisonings	100/19839	-29621.1	111348	0.790221	FALSE	FALSE
Umbilical hernia	550.4	digestive	288/19378	17455.7	65744.2	0.790617	FALSE	FALSE
Phlebitis and thrombophlebitis of lower extremities	451.2	circulatory system	284/13400	17618.9	66480.5	0.790991	FALSE	FALSE
Tension headache	306.9	mental disorders	101/10233	-29682.8	112526	0.791945	FALSE	FALSE
Encounter for long-term (current) use of antibiotics	980	infectious diseases	135/22963	-24825.1	95154.9	0.794176	FALSE	FALSE
Hemorrhage NOS	459.1	circulatory system	188/17568	20893.3	80243.5	0.794576	FALSE	FALSE
Acquired spondylolisthesis	738.4	musculoskeletal	554/18337	12320.5	47799.9	0.796598	FALSE	FALSE
Central/nonobstroctive sleep apnea	327.31	neurological	148/16233	23659.3	91873.6	0.796777	FALSE	FALSE
Mycoses	117	infectious diseases	115/19023	-26715	104005	0.797285	FALSE	FALSE
Other disorders of synovium, tendon, and bursa	727	musculoskeletal	334/13175	-15812.8	61576.3	0.797333	FALSE	FALSE
Malignant neoplasm of liver, primary	155.1	neoplasms	112/20180	26519.2	103866	0.798475	FALSE	FALSE
Acute periodontitis	523.31	digestive	137/20887	24166.4	94756	0.798694	FALSE	FALSE
Otalgia	382	sense organs	585/20002	-11808	46550.3	0.799758	FALSE	FALSE
Arterial embolism and thrombosis	444	circulatory system	130/17036	24173.2	96547.3	0.802296	FALSE	FALSE
Essential tremor	333.1	neurological	250/16245	17507.7	70215.7	0.803097	FALSE	FALSE
Kidney replaced by transpant	587	genitourinary	304/16202	15952.2	64035.4	0.803272	FALSE	FALSE
Irregular menstrual bleeding	626.14	genitourinary	130/17032	24451.5	99029.4	0.804977	FALSE	FALSE
Thyroiditis	245	endocrine/metabolic	131/16321	23851.4	97486.3	0.806716	FALSE	FALSE
Astigmatism	367.2	sense organs	193/21953	19409.4	79679.3	0.807545	FALSE	FALSE
Encephalopathy, not elsewhere classified	348.8	neurological	458/16245	12677.1	52142.7	0.807909	FALSE	FALSE
Disease of capillaries	448	circulatory system	192/17036	19064.1	79474.4	0.810426	FALSE	FALSE
Chronic obstructive asthma	495.1	respiratory	227/15863	-17485.8	73391.4	0.811685	FALSE	FALSE
Miscarriage; stillbirth	634	pregnancy complications	165/22468	-21075.6	88595.2	0.811969	FALSE	FALSE
Bacterial pneumonia	480.1	respiratory	307/17678	-14986.7	63490.7	0.813397	FALSE	FALSE
Meningitis	320	neurological	135/22828	21496.9	95600.8	0.822088	FALSE	FALSE
Noninflammatory disorders of vagina	619.4	genitourinary	365/20300	13292.1	59624.3	0.823589	FALSE	FALSE
Hematemesis	578.1	digestive	159/17113	-19475	87851.9	0.824563	FALSE	FALSE
Nontoxic nodular goiter	241	endocrine/metabolic	174/16321	-18677.9	84700.9	0.82547	FALSE	FALSE
Cancer of brain	191.11	neoplasms	285/22013	14286.7	65856.5	0.828258	FALSE	FALSE
Cancer of connective tissue	170.2	neoplasms	276/22814	14487.1	66936.5	0.828652	FALSE	FALSE
Candidiasis	112	infectious diseases	611/19023	9831.23	45472.8	0.828832	FALSE	FALSE
Dermatophytosis	110.1	infectious diseases	112/19023	22486.8	104863	0.830204	FALSE	FALSE
Other diseases of blood and blood-forming organs	289	hematopoietic	446/16390	11320.8	52891.4	0.830517	FALSE	FALSE
Abdominal hernia	550	digestive	282/19378	-14208.2	66639.8	0.831164	FALSE	FALSE
Pituitary hyperfunction	253.1	endocrine/metabolic	266/19150	-14631.4	68851.8	0.831712	FALSE	FALSE
Urticaria	947	dermatologic	488/14372	10838.9	51475.9	0.833228	FALSE	FALSE
Disorder of skin and subcutaneous tissue NOS	689	dermatologic	2319/18880	-5115.27	24493	0.834568	FALSE	FALSE
Cancer, suspected or other	195	neoplasms	417/16167	11431.4	54951.4	0.835207	FALSE	FALSE
Obsessive-compulsive disorders	300.3	mental disorders	288/10233	13761.6	66790	0.836757	FALSE	FALSE
Gastrointestinal complications	569.2	digestive	311/17588	-12767.8	63131	0.839727	FALSE	FALSE
Other symptoms involving urinary system	599.8	genitourinary	340/15624	12285.1	61431.5	0.841496	FALSE	FALSE
Delirium due to conditions classified elsewhere	290.2	mental disorders	428/17543	10794.1	54400.7	0.842718	FALSE	FALSE
Dry eyes	375.1	sense organs	487/19906	-10117	51062.7	0.842945	FALSE	FALSE
Hypermetropia	367.8	sense organs	129/21953	19217	97619.5	0.84394	FALSE	FALSE
Benign neoplasm of other parts of digestive system	211	neoplasms	454/20606	10164.2	52871.5	0.847551	FALSE	FALSE
Urinary calculus	594	genitourinary	384/20494	-10940.1	57269.5	0.848503	FALSE	FALSE
Benign neoplasm of respiratory and intrathoracic organs	212	neoplasms	134/23166	-17828.2	95824.7	0.852405	FALSE	FALSE
Other persistent mental disorders due to conditions classified elsewhere	290.3	mental disorders	600/17543	-8471.12	46024.5	0.853969	FALSE	FALSE
Cholelithiasis with other cholecystitis	574.12	digestive	188/20304	-14844.1	80724.8	0.854103	FALSE	FALSE
Rotator cuff (capsule) sprain	840.2	injuries & poisonings	426/17999	9940.51	54179.7	0.854427	FALSE	FALSE
Rheumatoid arthritis and other inflammatory polyarthropathies	714	musculoskeletal	660/19393	-8078.86	44042.6	0.854458	FALSE	FALSE
Actinic keratosis	702.1	dermatologic	2838/16783	-4327.59	23849.6	0.856012	FALSE	FALSE
Impaired fasting glucose	250.41	endocrine/metabolic	700/16755	-7759.32	42782.7	0.85608	FALSE	FALSE
Allergic reaction to food	930	injuries & poisonings	376/14372	10437.9	58349.6	0.858028	FALSE	FALSE
Enthesopathy	726.1	musculoskeletal	2671/13175	4331.48	24308.9	0.858578	FALSE	FALSE
Sprains and strains	840	injuries & poisonings	1740/17999	4915.72	27806.9	0.859681	FALSE	FALSE
Epilepsy, recurrent seizures, convulsions	345	neurological	943/16245	6301.39	36998.9	0.864764	FALSE	FALSE
Peripheral enthesopathies and allied syndromes	726	musculoskeletal	2389/13175	4300.02	25262.3	0.864841	FALSE	FALSE
Problems associated with amniotic cavity and membranes	653	pregnancy complications	157/22757	-15359.3	90712.9	0.865547	FALSE	FALSE
Cardiac complications, not elsewhere classified	429.9	circulatory system	137/17544	-16015.2	94951.7	0.866059	FALSE	FALSE
Malignant neoplasm of kidney, except pelvis	189.11	neoplasms	414/22249	-9321.84	55381.2	0.86633	FALSE	FALSE
Benign neoplasm of bone and articular cartilage	213	neoplasms	150/11592	-14589.9	90995	0.872616	FALSE	FALSE
Non-healing surgical wound	875	injuries & poisonings	125/19839	-15742.1	99643.7	0.87447	FALSE	FALSE
Hypertrophy of breast (Gynecomastia)	612.2	genitourinary	343/18407	9430.99	60842.7	0.876817	FALSE	FALSE
Suicidal ideation	297.1	mental disorders	461/10233	8222.75	53089.9	0.876913	FALSE	FALSE
Atrioventricular [AV] block	426.2	circulatory system	189/10078	12853.2	83857.9	0.878183	FALSE	FALSE
Elevated white blood cell count	288.2	hematopoietic	1017/16390	-5465.53	35688.2	0.878283	FALSE	FALSE
Screening for malignant neoplasms of the skin	216.1	neoplasms	966/15079	-5554.61	36684.1	0.879646	FALSE	FALSE
Cardiac pacemaker in situ	426.91	circulatory system	1069/10078	5842.54	39457.9	0.882287	FALSE	FALSE
Open wounds of head; neck; and trunk	870	injuries & poisonings	308/19839	9346.03	63652.4	0.883267	FALSE	FALSE
Open wound of hand except finger(s)	871.1	injuries & poisonings	124/19839	14255.9	100149	0.886806	FALSE	FALSE
Disease of tricuspid valve	394.7	circulatory system	636/16418	-6355.5	44876.5	0.887379	FALSE	FALSE
Secondary malignancy of lymph nodes	198.1	neoplasms	666/16167	6203.02	43921.9	0.88769	FALSE	FALSE
Other disorders of eyelids	374	sense organs	135/19815	13393.8	95330.5	0.888266	FALSE	FALSE
Abnormal chest sounds	512.3	respiratory	160/10268	-12109.5	87023.8	0.88933	FALSE	FALSE
Subarachnoid hemorrhage	430.1	circulatory system	256/18185	9391.09	69155.1	0.891981	FALSE	FALSE
Other and unspecified disorders of the nervous system	349	neurological	216/16245	10238.1	75488.4	0.892118	FALSE	FALSE
Uveitis, noninfectious or NOS	371.1	sense organs	157/19815	-11995.9	89328.8	0.893174	FALSE	FALSE
Atherosclerosis of the extremities	440.2	circulatory system	356/17036	7840.19	59794.5	0.895681	FALSE	FALSE
Impacted cerumen	380.4	sense organs	1186/20276	-4408.04	33807.8	0.896262	FALSE	FALSE
Elevated sedimentation rate	790.1	symptoms	101/18810	14277.5	109751	0.896496	FALSE	FALSE
Cerebrovascular disease	433	circulatory system	309/18185	-8113.13	63206.8	0.897865	FALSE	FALSE
Second degree AV block	426.23	circulatory system	149/10078	12131.9	94563.9	0.897917	FALSE	FALSE
Hyperhidrosis	705.8	dermatologic	420/17516	6973.56	54652.1	0.898466	FALSE	FALSE
Secondary malignancy of respiratory organs	198.2	neoplasms	447/16167	-6765.78	53117.5	0.898645	FALSE	FALSE
Erectile dysfunction [ED]	605	genitourinary	1240/18156	-4547.82	36089.8	0.899721	FALSE	FALSE
Pathologic fracture	743.2	musculoskeletal	121/17140	12754.3	102020	0.900509	FALSE	FALSE
Complication due to other implant and internal device	859	injuries & poisonings	229/19775	-9133.79	73079.5	0.900536	FALSE	FALSE
Peripheral or central vertigo	386.2	sense organs	404/16507	-7007.84	56188.7	0.900745	FALSE	FALSE
Other specified disorders of plasma protein metabolism	270.38	endocrine/metabolic	168/20274	-10742	87216.1	0.901976	FALSE	FALSE
Neoplasm of uncertain behavior of breast	174.3	neoplasms	104/19413	13504.5	109728	0.90205	FALSE	FALSE
Lyme disease	130.1	infectious diseases	252/21405	-8371.2	69509.4	0.904141	FALSE	FALSE
Hemangioma of skin and subcutaneous tissue	228.1	neoplasms	1086/20330	4062.82	34579.4	0.90647	FALSE	FALSE
Lipoma of skin and subcutaneous tissue	214.1	neoplasms	288/21466	7647.75	66122.9	0.907922	FALSE	FALSE
Disorders of phosphorus metabolism	275.53	endocrine/metabolic	186/20900	9403.82	81830.2	0.90851	FALSE	FALSE
Kyphosis (acquired)	737.1	musculoskeletal	127/18337	-11320.5	98646.2	0.908636	FALSE	FALSE
Gastric ulcer	531.2	digestive	218/22306	-8636.04	75320.5	0.908717	FALSE	FALSE
Vascular insufficiency of intestine	441	circulatory system	114/17036	11789	103435	0.909258	FALSE	FALSE
Malignant neoplasm of rectum, rectosigmoid junction, and anus	153.3	neoplasms	318/16375	6647.69	62675.8	0.915531	FALSE	FALSE
Heart transplant/surgery	429.1	circulatory system	282/17544	6912.97	65978.5	0.916553	FALSE	FALSE
Secondary malignant neoplasm	198	neoplasms	725/16167	4406.76	42154.1	0.916741	FALSE	FALSE
Disturbances in tooth eruption	520.2	digestive	124/20887	-10442.8	100952	0.917611	FALSE	FALSE
Transient alteration of awareness	292.5	mental disorders	214/17543	-7861.12	76241.9	0.917878	FALSE	FALSE
Trigeminal nerve disorders [CN5]	352.1	neurological	196/18494	8186.97	79479.4	0.917957	FALSE	FALSE
Gastroparesis	536.3	digestive	239/18602	7358.52	72341.4	0.918979	FALSE	FALSE
Deep vein thrombosis [DVT]	452.2	circulatory system	995/13400	-3679.31	36676.7	0.920093	FALSE	FALSE
Menopausal and postmenopausal disorders	627	genitourinary	698/17032	4361	45602.8	0.923814	FALSE	FALSE
Ulcerative colitis (chronic)	555.21	digestive	518/13964	4769.89	50518.9	0.924777	FALSE	FALSE
Nontoxic multinodular goiter	241.2	endocrine/metabolic	1078/16321	-3352.21	35580.1	0.924938	FALSE	FALSE
Peripheral autonomic neuropathy	337.1	neurological	104/16245	9703.15	108613	0.928814	FALSE	FALSE
Sepsis	994.2	injuries & poisonings	692/22166	-3495.09	42743.8	0.934831	FALSE	FALSE
Other immunological findings	279.7	endocrine/metabolic	449/17491	4331.36	53153.9	0.935054	FALSE	FALSE
Attention deficit hyperactivity disorder	313.1	mental disorders	681/21673	-3509.65	43611.6	0.935859	FALSE	FALSE
Other disorders of lipoid metabolism	277.5	endocrine/metabolic	244/21007	-5691.73	71211.6	0.936295	FALSE	FALSE
Other inflammatory spondylopathies	715	musculoskeletal	170/19393	-6744.22	84662.1	0.936507	FALSE	FALSE
Paralysis/spasm of vocal cords or larynx	473.3	respiratory	258/14486	-5523.71	69909.5	0.937023	FALSE	FALSE
Malunion and nonunion of fracture	733.8	musculoskeletal	199/15608	5968.72	78012.2	0.939013	FALSE	FALSE
Malignant neoplasm of other urinary organs	189.4	neoplasms	168/22249	-6057.73	86273.6	0.944022	FALSE	FALSE
Complications of gastrostomy, colostomy and enterostomy	536.7	digestive	116/18602	-7152.46	102944	0.944608	FALSE	FALSE
Nonrheumatic mitral valve disorders	395.1	circulatory system	2437/16418	1739.02	25082	0.944724	FALSE	FALSE
Hallux rigidus	735.23	musculoskeletal	211/18337	5206.82	76310.9	0.945601	FALSE	FALSE
Anal and rectal conditions	565	digestive	808/17588	2546.25	40008.2	0.949254	FALSE	FALSE
Seborrheic keratosis	702.2	dermatologic	4080/16783	-1267.91	20355.6	0.950334	FALSE	FALSE
Incisional hernia	550.6	digestive	319/19378	3479.25	62550.3	0.955642	FALSE	FALSE
Bone cancer	170.1	neoplasms	172/22814	4503.96	84377.3	0.95743	FALSE	FALSE
Dermatomycoses	110.2	infectious diseases	116/19023	5190.01	103424	0.959978	FALSE	FALSE
Hemorrhage from gastrointestinal ulcer	531.1	digestive	135/22306	4722.99	95551.7	0.960578	FALSE	FALSE
Non-Hodgkins lymphoma	202.2	neoplasms	444/21849	2572.28	53033.3	0.961315	FALSE	FALSE
Generalized convulsive epilepsy	345.11	neurological	332/16245	-2949.46	61371.7	0.961669	FALSE	FALSE
Intestinal disaccharidase deficiencies and disaccharide malabsorption	271.3	endocrine/metabolic	472/22415	-2430.37	51559.7	0.962404	FALSE	FALSE
Postnasal drip	475.9	respiratory	186/14486	-3833.72	81631.4	0.962542	FALSE	FALSE
Mineral deficiency NEC	262	endocrine/metabolic	202/17022	3629.4	78422.8	0.963087	FALSE	FALSE
Joint effusions	741.4	musculoskeletal	1368/16089	1402.62	31409.2	0.964381	FALSE	FALSE
Gangrene	791	symptoms	103/23256	4755.03	109371	0.965322	FALSE	FALSE
Hemorrhagic disorder due to intrinsic circulating anticoagulants	286.5	hematopoietic	194/16577	-3201.14	79310.9	0.967805	FALSE	FALSE
Other conditions or status of the mother complicating pregnancy, childbirth, or the puerperium	649	pregnancy complications	640/22400	-1882.02	47115.5	0.968137	FALSE	FALSE
Pneumococcal pneumonia	480.11	respiratory	376/17678	2204.09	57559.1	0.969454	FALSE	FALSE
Type 1 diabetes with neurological manifestations	250.14	endocrine/metabolic	146/16755	3416.21	91809.5	0.970318	FALSE	FALSE
Occlusion of cerebral arteries, with cerebral infarction	433.11	circulatory system	288/18185	2295.4	65382.9	0.971994	FALSE	FALSE
Postmenopausal atrophic vaginitis	627.3	genitourinary	574/17032	1714.68	49481.7	0.972357	FALSE	FALSE
Other specified benign mammary dysplasias	610.8	genitourinary	132/18407	3358.62	97080	0.972402	FALSE	FALSE
Primary open angle glaucoma	365.11	sense organs	108/20444	3609.88	107117	0.973116	FALSE	FALSE
Other diseases of respiratory system, NEC	519.8	respiratory	178/20788	-2454.61	82884.2	0.976374	FALSE	FALSE
Hyperglyceridemia	272.12	endocrine/metabolic	377/10460	-1738.17	58855.8	0.97644	FALSE	FALSE
Disorders of the pituitary gland and its hypothalamic control	253	endocrine/metabolic	504/19150	1461.56	50157.9	0.976754	FALSE	FALSE
Pathologic fracture of vertebrae	743.21	musculoskeletal	155/17140	2531.31	90704.6	0.977736	FALSE	FALSE
Iron deficiency anemia secondary to blood loss (chronic)	280.2	hematopoietic	504/14879	1288.26	50158	0.979509	FALSE	FALSE
Muscle weakness	772.3	symptoms	547/20155	-1088.33	48066.3	0.981936	FALSE	FALSE
Left bundle branch block	426.32	circulatory system	551/10078	-1090.01	51177.3	0.983007	FALSE	FALSE
Alzheimer's disease	290.11	mental disorders	219/17543	-1536.05	75662.8	0.983803	FALSE	FALSE
Cerebral edema and compression of brain	348.2	neurological	411/16245	-1114.08	55156.7	0.983885	FALSE	FALSE
Adult failure to thrive	260.3	endocrine/metabolic	287/17022	1273.96	65482.9	0.984478	FALSE	FALSE
Fracture of hand or wrist	804	injuries & poisonings	535/17557	929.134	48770.1	0.9848	FALSE	FALSE
Voice disturbance	473.4	respiratory	839/14486	-539.555	39661.8	0.989146	FALSE	FALSE
Neoplasm of unspecified nature of digestive system	158	neoplasms	428/20180	-395.124	54137.5	0.994177	FALSE	FALSE
Migrain with aura	340.1	neurological	466/18284	308.354	51848.3	0.995255	FALSE	FALSE
Bursitis disorders	727.2	musculoskeletal	189/13175	256.086	81737	0.9975	FALSE	FALSE
Stricture and stenosis of esophagus	530.3	digestive	183/13127	206.327	82920	0.998015	FALSE	FALSE
Spinal stenosis	720	musculoskeletal	1072/15017	82.3431	36197.6	0.998185	FALSE	FALSE
