# Supplementary material for: Genetic determinants of daytime napping and effects on cardiometabolic health
Source: Nat Commun. 2021 Feb 10;12:900. doi: 10.1038/s41467-020-20585-3 (PMC7876146; doi:10.1038/s41467-020-20585-3)
Supplement: Supplementary file 16 — Supplementary Data 12 [file 41467_2020_20585_MOESM16_ESM.xlsx]

## Sheet: Sheet1
Supplementary Data 12. Mendelian randomization sensitivity analyses for effect of daytime napping on outcomes.
Exposure	Outcome	Method	n SNPs	Beta [95% confidence interval]	P Value
Nap_1*	sbp_2 (in mmHg)	Inverse variance weighted	106	3.606 [1.203, 6.008]	0.0033
Nap_1*	sbp_2 (in mmHg)	MR Egger	106	7.784 [0.477, 15.091]	0.0392
Nap_1*	sbp_2 (in mmHg)	Simple median	106	2.11 [-0.486, 4.706]	0.1111
Nap_1*	sbp_2 (in mmHg)	Weighted median	106	4.644 [2.112, 7.176]	0.0003
Nap_1*	dbp_2 (in mmHg)	Inverse variance weighted	106	2.674 [1.246, 4.101]	0.0002
Nap_1*	dbp_2 (in mmHg)	MR Egger	106	4.728 [0.377, 9.079]	0.0355
Nap_1*	dbp_2 (in mmHg)	Simple median	106	1.612 [0.242, 2.981]	0.0211
Nap_1*	dbp_2 (in mmHg)	Weighted median	106	2.558 [1.15, 3.967]	0.0004
Nap_2*	sbp_1 (in mmHg)	Inverse variance weighted	106	3.843 [1.138, 6.547]	0.0054
Nap_2*	sbp_1 (in mmHg)	MR Egger	106	4.069 [-3.879, 12.018]	0.318
Nap_2*	sbp_1 (in mmHg)	Simple median	106	4.089 [1.477, 6.7]	0.0022
Nap_2*	sbp_1 (in mmHg)	Weighted median	106	2.809 [0.118, 5.499]	0.0407
Nap_2*	dbp_1 (in mmHg)	Inverse variance weighted	106	2.952 [1.348, 4.556]	0.0003
Nap_2*	dbp_1 (in mmHg)	MR Egger	106	3.985 [-0.725, 8.695]	0.1003
Nap_2*	dbp_1 (in mmHg)	Simple median	106	3.191 [1.596, 4.785]	0.0001
Nap_2*	dbp_1 (in mmHg)	Weighted median	106	3.177 [1.555, 4.8]	0.0001
BMI	Nap	Inverse variance weighted	90	0.027 [0.001, 0.052]	0.0427
BMI	Nap	MR Egger	90	-0.029 [-0.102, 0.044]	0.4376
BMI	Nap	Simple median	90	0.013 [-0.009, 0.034]	0.2476
BMI	Nap	Weighted median	90	0.004 [-0.018, 0.026]	0.7415
WHRadjBMI	Nap	Inverse variance weighted	46	0.03 [0.007, 0.052]	0.0101
WHRadjBMI	Nap	MR Egger	46	0.058 [-0.033, 0.149]	0.2198
WHRadjBMI	Nap	Simple median	46	0.031 [0.005, 0.057]	0.0212
WHRadjBMI	Nap	Weighted median	46	0.029 [0.005, 0.053]	0.0198
WC	Nap	Inverse variance weighted	46	0.03 [-0.007, 0.067]	0.1079
WC	Nap	MR Egger	46	-0.097 [-0.189, -0.004]	0.047
WC	Nap	Simple median	46	0.042 [0.014, 0.071]	0.0041
WC	Nap	Weighted median	46	0.003 [-0.025, 0.032]	0.8228
Nap	Type 2 diabetes	Inverse variance weighted	68	0.24 [-0.321, 0.802]	0.4013
Nap	Type 2 diabetes	MR Egger	68	0.164 [-1.894, 2.223]	0.876
Nap	Type 2 diabetes	Simple median	68	0 [-0.618, 0.618]	1
Nap	Type 2 diabetes	Weighted median	68	0 [-0.614, 0.614]	1
Nap	HDL-c	Inverse variance weighted	69	-0.331 [-0.553, -0.11]	0.0034
Nap	HDL-c	MR Egger	69	0.042 [-0.773, 0.856]	0.9204
Nap	HDL-c	Simple median	69	-0.348 [-0.57, -0.127]	0.0021
Nap	HDL-c	Weighted median	69	-0.288 [-0.494, -0.083]	0.0059
Nap	LDL-c	Inverse variance weighted	69	-0.169 [-0.406, 0.067]	0.1605
Nap	LDL-c	MR Egger	69	-0.233 [-1.11, 0.644]	0.6047
Nap	LDL-c	Simple median	69	-0.068 [-0.306, 0.171]	0.5781
Nap	LDL-c	Weighted median	69	-0.084 [-0.318, 0.15]	0.4801
Nap	Triglycerides	Inverse variance weighted	69	0.278 [0.051, 0.505]	0.0163
Nap	Triglycerides	MR Egger	69	0.156 [-0.684, 0.997]	0.7168
Nap	Triglycerides	Simple median	69	0.239 [0.032, 0.445]	0.0235
Nap	Triglycerides	Weighted median	69	0.22 [0.019, 0.421]	0.0323
Nap	Waist circumference	Inverse variance weighted	73	0.282 [0.11, 0.453]	0.0013
Nap	Waist circumference	MR Egger	73	0.028 [-0.599, 0.655]	0.9304
Nap	Waist circumference	Simple median	73	0.226 [0.029, 0.423]	0.0246
Nap	Waist circumference	Weighted median	73	0.165 [-0.033, 0.364]	0.103
Nap	Coronary artery disease	Inverse variance weighted	101	0.124 [-0.165, 0.412]	0.4008
Nap	Coronary artery disease	MR Egger	101	-0.023 [-1.101, 1.055]	0.9668
Nap	Coronary artery disease	Simple median	101	-0.093 [-0.448, 0.263]	0.6093
Nap	Coronary artery disease	Weighted median	101	-0.096 [-0.469, 0.277]	0.6144
Nap	HbA1C	Inverse variance weighted	74	-0.031 [-0.138, 0.076]	0.57
Nap	HbA1C	MR Egger	74	0.24 [-0.147, 0.627]	0.2284
Nap	HbA1C	Simple median	74	-0.085 [-0.239, 0.07]	0.2822
Nap	HbA1C	Weighted median	74	-0.012 [-0.161, 0.138]	0.8802
Nap	HOMA-B	Inverse variance weighted	74	0.099 [-0.004, 0.201]	0.0585
Nap	HOMA-B	MR Egger	74	-0.035 [-0.414, 0.343]	0.855
Nap	HOMA-B	Simple median	74	0.041 [-0.102, 0.185]	0.5706
Nap	HOMA-B	Weighted median	74	0.001 [-0.132, 0.135]	0.9832
Nap	HOMA-IR	Inverse variance weighted	74	0.074 [-0.042, 0.191]	0.2122
Nap	HOMA-IR	MR Egger	74	-0.266 [-0.688, 0.156]	0.2207
Nap	HOMA-IR	Simple median	74	0.077 [-0.093, 0.247]	0.3771
Nap	HOMA-IR	Weighted median	74	0.041 [-0.122, 0.204]	0.6231
Nap	Fasting glucose	Inverse variance weighted	74	-0.037 [-0.162, 0.087]	0.5558
Nap	Fasting glucose	MR Egger	74	-0.033 [-0.487, 0.422]	0.8886
Nap	Fasting glucose	Simple median	74	0.006 [-0.135, 0.148]	0.9293
Nap	Fasting glucose	Weighted median	74	-0.008 [-0.143, 0.127]	0.9048
Nap	Fasting insulin	Inverse variance weighted	74	0.072 [-0.025, 0.17]	0.1469
Nap	Fasting insulin	MR Egger	74	-0.04 [-0.398, 0.318]	0.8284
Nap	Fasting insulin	Simple median	74	0.076 [-0.051, 0.203]	0.2403
Nap	Fasting insulin	Weighted median	74	0.058 [-0.072, 0.188]	0.381
Nap	Waist-to-hip ratio adjusted for BMI	Inverse variance weighted	75	0.185 [0.038, 0.331]	0.0135
Nap	Waist-to-hip ratio adjusted for BMI	MR Egger	75	-0.063 [-0.6, 0.474]	0.8192
Nap	Waist-to-hip ratio adjusted for BMI	Simple median	75	0.215 [0.025, 0.405]	0.0265
Nap	Waist-to-hip ratio adjusted for BMI	Weighted median	75	0.089 [-0.097, 0.275]	0.3469
Nap	Body mass index	Inverse variance weighted	73	0.211 [0.022, 0.401]	0.0291
Nap	Body mass index	MR Egger	73	0.005 [-0.687, 0.698]	0.9877
Nap	Body mass index	Simple median	73	0.209 [0.03, 0.388]	0.0223
Nap	Body mass index	Weighted median	73	0.162 [-0.02, 0.344]	0.0812
"Nap" refers to the genetic instrument generated using the entire UK Biobank sample.
Nap_1 and "Nap_2" refer to the estimates generated using the split-sample MR approach.
