# Supplementary material for: Genetic determinants of daytime napping and effects on cardiometabolic health
Source: Nat Commun. 2021 Feb 10;12:900. doi: 10.1038/s41467-020-20585-3 (PMC7876146; doi:10.1038/s41467-020-20585-3)
Supplement: Supplementary file 17 — Supplementary Data 13 [file 41467_2020_20585_MOESM17_ESM.xlsx]

## Sheet: Sheet1
Supplementary Data 13. Sample sizes for each phecode category used in phenome-wide association analysis. Data obtained from the Lee Lab website: https://www.leelabsg.org/resources.
Description	Phecode	Group	n cases/ n controls
Intestinal infection	008	infectious diseases	8991/399970
Bacterial enteritis	008.5	infectious diseases	2737/399970
Intestinal infection due to C. difficile	008.52	infectious diseases	650/399970
Viral Enteritis	008.6	infectious diseases	862/399970
Intestinal infection due to protozoa	008.7	infectious diseases	55/399970
Tuberculosis	010	infectious diseases	168/393897
Septicemia	038	infectious diseases	4005/393897
Gram negative septicemia	038.1	infectious diseases	832/393897
Gram positive septicemia	038.2	infectious diseases	492/393897
Bacterial infection NOS	041	infectious diseases	12187/393897
Staphylococcus infections	041.1	infectious diseases	3149/393897
Streptococcus infection	041.2	infectious diseases	1644/393897
E. coli	041.4	infectious diseases	2744/393897
Herpes zoster	053	infectious diseases	421/403316
Herpes zoster with nervous system complications	053.1	infectious diseases	96/403316
Herpes simplex	054	infectious diseases	214/403316
Viral hepatitis	070	infectious diseases	1215/403316
Viral hepatitis A	070.1	infectious diseases	69/403316
Viral hepatitis B	070.2	infectious diseases	132/403316
Viral hepatitis C	070.3	infectious diseases	255/403316
Chronic hepatitis	070.4	infectious diseases	277/403316
Hepatitis NOS	070.9	infectious diseases	428/403316
Human immunodeficiency virus [HIV] disease	071	infectious diseases	143/403316
HIV infection, symptomatic	071.1	infectious diseases	113/403316
Viral warts & HPV	078	infectious diseases	1007/403316
Viral infection	079	infectious diseases	2806/403316
Varicella infection	079.1	infectious diseases	65/403316
Infectious mononucleosis	079.2	infectious diseases	68/403316
Postoperative infection	080	infectious diseases	4489/402343
Infection/inflammation of internal prosthetic device; implant; and graft	081	infectious diseases	2485/402343
Sexually transmitted infections (not HIV or hepatitis)	090	infectious diseases	73/408888
Burns	1000	injuries & poisonings	579/408382
Foreign body injury	1001	injuries & poisonings	1210/407751
Symptoms concerning nutrition, metabolism, and development	1002	symptoms	5512/403449
Other signs and symptoms involving emotional state	1004	symptoms	301/408660
Other symptoms	1005	symptoms	1222/407739
Crushing injury	1006	injuries & poisonings	258/408703
Injury to blood vessels	1007	injuries & poisonings	249/408712
Crushing or internal injury to organs	1008	injuries & poisonings	1007/407954
Injury, NOS	1009	injuries & poisonings	8440/400521
Other tests	1010	symptoms	5972/402989
Complications of surgical and medical procedures	1011	injuries & poisonings	9140/399821
Late effect	1012	injuries & poisonings	106/408855
Asphyxia and hypoxemia	1013	respiratory	238/408723
Effects of heat, cold and air pressure	1014	injuries & poisonings	65/408896
Effects of other external causes	1015	symptoms	4230/404731
Other ill-defined and unknown causes of morbidity and mortality	1019	symptoms	16398/392563
Dermatophytosis / Dermatomycosis	110	infectious diseases	286/406301
Dermatophytosis	110.1	infectious diseases	280/406301
Dermatophytosis of nail	110.11	infectious diseases	76/406301
Althete's foot	110.12	infectious diseases	141/406301
Candidiasis	112	infectious diseases	2134/406301
Mycoses	117	infectious diseases	268/406301
Aspergillosis	117.4	infectious diseases	163/406301
Spirochetal infection	130	infectious diseases	80/408429
Arthropod-borne diseases	133	infectious diseases	70/408429
Helminthiases	134	infectious diseases	129/408429
Intestinal helminthiases	134.1	infectious diseases	107/408429
Other infectious and parasitic diseases	136	infectious diseases	205/408429
Cancer of mouth	145	neoplasms	643/406821
Cancer of tongue	145.2	neoplasms	308/406821
Cancer of major salivary glands	145.3	neoplasms	104/406821
Cancer of the mouth floor	145.5	neoplasms	54/406821
Cancer of larynx, pharynx, nasal cavities	149	neoplasms	628/406821
Cancer of oropharynx	149.1	neoplasms	246/406821
Cancer of larynx	149.4	neoplasms	258/406821
Cancer of of nasal cavities	149.9	neoplasms	57/406821
Cancer of esophagus	150	neoplasms	720/393372
Cancer of stomach	151	neoplasms	554/393372
Colorectal cancer	153	neoplasms	4562/382756
Colon cancer	153.2	neoplasms	3051/382756
Malignant neoplasm of rectum, rectosigmoid junction, and anus	153.3	neoplasms	2095/382756
Cancer of liver and intrahepatic bile duct	155	neoplasms	344/393372
Malignant neoplasm of liver, primary	155.1	neoplasms	141/393372
Pancreatic cancer	157	neoplasms	589/393372
Neoplasm of unspecified nature of digestive system	158	neoplasms	1056/393372
Malignant neoplasm of other and ill-defined sites within the digestive organs and peritoneum	159	neoplasms	5584/393372
Malignant neoplasm of small intestine, including duodenum	159.2	neoplasms	184/393372
Malignant neoplasm of gallbladder and extrahepatic bile ducts	159.3	neoplasms	196/393372
Malignant neoplasm of retroperitoneum and peritoneum	159.4	neoplasms	184/393372
Cancer of intrathoracic organs	164	neoplasms	57/406226
Cancer within the respiratory system	165	neoplasms	2700/406226
Cancer of bronchus; lung	165.1	neoplasms	2101/406226
Cancer of bone and connective tissue	170	neoplasms	424/408537
Bone cancer	170.1	neoplasms	128/408537
Cancer of connective tissue	170.2	neoplasms	312/408537
Skin cancer	172	neoplasms	13752/395071
Melanomas of skin, dx or hx	172.1	neoplasms	2691/395071
Melanomas of skin	172.11	neoplasms	2691/395071
Other non-epithelial cancer of skin	172.2	neoplasms	11149/395071
Carcinoma in situ of skin	172.3	neoplasms	667/395071
Neoplasm of uncertain behavior of skin	173	neoplasms	182/395071
Breast cancer	174	neoplasms	12898/388549
Breast cancer [female]	174.1	neoplasms	12671/388549
Malignant neoplasm of female breast	174.11	neoplasms	11874/388549
Neoplasm of uncertain behavior of breast	174.3	neoplasms	115/388549
Acquired absence of breast	175	neoplasms	2415/387566
Cervical cancer and dysplasia	180	neoplasms	3653/381902
Cervical cancer	180.1	neoplasms	1659/381902
Cervical intraepithelial neoplasia [CIN] [Cervical dysplasia]	180.3	neoplasms	2090/381902
Malignant neoplasm of uterus	182	neoplasms	1284/381967
Cancer of other female genital organs	184	neoplasms	2463/389695
Malignant neoplasm of ovary and other uterine adnexa	184.1	neoplasms	2127/389695
Malignant neoplasm of ovary	184.11	neoplasms	2103/389695
Cancer of other female genital organs (excluding uterus and ovary)	184.2	neoplasms	306/389695
Malignant neoplasm of testis	187.2	neoplasms	2981/401788
Neoplasm of uncertain behavior of male genital organs	187.8	neoplasms	111/401788
Cancer of urinary organs (incl. kidney and bladder)	189	neoplasms	4165/404796
Cancer of kidney and renal pelvis	189.1	neoplasms	1045/404796
Malignant neoplasm of kidney, except pelvis	189.11	neoplasms	1002/404796
Malignant neoplasm of renal pelvis	189.12	neoplasms	65/404796
Cancer of bladder	189.2	neoplasms	2427/404796
Malignant neoplasm of bladder	189.21	neoplasms	2146/404796
Malignant neoplasm of other urinary organs	189.4	neoplasms	131/404796
Cancer of eye	190	neoplasms	176/407239
Manlignant and unknown neoplasms of brain and nervous system	191	neoplasms	655/407239
Cancer of brain and nervous system	191.1	neoplasms	531/407239
Cancer of brain	191.11	neoplasms	486/407239
Thyroid cancer	193	neoplasms	358/407399
Cancer of other endocrine glands	194	neoplasms	90/407399
Cancer, suspected or other	195	neoplasms	16725/370604
Malignant neoplasm, other	195.1	neoplasms	15979/370604
Chemotherapy	197	neoplasms	21798/370604
Secondary malignant neoplasm	198	neoplasms	9483/370604
Secondary malignancy of lymph nodes	198.1	neoplasms	5379/370604
Secondary malignancy of respiratory organs	198.2	neoplasms	2211/370604
Secondary malignant neoplasm of digestive systems	198.3	neoplasms	1519/370604
Secondary malignant neoplasm of liver	198.4	neoplasms	2638/370604
Secondary malignancy of brain/spine	198.5	neoplasms	806/370604
Secondary malignancy of bone	198.6	neoplasms	2151/370604
Secondary malignant neoplasm of skin	198.7	neoplasms	187/370604
Neoplasm of uncertain behavior	199	neoplasms	1412/370604
Neurofibromatosis	199.4	neoplasms	96/370604
Myeloproliferative disease	200	neoplasms	995/404466
Polycythemia vera	200.1	neoplasms	390/401145
Hodgkin's disease	201	neoplasms	258/404466
Cancer of other lymphoid, histiocytic tissue	202	neoplasms	2270/404466
Non-Hodgkins lymphoma	202.2	neoplasms	1793/404466
Nodular lymphoma	202.21	neoplasms	371/404466
Large cell lymphoma	202.24	neoplasms	573/404466
Leukemia	204	neoplasms	1661/404466
Lymphoid leukemia	204.1	neoplasms	578/404466
Lymphoid leukemia, acute	204.11	neoplasms	59/404466
Lymphoid leukemia, chronic	204.12	neoplasms	506/404466
Myeloid leukemia	204.2	neoplasms	467/404466
Myeloid leukemia, acute	204.21	neoplasms	318/404466
Myeloid leukemia, chronic	204.22	neoplasms	153/404466
Multiple myeloma	204.4	neoplasms	552/404466
Benign neoplasm of colon	208	neoplasms	20204/386011
Benign neoplasm of lip, oral cavity, and pharynx	210	neoplasms	984/406821
Benign neoplasm of other parts of digestive system	211	neoplasms	5280/395301
Benign neoplasm of respiratory and intrathoracic organs	212	neoplasms	348/408613
Benign neoplasm of bone and articular cartilage	213	neoplasms	320/371171
Lipoma	214	neoplasms	6271/401613
Lipoma of skin and subcutaneous tissue	214.1	neoplasms	4611/401613
Other benign neoplasm of connective and other soft tissue	215	neoplasms	1110/401613
Benign neoplasm of skin	216	neoplasms	7722/400618
Vascular hamartomas and non-neoplastic nevi	217	neoplasms	649/400618
Nevus, non-neoplastic	217.1	neoplasms	597/400618
Benign neoplasm of uterus	218	neoplasms	10610/391653
Uterine leiomyoma	218.1	neoplasms	10345/391653
Other benign neoplasm of uterus	218.2	neoplasms	356/391653
Benign neoplasm of ovary	220	neoplasms	1482/380325
Benign neoplasm of other female genital organs	221	neoplasms	220/380016
Benign neoplasm of kidney and other urinary organs	223	neoplasms	174/371171
Benign neoplasm of eye	224	neoplasms	130/407239
Benign neoplasm of eye, uveal	224.1	neoplasms	68/407239
Benign neoplasm of brain and other parts of nervous system	225	neoplasms	828/407239
Benign neoplasm of brain, cranial nerves, meninges	225.1	neoplasms	774/407239
Benign neoplasm of spinal cord, meninges	225.2	neoplasms	59/407239
Benign neoplasm of thyroid glands	226	neoplasms	285/407399
Benign neoplasm of other endocrine glands and related structures	227	neoplasms	876/407399
Benign neoplasm of adrenal gland	227.1	neoplasms	185/407399
Benign neoplasm of parathyroid gland	227.2	neoplasms	371/407399
Benign neoplasm of pituitary gland and craniopharyngeal duct (pouch)	227.3	neoplasms	310/407399
Hemangioma and lymphangioma, any site	228	neoplasms	1603/407358
Benign neoplasm of unspecified sites	229	neoplasms	2402/406559
Simple and unspecified goiter	240	endocrine/metabolic	602/391429
Nontoxic nodular goiter	241	endocrine/metabolic	1143/391429
Nontoxic uninodular goiter	241.1	endocrine/metabolic	472/391429
Nontoxic multinodular goiter	241.2	endocrine/metabolic	680/391429
Thyrotoxicosis with or without goiter	242	endocrine/metabolic	1860/391429
Graves' disease	242.1	endocrine/metabolic	457/391429
Toxic multinodular goiter	242.2	endocrine/metabolic	91/391429
Exophthalmos	242.3	endocrine/metabolic	138/391429
Hypothyroidism	244	endocrine/metabolic	14871/391429
Secondary hypothyroidism	244.1	endocrine/metabolic	1117/391429
Acquired hypothyroidism	244.2	endocrine/metabolic	101/391429
Hypothyroidism NOS	244.4	endocrine/metabolic	14171/391429
Thyroiditis	245	endocrine/metabolic	293/391429
Chronic thyroiditis	245.2	endocrine/metabolic	223/391429
Chronic lymphocytic thyroiditis	245.21	endocrine/metabolic	210/391429
Other disorders of thyroid	246	endocrine/metabolic	437/391429
Diabetes mellitus	250	endocrine/metabolic	20203/388756
Type 1 diabetes	250.1	endocrine/metabolic	2660/388756
Type 1 diabetes with ketoacidosis	250.11	endocrine/metabolic	237/388756
Type 1 diabetes with renal manifestations	250.12	endocrine/metabolic	76/388756
Type 2 diabetes	250.2	endocrine/metabolic	18945/388756
Type 2 diabetes with ketoacidosis	250.21	endocrine/metabolic	105/388756
Type 2 diabetes with renal manifestations	250.22	endocrine/metabolic	199/388756
Type 2 diabetes with ophthalmic manifestations	250.23	endocrine/metabolic	1298/388756
Type 2 diabetes with neurological manifestations	250.24	endocrine/metabolic	575/388756
Abnormal glucose	250.4	endocrine/metabolic	685/388756
Impaired fasting glucose	250.41	endocrine/metabolic	265/388756
Other abnormal glucose	250.42	endocrine/metabolic	421/388756
Glycosuria or Acetonuria	250.5	endocrine/metabolic	131/388756
Polyneuropathy in diabetes	250.6	endocrine/metabolic	354/388756
Diabetic retinopathy	250.7	endocrine/metabolic	1339/396859
Other disorders of pancreatic internal secretion	251	endocrine/metabolic	943/405386
Hypoglycemia	251.1	endocrine/metabolic	939/386319
Disorders of parathyroid gland	252	endocrine/metabolic	877/405386
Hyperparathyroidism	252.1	endocrine/metabolic	781/405386
Hypoparathyroidism	252.2	endocrine/metabolic	142/405386
Disorders of the pituitary gland and its hypothalamic control	253	endocrine/metabolic	693/405386
Pituitary hyperfunction	253.1	endocrine/metabolic	189/405386
Acromegaly and gigantism	253.11	endocrine/metabolic	95/405386
Pituitary hypofunction	253.2	endocrine/metabolic	262/405386
Diabetes insipidus	253.3	endocrine/metabolic	93/405386
Other disorders of neurohypophysis	253.7	endocrine/metabolic	158/405386
Disorders of adrenal glands	255	endocrine/metabolic	642/405386
Adrenal hyperfunction	255.1	endocrine/metabolic	182/405386
Cushing's syndrome	255.11	endocrine/metabolic	103/405386
Hyperaldosteronism	255.12	endocrine/metabolic	76/405386
Adrenal hypofunction	255.2	endocrine/metabolic	364/405386
Glucocorticoid deficiency	255.21	endocrine/metabolic	361/405386
Ovarian dysfunction	256	endocrine/metabolic	244/405386
Polycystic ovaries	256.4	endocrine/metabolic	209/405386
Testicular dysfunction	257	endocrine/metabolic	168/405386
Testicular hypofunction	257.1	endocrine/metabolic	158/405386
Iatrogenic endocrine disorders	258	endocrine/metabolic	133/405386
Other endocrine disorders	259	endocrine/metabolic	195/405386
Protein-calorie malnutrition	260	endocrine/metabolic	1057/406492
Anorexia	260.6	endocrine/metabolic	835/406492
Vitamin deficiency	261	endocrine/metabolic	1208/406492
Vitamin B-complex deficiencies	261.2	endocrine/metabolic	754/406492
Vitamin D deficiency	261.4	endocrine/metabolic	448/406492
Rickets or osteomalacia	261.41	endocrine/metabolic	77/406492
Mineral deficiency NEC	262	endocrine/metabolic	242/406492
Proteinuria	269	endocrine/metabolic	339/408230
Disorders of protein plasma/amino-acid transport and metabolism	270	endocrine/metabolic	407/408230
Disorders of plasma protein metabolism	270.3	endocrine/metabolic	364/408230
Paraproteinemia	270.32	endocrine/metabolic	191/408230
Amyloidosis	270.33	endocrine/metabolic	108/408230
Macroglobulinemia	270.35	endocrine/metabolic	69/408230
Disorders of carbohydrate transport and metabolism	271	endocrine/metabolic	163/408798
Intestinal disaccharidase deficiencies and disaccharide malabsorption	271.3	endocrine/metabolic	141/408798
Disorders of lipoid metabolism	272	endocrine/metabolic	35927/373034
Hyperlipidemia	272.1	endocrine/metabolic	35844/373034
Hypercholesterolemia	272.11	endocrine/metabolic	33242/373034
Hyperglyceridemia	272.12	endocrine/metabolic	58/373034
Mixed hyperlipidemia	272.13	endocrine/metabolic	164/373034
Unspecified disorder of lipoid metabolism	272.9	endocrine/metabolic	211/373034
Gout and other crystal arthropathies	274	endocrine/metabolic	3763/405198
Gout	274.1	endocrine/metabolic	3195/405198
Gouty arthropathy	274.11	endocrine/metabolic	112/405198
Crystal arthropathies	274.2	endocrine/metabolic	616/405198
Chondrocalcinosis	274.21	endocrine/metabolic	560/405198
Disorders of mineral metabolism	275	endocrine/metabolic	2127/406834
Disorders of iron metabolism	275.1	hematopoietic	669/406834
Disorders of magnesium metabolism	275.3	endocrine/metabolic	375/406834
Disorders of calcium/phosphorus metabolism	275.5	endocrine/metabolic	1204/406834
Disorders of phosphorus metabolism	275.53	endocrine/metabolic	172/406834
Disorders of fluid, electrolyte, and acid-base balance	276	endocrine/metabolic	7455/401506
Electrolyte imbalance	276.1	endocrine/metabolic	4123/401506
Hyperosmolality and/or hypernatremia	276.11	endocrine/metabolic	240/401506
Hyposmolality and/or hyponatremia	276.12	endocrine/metabolic	1826/401506
Hyperpotassemia	276.13	endocrine/metabolic	975/401506
Hypopotassemia	276.14	endocrine/metabolic	1430/401506
Acid-base balance disorder	276.4	endocrine/metabolic	1161/401506
Acidosis	276.41	endocrine/metabolic	1055/401506
Alkalosis	276.42	endocrine/metabolic	114/401506
Hypovolemia	276.5	endocrine/metabolic	2834/401506
Fluid overload	276.6	endocrine/metabolic	455/401506
Polydipsia	276.8	endocrine/metabolic	128/401506
Other disorders of metabolism	277	endocrine/metabolic	1424/407537
Disorders of bilirubin excretion	277.4	endocrine/metabolic	365/407537
Other disorders of lipoid metabolism	277.5	endocrine/metabolic	231/407537
Lipoprotein disorders	277.51	endocrine/metabolic	51/407537
Overweight, obesity and other hyperalimentation	278	endocrine/metabolic	10968/397993
Obesity	278.1	endocrine/metabolic	10799/397993
Localized adiposity	278.3	endocrine/metabolic	84/397993
Abnormal weight gain	278.4	endocrine/metabolic	67/397993
Disorders involving the immune mechanism	279	endocrine/metabolic	489/408472
Immunity deficiency	279.1	endocrine/metabolic	208/408472
Deficiency of humoral immunity	279.11	endocrine/metabolic	140/408472
Other immunological findings	279.7	endocrine/metabolic	249/408472
Iron deficiency anemias	280	hematopoietic	7787/390026
Iron deficiency anemias, unspecified or not due to blood loss	280.1	hematopoietic	7414/390026
Iron deficiency anemia secondary to blood loss (chronic)	280.2	hematopoietic	456/390026
Other deficiency anemia	281	hematopoietic	1133/390026
Megaloblastic anemia	281.1	hematopoietic	1076/390026
Pernicious anemia	281.11	hematopoietic	754/390026
Other vitamin B12 deficiency anemia	281.12	hematopoietic	178/390026
Folate-deficiency anemia	281.13	hematopoietic	186/390026
Deficiency anemias	281.9	hematopoietic	54/390026
Hereditary hemolytic anemias	282	hematopoietic	156/390026
Other hemoglobinopathies	282.8	hematopoietic	57/390026
Other hereditary hemolytic anemias	282.9	hematopoietic	83/390026
Acquired hemolytic anemias	283	hematopoietic	143/390026
Autoimmune hemolytic anemias	283.1	hematopoietic	107/390026
Aplastic anemia	284	hematopoietic	436/390026
Other anemias	285	hematopoietic	12256/390026
Acute posthemorrhagic anemia	285.1	hematopoietic	271/390026
Anemia of chronic disease	285.2	hematopoietic	702/390026
Anemia in neoplastic disease	285.22	hematopoietic	417/390026
Coagulation defects	286	hematopoietic	941/406281
Congenital coagulation defects	286.1	hematopoietic	473/406281
Von willebrand's disease	286.11	hematopoietic	98/406281
Congenital deficiency of other clotting factors (including factor VII)	286.12	hematopoietic	305/406281
Congenital factor VIII disorder	286.13	hematopoietic	63/406281
Hemorrhagic disorder due to intrinsic circulating anticoagulants	286.5	hematopoietic	86/406281
Other and unspecified coagulation defects	286.7	hematopoietic	387/406281
Purpura and other hemorrhagic conditions	287	hematopoietic	1791/406281
Spontaneous ecchymoses	287.1	hematopoietic	128/406281
Allergic purpura	287.2	hematopoietic	51/406281
Thrombocytopenia	287.3	hematopoietic	1563/406281
Primary thrombocytopenia	287.31	hematopoietic	420/406281
Secondary thrombocytopenia	287.32	hematopoietic	73/406281
Diseases of white blood cells	288	hematopoietic	3788/401375
Decreased white blood cell count	288.1	hematopoietic	3184/401375
Neutropenia	288.11	hematopoietic	3184/401375
Eosinophilia	288.3	hematopoietic	71/401375
Other diseases of blood and blood-forming organs	289	hematopoietic	4177/401375
Personal history of diseases of blood and blood-forming organs	289.3	hematopoietic	291/401375
Lymphadenitis	289.4	hematopoietic	2622/401375
Diseases of spleen	289.5	hematopoietic	515/401375
Polycythemia, secondary	289.8	hematopoietic	295/400749
Abnormality of red blood cells	289.9	hematopoietic	90/401375
Delirium dementia and amnestic and other cognitive disorders	290	mental disorders	1970/402383
Dementias	290.1	mental disorders	956/402383
Alzheimer's disease	290.11	mental disorders	404/402383
Vascular dementia	290.16	mental disorders	189/402383
Delirium due to conditions classified elsewhere	290.2	mental disorders	654/402383
Other persistent mental disorders due to conditions classified elsewhere	290.3	mental disorders	71/402383
Other specified nonpsychotic and/or transient mental disorders	291	mental disorders	641/402383
Transient mental disorders due to conditions classified elsewhere	291.1	mental disorders	121/402383
Specific nonpsychotic mental disorders due to brain damage	291.4	mental disorders	85/402383
Alteration of consciousness	291.8	mental disorders	440/402383
Neurological disorders	292	mental disorders	4655/402383
Aphasia/speech disturbance	292.1	mental disorders	1514/402383
Mild cognitive impairment	292.2	mental disorders	191/402383
Memory loss	292.3	mental disorders	700/402383
Altered mental status	292.4	mental disorders	2189/402383
Hallucinations	292.6	mental disorders	308/402383
Symptoms involving head and neck	293	mental disorders	2986/405975
Swelling, mass, or lump in head and neck [Space-occupying lesion, intracranial NOS]	293.1	mental disorders	907/405975
Schizophrenia and other psychotic disorders	295	mental disorders	850/365476
Schizophrenia	295.1	mental disorders	571/365476
Paranoid disorders	295.2	mental disorders	179/365476
Psychosis	295.3	mental disorders	171/365476
Mood disorders	296	mental disorders	12560/365476
Bipolar	296.1	mental disorders	1064/365476
Depression	296.2	mental disorders	11901/365476
Major depressive disorder	296.22	mental disorders	362/365476
Suicidal ideation or attempt	297	mental disorders	343/365476
Suicide or self-inflicted injury	297.2	mental disorders	319/365476
Anxiety disorders	300	mental disorders	6939/365476
Anxiety disorder	300.1	mental disorders	6375/365476
Generalized anxiety disorder	300.11	mental disorders	150/365476
Agorophobia, social phobia, and panic disorder	300.12	mental disorders	709/365476
Phobia	300.13	mental disorders	503/365476
Obsessive-compulsive disorders	300.3	mental disorders	141/365476
Dysthymic disorder	300.4	mental disorders	53/365476
Acute reaction to stress	300.8	mental disorders	125/365476
Posttraumatic stress disorder	300.9	mental disorders	113/365476
Personality disorders	301	mental disorders	336/365476
Antisocial/borderline personality disorder	301.2	mental disorders	119/365476
Sexual and gender identity disorders	302	mental disorders	322/365476
Psychogenic and somatoform disorders	303	mental disorders	529/365476
Psychogenic disorder	303.3	mental disorders	354/365476
Somatoform disorder	303.4	mental disorders	124/365476
Adjustment reaction	304	mental disorders	295/365476
Eating disorder	305	mental disorders	90/408871
Eating disorder	305.2	mental disorders	90/365476
Other mental disorder	306	mental disorders	28791/365476
Tension headache	306.9	mental disorders	315/365476
Pervasive developmental disorders	313	mental disorders	77/408378
Autism	313.3	mental disorders	54/408378
Develomental delays and disorders	315	mental disorders	496/408378
Learning disorder	315.1	mental disorders	164/408378
Speech and language disorder	315.2	mental disorders	89/408378
Substance addiction and disorders	316	mental disorders	392/379355
Polyneuropathy due to drugs	316.1	mental disorders	60/379355
Alcohol-related disorders	317	mental disorders	12922/379355
Alcoholism	317.1	mental disorders	8968/379355
Alcoholic liver damage	317.11	mental disorders	802/379355
Tobacco use disorder	318	mental disorders	19780/379355
Meningitis	320	neurological	441/407888
Encephalitis	323	neurological	345/407888
Acute (transverse) myelitis	323.2	neurological	74/407888
Other CNS infection and poliomyelitis	324	neurological	289/407888
Sleep disorders	327	neurological	5238/403723
Sleep apnea	327.3	neurological	4471/403723
Insomnia	327.4	neurological	166/403723
Organic or persistent insomnia	327.41	neurological	139/403723
Other cerebral degenerations	331	neurological	1112/395209
Hydrocephalus	331.1	neurological	498/395209
Cerebral degeneration, unspecified	331.9	neurological	416/395209
Parkinson's disease	332	neurological	1127/395209
Extrapyramidal disease and abnormal movement disorders	333	neurological	891/395209
Essential tremor	333.1	neurological	216/395209
Myoclonus	333.2	neurological	95/395209
Torsion dystonia	333.4	neurological	253/395209
Degenerative disease of the spinal cord	334	neurological	1789/395209
Spinocerebellar disease	334.1	neurological	116/395209
Anterior horn cell disease	334.2	neurological	221/395209
Multiple sclerosis	335	neurological	1356/395209
Disorders of the autonomic nervous system	337	neurological	266/395209
Peripheral autonomic neuropathy	337.1	neurological	72/395209
Pain	338	symptoms	771/408190
Acute pain	338.1	neurological	395/408190
Chronic pain	338.2	neurological	382/408190
Other headache syndromes	339	neurological	7891/398780
Migraine	340	neurological	2870/398780
Migrain with aura	340.1	neurological	212/398780
Other demyelinating diseases of central nervous system	341	neurological	255/395209
Hemiplegia	342	neurological	1500/395209
Infantile cerebral palsy	343	neurological	145/395209
Other paralytic syndromes	344	neurological	660/395209
Epilepsy, recurrent seizures, convulsions	345	neurological	5087/395209
Epilepsy	345.1	neurological	901/395209
Generalized convulsive epilepsy	345.11	neurological	448/395209
Partial epilepsy	345.12	neurological	280/395209
Convulsions	345.3	neurological	2232/395209
Abnormal findings on study of brain and/or nervous system	346	neurological	193/395209
Nonspecific abnormal findings on radiological and other examination of skull and head	346.1	neurological	144/395209
Other conditions of brain	348	neurological	1426/395209
Cerebral edema and compression of brain	348.2	neurological	258/395209
Cerebral cysts	348.4	neurological	136/395209
Coma	348.7	neurological	361/395209
Encephalopathy, not elsewhere classified	348.8	neurological	237/395209
Other conditions of brain, NOS	348.9	neurological	386/395209
Other and unspecified disorders of the nervous system	349	neurological	336/395209
Abnormal movement	350	neurological	2744/406217
Abnormal involuntary movements	350.1	neurological	888/406217
Abnormality of gait	350.2	neurological	1601/406217
Lack of coordination	350.3	neurological	364/406217
Disturbances of sensation of smell and taste	350.6	neurological	54/406217
Other peripheral nerve disorders	351	neurological	12592/394067
Disorders of other cranial nerves	352	neurological	1393/394067
Trigeminal nerve disorders [CN5]	352.1	neurological	465/394067
Facial nerve disorders [CN7]	352.2	neurological	880/394067
Nerve root and plexus disorders	353	neurological	1139/394067
Nerve plexus lesions	353.1	neurological	114/394067
Nerve root lesions	353.2	neurological	57/394067
Hereditary and idiopathic peripheral neuropathy	356	neurological	152/406852
Inflammatory and toxic neuropathy	357	neurological	1368/406852
Myoneural disorders	358	neurological	213/406852
Myasthenia gravis	358.1	neurological	192/406852
Muscular dystrophies and other myopathies	359	neurological	470/406852
Muscular dystrophies	359.1	neurological	125/406852
Myopathy	359.2	neurological	359/406852
Disorders of the globe	360	sense organs	337/397761
Progressive myopia	360.2	sense organs	251/397761
Retinal detachments and defects	361	sense organs	3263/397761
Retinal detachment with retinal defect	361.1	sense organs	1392/397761
Retinoschisis and retinal cysts	361.2	sense organs	68/397761
Other retinal disorders	362	sense organs	3867/396859
Degeneration of macula and posterior pole of retina	362.2	sense organs	2191/396859
Macular degeneration (senile) of retina NOS	362.29	sense organs	2188/396859
Other nondiabetic retinopathy	362.3	sense organs	161/396859
Separation of retinal layers	362.31	sense organs	99/396859
Retinal vascular changes and abnomalities	362.4	sense organs	849/396859
Peripheral retinal degenerations	362.6	sense organs	183/396859
Hereditary retinal dystrophies	362.7	sense organs	83/396859
Retinal hemorrhage/ischemia	362.8	sense organs	116/396859
Chorioretinal inflammations, scars, and other disorders of choroid	363	sense organs	171/397761
Chorioretinal scars	363.3	sense organs	69/397761
Corneal opacity and other disorders of cornea	364	sense organs	732/397761
Corneal opacity	364.1	sense organs	91/397761
Corneal edema	364.2	sense organs	80/397761
Corneal degenerations	364.4	sense organs	208/397761
Keratoconus	364.41	sense organs	87/397761
Corneal dystrophy	364.5	sense organs	212/397761
Cornea replaced by transplant	364.9	sense organs	100/397761
Glaucoma	365	sense organs	4462/397761
Open-angle glaucoma	365.1	sense organs	1043/397761
Primary open angle glaucoma	365.11	sense organs	1037/397761
Primary angle-closure glaucoma	365.2	sense organs	705/397761
Cataract	366	sense organs	20352/388609
Nonsenile Cataract	366.1	sense organs	70/388609
Senile cataract	366.2	sense organs	8369/388609
Traumatic cataract	366.3	sense organs	102/388609
Disorders of refraction and accommodation; blindness and low vision	367	sense organs	2431/406530
Myopia	367.1	sense organs	1257/406530
Astigmatism	367.2	sense organs	190/406530
Hypermetropia	367.8	sense organs	253/406530
Blindness and low vision	367.9	sense organs	723/406530
Visual disturbances	368	sense organs	3307/405654
Amblyopia	368.1	sense organs	538/405654
Diplopia and disorders of binocular vision	368.2	sense organs	732/405654
Anisometropia	368.3	sense organs	155/405654
Visual field defects	368.4	sense organs	334/405654
Subjective visual disturbances	368.9	sense organs	615/405654
Infection of the eye	369	sense organs	560/399306
Eye infection, viral	369.2	sense organs	126/399306
Conjunctivitis, infectious	369.5	sense organs	213/399306
Keratitis	370	sense organs	297/399306
Corneal ulcer	370.1	sense organs	141/399306
Inflammation of the eye	371	sense organs	3174/399306
Uveitis, noninfectious or NOS	371.1	sense organs	486/399306
Inflammation of eyelids	371.3	sense organs	2396/399306
Disorders of conjunctiva	372	sense organs	765/399306
Other disorders of eyelids	374	sense organs	5726/399306
Ectropion or entropion	374.1	sense organs	1068/399306
Ptosis of eyelid	374.3	sense organs	1834/399306
Disorders of lacrimal system	375	sense organs	2218/401245
Epiphora	375.2	sense organs	899/401245
Disorders of the orbit	376	sense organs	86/401245
Disorders of optic nerve and visual pathways	377	sense organs	370/401245
Optic atrophy	377.1	sense organs	58/401245
Optic neuritis/neuropathy	377.3	sense organs	125/401245
Strabismus and other disorders of binocular eye movements	378	sense organs	1442/401245
Strabismus (not specified as paralytic)	378.1	sense organs	918/401245
Nystagmus and other irregular eye movements	378.2	sense organs	215/401245
Paralytic strabismus	378.5	sense organs	277/401245
Other disorders of eye	379	sense organs	3910/401245
Disorders of vitreous body	379.2	sense organs	1372/401245
Aphakia and other disorders of lens	379.3	sense organs	1825/401245
Anomalies of pupillary function	379.4	sense organs	71/401245
Disorders of iris and ciliary body	379.5	sense organs	405/401245
Pain, swelling or discharge of eye	379.9	sense organs	170/401245
Disorders of external ear	380	sense organs	1451/407510
Otitis externa	380.1	sense organs	524/407510
Impacted cerumen	380.4	sense organs	363/407510
Otitis media and Eustachian tube disorders	381	sense organs	2259/404888
Otitis media	381.1	sense organs	1824/404888
Suppurative and unspecified otitis media	381.11	sense organs	856/404888
Eustachian tube disorders	381.2	sense organs	193/404888
Mastoiditis & related conditions	381.3	sense organs	172/404888
Otorrhea	381.9	sense organs	281/404888
Otalgia	382	sense organs	309/404888
Otosclerosis	383	sense organs	310/404888
Other disorders of tympanic membrane	384	sense organs	1364/404888
Perforation of tympanic membrane	384.4	sense organs	1044/404888
Other disorders of middle ear and mastoid	385	sense organs	828/404888
Cholesteatoma	385.3	sense organs	608/404888
Tympanosclerosis and middle ear disease related to otitis media	385.5	sense organs	241/404888
Vertiginous syndromes and other disorders of vestibular system	386	sense organs	6134/402827
Meniere's disease	386.1	sense organs	578/402827
Peripheral or central vertigo	386.2	sense organs	380/402827
Labyrinthitis	386.3	sense organs	767/402827
Dizziness and giddiness (Light-headedness and vertigo)	386.9	sense organs	4611/402827
Other disorders of ear	388	sense organs	202/404562
Hearing loss	389	sense organs	4256/404562
Sensorineural hearing loss	389.1	sense organs	456/404562
Conductive hearing loss	389.2	sense organs	450/404562
Tinnitus	389.4	sense organs	515/404562
Rheumatic disease of the heart valves	394	circulatory system	4895/402421
Mitral valve disease	394.2	circulatory system	2985/402421
Aortic valve disease	394.3	circulatory system	1260/402421
Disease of tricuspid valve	394.7	circulatory system	1058/402421
Heart valve disorders	395	circulatory system	4239/402421
Nonrheumatic mitral valve disorders	395.1	circulatory system	2892/402421
Nonrheumatic aortic valve disorders	395.2	circulatory system	248/402421
Nonrheumatic tricuspid valve disorders	395.3	circulatory system	105/402421
Nonrheumatic pulmonary valve disorders	395.4	circulatory system	97/402421
Heart valve replaced	395.6	circulatory system	1499/402421
Abnormal heart sounds	396	circulatory system	1049/402421
Hypertension	401	circulatory system	77977/330366
Essential hypertension	401.1	circulatory system	77723/330366
Hypertensive heart and/or renal disease	401.2	circulatory system	1719/330366
Hypertensive heart disease	401.21	circulatory system	169/330366
Hypertensive chronic kidney disease	401.22	circulatory system	1548/330366
Other hypertensive complications	401.3	circulatory system	144/330366
Elevated blood pressure reading without diagnosis of hypertension	402	circulatory system	1487/330366
Ischemic Heart Disease	411	circulatory system	31355/377103
Unstable angina (intermediate coronary syndrome)	411.1	circulatory system	5181/377103
Myocardial infarction	411.2	circulatory system	11703/377103
Angina pectoris	411.3	circulatory system	16175/377103
Coronary atherosclerosis	411.4	circulatory system	20023/377103
Aneurysm and dissection of heart	411.41	circulatory system	698/377103
Other chronic ischemic heart disease, unspecified	411.8	circulatory system	14921/377103
Other acute and subacute forms of ischemic heart disease	411.9	circulatory system	1169/377103
Other forms of chronic heart disease	414	circulatory system	1796/377103
ASCVD	414.2	circulatory system	66/377103
Pulmonary heart disease	415	circulatory system	4257/402375
Acute pulmonary heart disease	415.1	circulatory system	75/402375
Pulmonary embolism and infarction, acute	415.11	circulatory system	75/402375
Chronic pulmonary heart disease	415.2	circulatory system	590/402375
Primary pulmonary hypertension	415.21	circulatory system	446/402375
Cardiomegaly	416	circulatory system	2573/402375
Nonspecific chest pain	418	circulatory system	31429/377532
Precordial pain	418.1	circulatory system	3582/377532
Carditis	420	circulatory system	2020/405779
Myocarditis	420.1	circulatory system	106/405779
Pericarditis	420.2	circulatory system	1273/405779
Acute pericarditis	420.21	circulatory system	220/405779
Endocarditis	420.3	circulatory system	686/405779
Cardiomyopathy	425	circulatory system	1247/405779
Primary/intrinsic cardiomyopathies	425.1	circulatory system	1208/405779
Hypertrophic obstructive cardiomyopathy	425.11	circulatory system	131/405779
Other hypertrophic cardiomyopathy	425.12	circulatory system	163/405779
Other cardiomyopathy	425.8	circulatory system	58/405779
Cardiac conduction disorders	426	circulatory system	6959/380919
Atrioventricular [AV] block	426.2	circulatory system	2125/380919
First degree AV block	426.21	circulatory system	988/380919
Second degree AV block	426.23	circulatory system	453/380919
Atrioventricular block, complete	426.24	circulatory system	587/380919
Other heart block	426.25	circulatory system	133/380919
Bundle branch block	426.3	circulatory system	3353/380919
Right bundle branch block	426.31	circulatory system	1498/380919
Left bundle branch block	426.32	circulatory system	1757/380919
Anomalous atrioventricular excitation	426.4	circulatory system	233/380919
Other cardiac conduction disorders	426.8	circulatory system	59/380919
Cardiac pacemaker/device in situ	426.9	circulatory system	2487/380919
Cardiac pacemaker in situ	426.91	circulatory system	2283/380919
Cardiac dysrhythmias	427	circulatory system	24681/380919
Paroxysmal tachycardia, unspecified	427.1	circulatory system	3225/380919
Paroxysmal supraventricular tachycardia	427.11	circulatory system	2359/380919
Paroxysmal ventricular tachycardia	427.12	circulatory system	938/380919
Atrial fibrillation and flutter	427.2	circulatory system	14820/380919
Other specified cardiac dysrhythmias	427.3	circulatory system	3236/380919
Cardiac arrest and ventricular fibrillation	427.4	circulatory system	1137/380919
Ventricular fibrillation and flutter	427.41	circulatory system	333/380919
Cardiac arrest	427.42	circulatory system	927/380919
Arrhythmia (cardiac) NOS	427.5	circulatory system	922/380919
Premature beats	427.6	circulatory system	536/380919
Supraventricular premature beats	427.61	circulatory system	117/380919
Tachycardia NOS	427.7	circulatory system	2193/380919
Sinoatrial node dysfunction (Bradycardia)	427.8	circulatory system	403/380919
Palpitations	427.9	circulatory system	3832/380919
Congestive heart failure; nonhypertensive	428	circulatory system	5415/402834
Congestive heart failure (CHF) NOS	428.1	circulatory system	2031/402834
Heart failure NOS	428.2	circulatory system	4269/402834
Ill-defined descriptions and complications of heart disease	429	circulatory system	796/402834
Heart transplant/surgery	429.1	circulatory system	64/402834
Abnormal function study of cardiovascular system	429.2	circulatory system	524/402834
Symptoms involving cardiovascular system	429.3	circulatory system	198/402834
Intracranial hemorrhage	430	circulatory system	1796/399017
Subarachnoid hemorrhage	430.1	circulatory system	812/399017
Intracerebral hemorrhage	430.2	circulatory system	700/399017
Subdural hemorrhage	430.3	circulatory system	259/399017
Cerebrovascular disease	433	circulatory system	8742/399017
Occlusion and stenosis of precerebral arteries	433.1	circulatory system	1185/399017
Cerebral atherosclerosis	433.12	circulatory system	224/399017
Occlusion of cerebral arteries	433.2	circulatory system	4134/399017
Cerebral artery occlusion, with cerebral infarction	433.21	circulatory system	1501/399017
Cerebral ischemia	433.3	circulatory system	2920/399017
Transient cerebral ischemia	433.31	circulatory system	2146/399017
Cerebral aneurysm	433.5	circulatory system	383/399017
Late effects of cerebrovascular disease	433.8	circulatory system	1263/399017
Atherosclerosis	440	circulatory system	1324/400595
Atherosclerosis of renal artery	440.1	circulatory system	113/400595
Atherosclerosis of the extremities	440.2	circulatory system	811/400595
Atherosclerosis of aorta	440.9	circulatory system	282/400595
Vascular insufficiency of intestine	441	circulatory system	576/400595
Acute vascular insufficiency of intestine	441.1	circulatory system	264/400595
Other aneurysm	442	circulatory system	1808/400595
Aortic aneurysm	442.1	circulatory system	1374/400595
Abdominal aortic aneurysm	442.11	circulatory system	903/400595
Aneurysm of iliac artery	442.2	circulatory system	98/400595
Aneurysm of artery of lower extremity	442.3	circulatory system	169/400595
Arterial dissection	442.4	circulatory system	55/400595
Aneurysm of other specified artery	442.8	circulatory system	200/400595
Peripheral vascular disease	443	circulatory system	3927/400595
Raynaud's syndrome	443.1	circulatory system	1148/400595
Peripheral angiopathy in diseases classified elsewhere	443.7	circulatory system	385/400595
Peripheral vascular disease, unspecified	443.9	circulatory system	2566/400595
Arterial embolism and thrombosis	444	circulatory system	921/400595
Arterial embolism and thrombosis of lower extremity artery	444.1	circulatory system	557/400595
Polyarteritis nodosa and allied conditions	446	circulatory system	828/400595
Wegener's granulomatosis	446.4	circulatory system	186/400595
Giant cell arteritis	446.5	circulatory system	388/400595
Arteritis NOS	446.9	circulatory system	237/400595
Other disorders of arteries and arterioles	447	circulatory system	1333/400595
Stricture of artery	447.1	circulatory system	873/400595
Disease of capillaries	448	circulatory system	144/400595
Noninfectious disorders of lymphatic channels	450	circulatory system	705/408256
Phlebitis and thrombophlebitis	451	circulatory system	3900/369592
Phlebitis and thrombophlebitis of lower extremities	451.2	circulatory system	3587/369592
Other venous embolism and thrombosis	452	circulatory system	558/369592
Varicose veins	454	circulatory system	12172/369592
Varicose veins of lower extremity	454.1	circulatory system	11697/369592
Varicose veins of lower extremity, symptomtic	454.11	circulatory system	633/369592
Hemorrhoids	455	circulatory system	23896/369592
Chronic venous insufficiency [CVI]	456	circulatory system	188/369592
Encounter for long-term (current) use of anticoagulants, antithrombotics, aspirin	457	circulatory system	97/369592
Hypotension	458	circulatory system	5827/387905
Orthostatic hypotension	458.1	circulatory system	1347/387905
Iatrogenic hypotension	458.2	circulatory system	235/387905
Hypotension NOS	458.9	circulatory system	3518/387905
Other disorders of circulatory system	459	circulatory system	16544/387905
Hemorrhage NOS	459.1	circulatory system	99/387905
Circulatory disease NEC	459.9	circulatory system	16366/387905
Acute sinusitis	464	respiratory	196/406447
Acute upper respiratory infections of multiple or unspecified sites	465	respiratory	2335/406447
Acute pharyngitis	465.2	respiratory	870/406447
Acute laryngitis and tracheitis	465.4	respiratory	166/406447
Septal Deviations/Turbinate Hypertrophy	470	respiratory	4939/390045
Nasal polyps	471	respiratory	3311/390045
Chronic pharyngitis and nasopharyngitis	472	respiratory	966/390045
Diseases of the larynx and vocal cords	473	respiratory	2630/390045
Chronic laryngitis	473.1	respiratory	104/390045
Paralysis/spasm of vocal cords or larynx	473.3	respiratory	266/390045
Voice disturbance	473.4	respiratory	1086/390045
Acute and chronic tonsillitis	474	respiratory	2013/390045
Acute tonsillitis	474.1	respiratory	614/390045
Chronic tonsillitis and adenoiditis	474.2	respiratory	1126/390045
Chronic sinusitis	475	respiratory	2602/390045
Allergic rhinitis	476	respiratory	1060/390045
Epistaxis or throat hemorrhage	477	respiratory	2456/390045
Throat pain	478	respiratory	380/390045
Other upper respiratory disease	479	respiratory	4101/390045
Pneumonia	480	respiratory	10059/398538
Bacterial pneumonia	480.1	respiratory	6710/398538
Pneumococcal pneumonia	480.11	respiratory	5951/398538
Pseudomonal pneumonia	480.12	respiratory	91/398538
Viral pneumonia	480.2	respiratory	71/398538
Pneumonia due to fungus (mycoses)	480.3	respiratory	98/398538
Bronchopneumonia and lung abscess	480.5	respiratory	375/398538
Influenza	481	respiratory	328/398538
Acute bronchitis and bronchiolitis	483	respiratory	194/398538
Asthma	495	respiratory	26332/375505
Asthma with exacerbation	495.2	respiratory	252/375505
Chronic airway obstruction	496	respiratory	10502/375505
Emphysema	496.1	respiratory	1727/375505
Chronic bronchitis	496.2	respiratory	2934/375505
Obstructive chronic bronchitis	496.21	respiratory	2698/375505
Bronchiectasis	496.3	respiratory	1882/375505
Bronchitis	497	respiratory	631/375505
Lung disease due to external agents	500	respiratory	402/397411
Extrinsic allergic alveolitis	500.1	respiratory	79/397411
Pneumoconiosis	500.2	respiratory	234/397411
Pneumonitis due to inhalation of food or vomitus	501	respiratory	586/397411
Postinflammatory pulmonary fibrosis	502	respiratory	887/397411
Pulmonary congestion and hypostasis	503	respiratory	459/397411
Other alveolar and parietoalveolar pneumonopathy	504	respiratory	300/397411
Other pulmonary inflamation or edema	505	respiratory	61/397411
Empyema and pneumothorax	506	respiratory	1174/397411
Pleurisy; pleural effusion	507	respiratory	6448/397411
Pulmonary collapse; interstitial and compensatory emphysema	508	respiratory	2005/397411
Respiratory failure, insufficiency, arrest	509	respiratory	2565/397411
Respiratory failure	509.1	respiratory	2018/397411
Respiratory insufficiency	509.2	respiratory	1749/397411
Respiratory arrest	509.5	respiratory	124/397411
Dependence on respirator [Ventilator] or supplemental oxygen	509.8	respiratory	391/397411
Other diseases of lung	510	respiratory	781/408180
Other symptoms of respiratory system	512	respiratory	9128/399833
Wheezing	512.1	respiratory	221/399833
Painful respiration	512.2	respiratory	209/399833
Shortness of breath	512.7	respiratory	5884/399833
Cough	512.8	respiratory	2884/399833
Other dyspnea	512.9	respiratory	912/399833
Respiratory abnormalities	513	respiratory	611/408350
Hypoventilation	513.3	respiratory	82/408350
Hyperventilation	513.4	respiratory	277/408350
Disorders of diaphragm	513.8	respiratory	153/408350
Abnormal findings examination of lungs	514	respiratory	2500/406461
Abnormal sputum	516	respiratory	2167/406794
Hemoptysis	516.1	respiratory	2073/406794
Other diseases of respiratory system, not elsewhere classified	519	respiratory	9436/399525
Respiratory complications	519.2	respiratory	296/399525
Other diseases of respiratory system, NEC	519.8	respiratory	8844/399525
Symptoms involving respiratory system and other chest symptoms	519.9	respiratory	308/399525
Disorders of tooth development	520	digestive	2449/398136
Hereditary disturbances in tooth structure	520.1	digestive	53/398136
Disturbances in tooth eruption	520.2	digestive	2364/398136
Diseases of hard tissues of teeth	521	digestive	3091/398136
Dental caries	521.1	digestive	3051/398136
Diseases of pulp and periapical tissues	522	digestive	1795/398136
Periapical abscess	522.5	digestive	1177/398136
Gingival and periodontal diseases	523	digestive	1742/398136
Gingivitis	523.1	digestive	114/398136
Periodontitis (acute or chronic)	523.3	digestive	1222/398136
Acute periodontitis	523.31	digestive	668/398136
Chronic periodontitis	523.32	digestive	561/398136
Dentofacial anomalies, including malocclusion	524	digestive	345/398136
Anomalies of tooth position/malocclusion	524.3	digestive	305/398136
Other diseases of the teeth and supporting structures	525	digestive	2689/398136
Atrophy of edentulous alveolar ridge	525.2	digestive	73/398136
Diseases of the jaws	526	digestive	960/398136
Cysts of the jaws	526.1	digestive	329/398136
Anomalies of jaw size/symmetry	526.3	digestive	61/398136
Temporomandibular joint disorders	526.4	digestive	241/398136
Temporomandibular joint disorder, unspecified	526.41	digestive	234/398136
Inflammatory conditions of jaw	526.5	digestive	110/398136
Jaw disease NOS	526.9	digestive	234/398136
Diseases of the salivary glands	527	digestive	710/403323
Hypertrophy of salivary gland	527.1	digestive	84/403323
Sialoadenitis	527.2	digestive	366/403323
Disturbance of salivary secretion	527.7	digestive	63/403323
Other specified diseases of the salivary glands	527.8	digestive	120/403323
Diseases of the oral soft tissues, excluding lesions specific for gingiva and tongue	528	digestive	3939/403323
Stomatitis and mucositis	528.1	digestive	472/403323
Stomatitis and mucositis (ulcerative)	528.11	digestive	392/403323
Oral aphthae	528.12	digestive	85/403323
Cellulitis and abscess of oral soft tissues	528.3	digestive	181/403323
Cysts of oral soft tissues	528.4	digestive	125/403323
Cyst of the salivary gland	528.41	digestive	94/403323
Diseases of lips	528.5	digestive	684/403323
Leukoplakia of oral mucosa	528.6	digestive	308/403323
Sialolithiasis	528.7	digestive	314/403323
Diseases and other conditions of the tongue	529	digestive	1236/403323
Glossitis	529.1	digestive	300/403323
Diseases of esophagus	530	digestive	35852/369275
Esophagitis, GERD and related diseases	530.1	digestive	32108/369275
GERD	530.11	digestive	14223/369275
Ulcer of esophagus	530.12	digestive	5243/369275
Reflux esophagitis	530.14	digestive	10551/369275
Esophageal bleeding (varices/hemorrhage)	530.2	digestive	1672/369275
Stricture and stenosis of esophagus	530.3	digestive	1874/369275
Disorders of esophageal motility	530.5	digestive	639/369275
Diverticulum of esophagus, acquired	530.6	digestive	153/369275
Gastroesophageal laceration-hemorrhage syndrome	530.7	digestive	343/369275
Heartburn	530.9	digestive	2100/369275
Peptic ulcer (excl. esophageal)	531	digestive	7436/401525
Hemorrhage from gastrointestinal ulcer	531.1	digestive	617/401525
Gastric ulcer	531.2	digestive	4109/401525
Duodenal ulcer	531.3	digestive	3002/401525
Peptic ulcer, site unspecified	531.4	digestive	425/401525
Dysphagia	532	digestive	6482/369275
Gastritis and duodenitis	535	digestive	28941/378124
Acute gastritis	535.1	digestive	1184/378124
Atrophic gastritis	535.2	digestive	370/378124
Duodenitis	535.6	digestive	7655/378124
Other specified gastritis	535.8	digestive	8147/378124
Gastritis and duodenitis, NOS	535.9	digestive	120/378124
Disorders of function of stomach	536	digestive	268/378124
Dyspepsia and other specified disorders of function of stomach	536.8	digestive	259/378124
Other disorders of stomach and duodenum	537	digestive	3404/378124
Appendiceal conditions	540	digestive	3409/405552
Appendicitis	540.1	digestive	3217/405552
Acute appendicitis	540.11	digestive	2608/405552
Abdominal hernia	550	digestive	47344/361617
Inguinal hernia	550.1	digestive	15995/361617
Diaphragmatic hernia	550.2	digestive	27126/361617
Femoral hernia	550.3	digestive	651/361617
Umbilical hernia	550.4	digestive	3727/361617
Ventral hernia	550.5	digestive	3448/361617
Inflammatory bowel disease and other gastroenteritis and colitis	555	digestive	4528/334783
Regional enteritis	555.1	digestive	1743/334783
Ulcerative colitis	555.2	digestive	3195/334783
Ulcerative colitis (chronic)	555.21	digestive	539/334783
Ulceration of the lower GI tract	556	digestive	1063/334783
Ulceration of intestine	556.1	digestive	674/334783
Intestinal malabsorption (non-celiac)	557	digestive	2103/334783
Celiac disease	557.1	digestive	1855/334783
Noninfectious gastroenteritis	558	digestive	15747/334783
Ileostomy status	559	digestive	1660/334783
Intestinal obstruction without mention of hernia	560	digestive	3994/334783
Paralytic ileus	560.1	digestive	522/334783
Impaction of intestine	560.2	digestive	267/334783
Peritoneal or intestinal adhesions	560.3	digestive	832/334783
Other intestinal obstruction	560.4	digestive	3346/334783
Symptoms involving digestive system	561	digestive	15977/334783
Diarrhea	561.1	digestive	465/334783
Flatulence	561.2	digestive	1689/334783
Diverticulosis and diverticulitis	562	digestive	27311/334783
Diverticulosis	562.1	digestive	27268/334783
Constipation	563	digestive	10442/334783
Functional digestive disorders	564	digestive	22138/334783
Irritable Bowel Syndrome	564.1	digestive	5548/334783
Abnormal findings on exam of gastrointestinal tract/ abdominal area	564.8	digestive	1650/334783
Personal history of diseases of digestive system	564.9	digestive	15392/334783
Anal and rectal conditions	565	digestive	14997/387338
Anal and rectal polyp	565.1	digestive	7408/387338
Peritonitis and retroperitoneal infections	567	digestive	887/387338
Other disorders of peritoneum	568	digestive	3308/387338
Peritoneal adhesions (postoperative) (postinfection)	568.1	digestive	3108/387338
Other disorders of intestine	569	digestive	4200/387338
Toxic gastroenteritis and colitis	569.1	digestive	149/387338
Gastrointestinal complications	569.2	digestive	486/387338
Chronic liver disease and cirrhosis	571	digestive	2895/400055
Other chronic nonalcoholic liver disease	571.5	digestive	1664/400055
Cirrhosis of liver without mention of alcohol	571.51	digestive	114/400055
Primary biliary cirrhosis	571.6	digestive	254/400055
Liver abscess and sequelae of chronic liver disease	571.8	digestive	942/400055
Portal hypertension	571.81	digestive	529/400055
Ascites (non malignant)	572	digestive	1547/400055
Other disorders of liver	573	digestive	5847/400055
Liver replaced by transplant	573.2	digestive	96/400055
Hepatomegaly	573.3	digestive	297/400055
Jaundice (not of newborn)	573.5	digestive	897/400055
Abnormal results of function study of liver	573.7	digestive	3479/400055
Abnormal serum enzyme levels	573.9	digestive	209/400055
Cholelithiasis and cholecystitis	574	digestive	16225/391307
Cholelithiasis	574.1	digestive	13777/391307
Cholelithiasis with acute cholecystitis	574.11	digestive	1513/391307
Cholelithiasis with other cholecystitis	574.12	digestive	5472/391307
Calculus of bile duct	574.2	digestive	2634/391307
Cholecystitis without cholelithiasis	574.3	digestive	2761/391307
Other biliary tract disease	575	digestive	3892/391307
Cholangitis	575.1	digestive	477/391307
Obstruction of bile duct	575.2	digestive	777/391307
Cholesterolosis of gallbladder	575.6	digestive	458/391307
Other disorders of gallbladder	575.7	digestive	1412/391307
Other disorders of biliary tract	575.8	digestive	1040/391307
Nonspecific abnormal findings on radiological and other examination of biliary tract	575.9	digestive	349/391307
Diseases of pancreas	577	digestive	2690/406271
Acute pancreatitis	577.1	digestive	1986/406271
Chronic pancreatitis	577.2	digestive	514/406271
Cyst and pseudocyst of pancreas	577.3	digestive	364/406271
Gastrointestinal hemorrhage	578	digestive	21137/385157
Hematemesis	578.1	digestive	1961/385157
Blood in stool	578.2	digestive	2639/385157
Hemorrhage of rectum and anus	578.8	digestive	13222/385157
Hemorrhage of gastrointestinal tract	578.9	digestive	5229/385157
Other symptoms involving abdomen and pelvis	579	digestive	3195/385157
Splenomegaly	579.2	digestive	426/385157
Nonspecific abnormal findings in stool contents	579.8	digestive	1659/385157
Nephritis; nephrosis; renal sclerosis	580	genitourinary	1522/397602
Glomerulonephritis	580.1	genitourinary	1033/397602
Proliferative glomerulonephritis	580.11	genitourinary	79/397602
Non-proliferative glomerulonephritis	580.12	genitourinary	136/397602
Chronic glomerulonephritis, NOS	580.14	genitourinary	845/397602
Nephrotic syndrome without mention of glomerulonephritis	580.2	genitourinary	469/397602
Nephritis and nephropathy without mention of glomerulonephritis	580.3	genitourinary	252/397602
Nephritis and nephropathy with pathological lesion	580.32	genitourinary	252/397602
Renal failure	585	genitourinary	6985/397602
Acute renal failure	585.1	genitourinary	4521/397602
Renal failure NOS	585.2	genitourinary	1412/397602
Chronic renal failure [CKD]	585.3	genitourinary	2629/397602
Renal dialysis	585.31	genitourinary	495/397602
Other disorders of the kidney and ureters	586	genitourinary	3362/397602
Anatomical abnormatilies of kidney and ureters	586.1	genitourinary	213/397602
Small kidney	586.11	genitourinary	178/397602
Cyst of kidney, acquired	586.2	genitourinary	1260/397602
Vascular disorders of kidney/hypertrophy	586.3	genitourinary	77/397602
Stricture/obstruction of ureter	586.4	genitourinary	913/397602
Kidney replaced by transpant	587	genitourinary	369/397602
Disorders resulting from impaired renal function	588	genitourinary	98/397602
Abnormal results of function study of kidney	589	genitourinary	117/397602
Pyelonephritis	590	genitourinary	1324/379936
Urinary tract infection	591	genitourinary	12491/379936
Cystitis and urethritis	592	genitourinary	3088/379936
Cystitis	592.1	genitourinary	2948/379936
Acute cystitis	592.11	genitourinary	138/379936
Chronic cystitis	592.12	genitourinary	892/379936
Chronic interstitial cystitis	592.13	genitourinary	249/379936
Urethritis and urethral syndrome	592.2	genitourinary	167/379936
Hematuria	593	genitourinary	16409/379936
Urinary calculus	594	genitourinary	6643/401005
Calculus of kidney	594.1	genitourinary	3191/401005
Calculus of lower urinary tract	594.2	genitourinary	778/401005
Calculus of ureter	594.3	genitourinary	2417/401005
Renal colic	594.8	genitourinary	2055/401005
Hydronephrosis	595	genitourinary	1951/401005
Other disorders of bladder	596	genitourinary	9933/394699
Bladder neck obstruction	596.1	genitourinary	1980/394699
Functional disorders of bladder	596.5	genitourinary	1664/394699
Other disorders of urethra and urinary tract	597	genitourinary	4069/394699
Urethral stricture (not specified as infectious)	597.1	genitourinary	3331/394699
Urinary complications NEC	597.2	genitourinary	78/394699
Abnormal findings on examination of urine	598	genitourinary	3547/405414
Other nonspecific findings on examination of urine	598.9	genitourinary	304/405414
Other symptoms/disorders or the urinary system	599	genitourinary	24031/384930
Urinary obstruction	599.1	genitourinary	164/384930
Retention of urine	599.2	genitourinary	6755/384930
Dysuria	599.3	genitourinary	1199/384930
Urinary incontinence	599.4	genitourinary	8856/384930
Frequency of urination and polyuria	599.5	genitourinary	4037/384930
Oliguria and anuria	599.6	genitourinary	107/384930
Other symptoms involving urinary system	599.8	genitourinary	89/384930
Other abnormality of urination	599.9	genitourinary	1926/384930
Orchitis and epididymitis	601.3	genitourinary	59/390296
Other disorders of male genital organs	608	genitourinary	2833/389094
Male infertility and abnormal spermatozoa	609	genitourinary	236/389094
Infertility, male	609.1	genitourinary	67/389094
Benign mammary dysplasias	610	genitourinary	3379/401746
Cystic mastopathy	610.1	genitourinary	928/401746
Fibroadenosis of breast	610.2	genitourinary	306/401746
Fibrosclerosis of breast	610.3	genitourinary	302/401746
Benign neoplasm of breast	610.4	genitourinary	1553/401746
Other specified benign mammary dysplasias	610.8	genitourinary	696/401746
Abnormal findings on mammogram or breast exam	611	genitourinary	1580/401746
Abnormal mammogram	611.1	genitourinary	57/401746
Lump or mass in breast	611.3	genitourinary	1525/401746
Breast conditions, congenital or relating to hormones	612	genitourinary	942/401746
Hypertrophy of breast (Gynecomastia)	612.2	genitourinary	854/401746
Congenital anomalies of breast	612.3	genitourinary	78/401746
Other nonmalignant breast conditions	613	genitourinary	1983/406978
Inflammatory disease of breast	613.1	genitourinary	723/406978
Mastodynia	613.5	genitourinary	77/406978
Other signs and symptoms in breast	613.7	genitourinary	704/406978
Other specified disorders of breast	613.8	genitourinary	328/406978
Breast disorder NOS	613.9	genitourinary	207/406978
Inflammatory diseases of female pelvic organs	614	genitourinary	6204/399757
Pelvic peritoneal adhesions, female (postoperative) (postinfection)	614.1	genitourinary	2546/399757
Pelvic inflammatory disease (PID)	614.3	genitourinary	936/399757
Acute inflammatory pelvic disease	614.31	genitourinary	61/399757
Chronic inflammatory pelvic disease	614.32	genitourinary	423/399757
Pelvic inflammatory disease, NOS	614.33	genitourinary	352/399757
Inflammatory diseases of uterus, except cervix	614.4	genitourinary	278/399757
Inflammatory disease of cervix, vagina, and vulva	614.5	genitourinary	2864/399757
Cervicitis and endocervicitis	614.51	genitourinary	1323/399757
Vaginitis and vulvovaginitis	614.52	genitourinary	428/399757
Cyst or abscess of Bartholin's gland	614.53	genitourinary	758/399757
Abscess or ulceration of vulva	614.54	genitourinary	274/399757
Endometriosis	615	genitourinary	4053/399757
Disorders secondary to childbirth, surgery, trauma	617	injuries & poisonings	305/396730
Genital prolapse	618	genitourinary	11966/396730
Prolapse of vaginal walls	618.1	genitourinary	7462/396730
Uterine/Uterovaginal prolapse	618.2	genitourinary	5428/396730
Prolapse of vaginal vault after hysterectomy	618.5	genitourinary	513/396730
Vaginal enterocele, congenital or acquired	618.6	genitourinary	681/396730
Noninflammatory female genital disorders	619	genitourinary	9332/399629
Noninflammatory disorders of ovary, fallopian tube, and broad ligament	619.1	genitourinary	730/399629
Disorders of uterus, NEC	619.2	genitourinary	3336/399629
Noninflammatory disorders of cervix	619.3	genitourinary	2884/399629
Noninflammatory disorders of vagina	619.4	genitourinary	1776/399629
Noninflammatory disorders of vulva and perineum	619.5	genitourinary	1355/399629
Dysplasia of female genital organs	620	genitourinary	72/396384
Endometrial hyperplasia	621	genitourinary	1133/396384
Polyp of female genital organs	622	genitourinary	10881/396384
Polyp of corpus uteri	622.1	genitourinary	7910/396384
Mucous polyp of cervix	622.2	genitourinary	3450/396384
Hypertrophy of female genital organs	623	genitourinary	1275/396384
Symptoms involving female genital tract	624	genitourinary	6688/399509
Dystrophy of female genital tract	624.1	genitourinary	238/399509
Atrophy of female genital tract	624.2	genitourinary	442/399509
stress incontinence, female	624.9	genitourinary	5924/399509
Pain and other symptoms associated with female genital organs	625	genitourinary	3003/399509
Dyspareunia	625.1	genitourinary	1192/399509
Disorders of menstruation and other abnormal bleeding from female genital tract	626	genitourinary	18580/377857
Irregular menstrual cycle/bleeding	626.1	genitourinary	15880/377857
Absent or infrequent menstruation	626.11	genitourinary	144/377857
Excessive or frequent menstruation	626.12	genitourinary	9820/377857
Irregular menstrual cycle	626.13	genitourinary	1989/377857
Irregular menstrual bleeding	626.14	genitourinary	3817/377857
Dysmenorrhea	626.2	genitourinary	1787/377857
Premenstrual tension syndromes	626.4	genitourinary	159/377857
Infertility, female	626.8	genitourinary	1370/377857
Menopausal and postmenopausal disorders	627	genitourinary	10699/377857
Postmenopausal bleeding	627.1	genitourinary	9109/377857
Symptomatic menopause	627.2	genitourinary	186/377857
Postmenopausal atrophic vaginitis	627.3	genitourinary	1115/377857
Premenopausal menorrhagia	627.4	genitourinary	311/377857
Ovarian cyst	628	genitourinary	4777/377857
Miscarriage; stillbirth	634	pregnancy complications	5463/400946
Missed abortion/Hydatidiform mole	634.1	pregnancy complications	1251/400946
Ectopic pregnancy	634.3	pregnancy complications	331/400946
Hemorrhage during pregnancy; childbirth and postpartum	635	pregnancy complications	2005/400946
Antepartum hemorrhage, abruptio placentae, and placenta previa	635.2	pregnancy complications	866/400946
Placenta previa and abruptio placenta	635.3	pregnancy complications	1274/400946
Early or threatened labor; hemorrhage in early pregnancy	636	pregnancy complications	2558/400946
Early onset of delivery	636.2	pregnancy complications	617/400946
Hemorrhage in early pregnancy	636.3	pregnancy complications	1083/400946
Other high-risk pregnancy	638	pregnancy complications	70/400912
Hypertension complicating pregnancy, childbirth, and the puerperium	642	pregnancy complications	1114/407847
Preeclampsia and eclampsia	642.1	pregnancy complications	307/407847
Excessive vomiting in pregnancy	643	pregnancy complications	230/408731
Hyperemesis gravidarum	643.1	pregnancy complications	153/408731
Late pregnancy and failed induction	645	pregnancy complications	1256/407705
Other complications of pregnancy NEC	646	pregnancy complications	2235/406726
Infectious and parasitic complications affecting pregnancy	647	pregnancy complications	381/408580
Infections of genitourinary tract during pregnancy	647.1	pregnancy complications	275/408580
Other conditions or status of the mother complicating pregnancy, childbirth, or the puerperium	649	pregnancy complications	299/408662
Diabetes or abnormal glucose tolerance complicating pregnancy	649.1	pregnancy complications	193/408662
Normal delivery	650	pregnancy complications	1928/407033
Multiple gestation	651	pregnancy complications	347/408614
Malposition and malpresentation of fetus or obstruction	652	digestive	1720/405994
Problems associated with amniotic cavity and membranes	653	pregnancy complications	1404/405994
Other and unspecified complications of birth; puerperium affecting management of mother	654	pregnancy complications	146/405994
Known or suspected fetal abnormality affecting management of mother	655	pregnancy complications	4325/404636
Other perinatal conditions of fetus or newborn	656	pregnancy complications	110/408851
Fetal distress and abnormal forces of labor	661	pregnancy complications	2272/401037
Umbilical cord complications during labor and delivery	663	pregnancy complications	533/401037
Obstetrical/birth trauma	665	pregnancy complications	5335/401037
Complications of labor and delivery NEC	669	pregnancy complications	2559/401037
Venous/cerebrovascular complications embolism in pregnancy and the puerperium	671	pregnancy complications	164/408481
Other complications of the puerperium NEC	674	pregnancy complications	262/408481
Other disorders of the breast associated with childbirth and disorders of lactation	676	pregnancy complications	63/408481
Complications of in utero procedures	679	injuries & poisonings	53/408908
Superficial cellulitis and abscess	681	dermatologic	7451/397635
Cellulitis and abscess of fingers/toes	681.1	dermatologic	566/397635
Cellulitis and abscess of face/neck	681.2	dermatologic	524/397635
Cellulitis and abscess of arm/hand	681.3	dermatologic	5539/397635
Cellulitis and abscess of leg, except foot	681.5	dermatologic	5547/397635
Cellulitis and abscess of foot, toe	681.6	dermatologic	5502/397635
Cellulitis and abscess of trunk	681.7	dermatologic	602/397635
Other local infections of skin and subcutaneous tissue	686	dermatologic	4520/397635
Carbuncle and furuncle	686.1	dermatologic	2302/397635
Pilonidal cyst	686.3	dermatologic	587/397635
Pyogenic granuloma	686.4	dermatologic	362/397635
Symptoms affecting skin	687	dermatologic	5554/403407
Rash and other nonspecific skin eruption	687.1	dermatologic	2157/403407
Localized superficial swelling, mass, or lump	687.2	symptoms	284/403407
Changes in skin texture	687.3	dermatologic	108/403407
Disturbance of skin sensation	687.4	dermatologic	2900/403407
Disorder of skin and subcutaneous tissue NOS	689	dermatologic	5782/403179
Erythematosquamous dermatosis	690	dermatologic	72/402672
Seborrheic dermatitis	690.1	dermatologic	53/402672
Congenital anomalies of skin	691	dermatologic	120/402672
Dyschromia and Vitiligo	694	dermatologic	987/402672
Vitiligo	694.1	dermatologic	60/402672
Other dyschromia	694.2	dermatologic	783/402672
Vascular disorders of skin	694.3	dermatologic	117/402672
Erythematous conditions	695	dermatologic	2420/402672
Toxic erythema	695.1	dermatologic	109/402672
Bullous dermatoses	695.2	dermatologic	141/402672
Dermatitis herpetiformis	695.21	dermatologic	57/402672
Pemphigus and pemphigoid	695.22	dermatologic	75/402672
Rosacea	695.3	dermatologic	310/402672
Lupus (localized and systemic)	695.4	dermatologic	418/401365
Cutaneous lupus erythematosus	695.41	dermatologic	129/401365
Systemic lupus erythematosus	695.42	dermatologic	342/401365
Prurigo and Lichen	695.7	dermatologic	779/402672
Other specified erythematous conditions	695.8	dermatologic	244/402672
Erythema nodosum	695.81	dermatologic	76/402672
Unspecified erythematous condition	695.9	dermatologic	468/402672
Psoriasis and related disorders	696	dermatologic	2293/398199
Psoriasis	696.4	dermatologic	2237/398199
Psoriasis vulgaris	696.41	dermatologic	1684/398199
Psoriatic arthropathy	696.42	dermatologic	708/398199
Sarcoidosis	697	dermatologic	548/402672
Pruritus and related conditions	698	dermatologic	783/408178
Corns and callosities	700	dermatologic	293/403875
Other hypertrophic and atrophic conditions of skin	701	dermatologic	4804/403875
Keratoderma, acquired	701.1	dermatologic	87/403875
Scar conditions and fibrosis of skin	701.2	dermatologic	2356/403875
Circumscribed scleroderma	701.3	dermatologic	61/403875
Keloid scar	701.4	dermatologic	216/403875
Abnormal granulation tissue	701.5	dermatologic	457/403875
Acquired acanthosis nigricans	701.6	dermatologic	102/403875
Degenerative skin conditions and other dermatoses	702	dermatologic	5522/398746
Actinic keratosis	702.1	dermatologic	2594/403439
Seborrheic keratosis	702.2	dermatologic	3092/403439
Diseases of nail, NOS	703	dermatologic	1287/402357
Ingrowing nail	703.1	dermatologic	970/402357
Diseases of hair and hair follicles	704	dermatologic	5344/402357
Alopecia	704.1	dermatologic	127/402357
Other specified diseases of hair and hair follicles	704.8	dermatologic	76/402357
Disorders of sweat glands	705	dermatologic	817/399255
Hidradenitis	705.3	dermatologic	187/399255
Hyperhidrosis	705.8	dermatologic	592/399255
Diseases of sebaceous glands	706	dermatologic	8948/399255
Acne	706.1	dermatologic	78/399255
Sebaceous cyst	706.2	dermatologic	8876/399255
Chronic ulcer of skin	707	dermatologic	1988/406973
Decubitus ulcer	707.1	dermatologic	913/406973
Diffuse diseases of connective tissue	709	dermatologic	3463/399404
Sicca syndrome	709.2	dermatologic	513/399404
Systemic sclerosis	709.3	dermatologic	175/399404
Other specified diffuse diseases of connective tissue	709.6	dermatologic	64/399404
Unspecified diffuse connective tissue disease	709.7	dermatologic	2720/399404
Osteomyelitis, periostitis, and other infections involving bone	710	musculoskeletal	612/365819
Osteomyelitis	710.1	musculoskeletal	565/365819
Chronic osteomyelitis	710.12	musculoskeletal	196/365819
Unspecified osteomyelitis	710.19	musculoskeletal	401/365819
Arthropathy associated with infections	711	musculoskeletal	427/365819
Pyogenic arthritis	711.1	musculoskeletal	328/365819
Infective connective tissue disorders	712	musculoskeletal	80/365819
Arthropathy associated with other disorders classified elsewhere	713	musculoskeletal	151/365819
Arthropathy associated with neurological disorders	713.5	musculoskeletal	68/365819
Rheumatoid arthritis and other inflammatory polyarthropathies	714	musculoskeletal	4879/365085
Rheumatoid arthritis	714.1	musculoskeletal	4412/365085
Other inflammatory spondylopathies	715	musculoskeletal	1671/365085
Sacroiliitis NEC	715.1	musculoskeletal	113/365085
Ankylosing spondylitis	715.2	musculoskeletal	620/365085
Other arthropathies	716	musculoskeletal	38715/365819
Unspecified polyarthropathy or polyarthritis	716.1	musculoskeletal	3535/365819
Unspecified monoarthritis	716.2	musculoskeletal	15790/365819
Arthropathy NOS	716.9	musculoskeletal	37043/365819
Polymyalgia Rheumatica	717	musculoskeletal	1152/407809
Spinal stenosis	720	musculoskeletal	3733/391917
Spondylosis and allied disorders	721	musculoskeletal	7930/391917
Spondylosis without myelopathy	721.1	musculoskeletal	5077/391917
Spondylosis with myelopathy	721.2	musculoskeletal	190/391917
Other allied disorders of spine	721.8	musculoskeletal	351/391917
Intervertebral disc disorders	722	musculoskeletal	9241/391917
Displacement of intervertebral disc	722.1	musculoskeletal	513/391917
Degeneration of intervertebral disc	722.6	musculoskeletal	2846/391917
Postlaminectomy syndrome	722.8	musculoskeletal	69/391917
Other and unspecified disc disorder	722.9	musculoskeletal	4434/391917
Other disorders of cervical region	723	musculoskeletal	521/391917
Torticollis	723.1	musculoskeletal	107/391917
Other and unspecified disorders of back	724	musculoskeletal	2077/391917
Disorders of sacrum	724.1	musculoskeletal	404/391917
Disorders of coccyx	724.2	musculoskeletal	407/391917
Other symptoms referable to back	724.8	musculoskeletal	63/391917
Other unspecified back disorders	724.9	musculoskeletal	1617/391917
Peripheral enthesopathies and allied syndromes	726	musculoskeletal	14983/378711
Enthesopathy	726.1	musculoskeletal	9668/378711
Synoviopathy	726.2	musculoskeletal	334/378711
Bursitis	726.3	musculoskeletal	858/378711
Other disorders of synovium, tendon, and bursa	727	musculoskeletal	7629/378711
Synovitis and tenosynovitis	727.1	musculoskeletal	2754/378711
Bursitis disorders	727.2	musculoskeletal	107/378711
Ganglion and cyst of synovium, tendon, and bursa	727.4	musculoskeletal	3185/378711
Rupture of synovium	727.5	musculoskeletal	593/378711
Rupture of tendon, nontraumatic	727.6	musculoskeletal	353/378711
Contracture of tendon (sheath)	727.7	musculoskeletal	143/378711
Disorders of muscle, ligament, and fascia	728	musculoskeletal	4488/378711
Laxity of ligament or hypermobility syndrome	728.2	musculoskeletal	416/378711
Fasciitis	728.7	musculoskeletal	3843/378711
Contracture of palmar fascia [Dupuytren's disease]	728.71	musculoskeletal	3503/378711
Other disorders of soft tissues	729	musculoskeletal	6170/378711
Rheumatism, unspecified and fibrositis	729.1	musculoskeletal	1010/378711
Panniculitis	729.3	musculoskeletal	103/378711
Osteitis deformans and osteopathies associated with other disorders classified elsewhere	731	musculoskeletal	280/391041
Osteitis deformans [Paget's disease of bone]	731.1	musculoskeletal	265/391041
Osteochondropathies	732	musculoskeletal	472/391041
Juvenile osteochondrosis	732.1	musculoskeletal	207/391041
Osteochondritis dissecans	732.7	musculoskeletal	59/391041
Other disorders of bone and cartilage	733	musculoskeletal	3773/391041
Cyst of bone	733.2	musculoskeletal	319/391041
Aseptic necrosis of bone	733.4	musculoskeletal	542/391041
Costochondritis	733.6	musculoskeletal	129/391041
Malunion and nonunion of fracture	733.8	musculoskeletal	1268/391041
Chondromalacia	733.9	musculoskeletal	121/391041
Acquired foot deformities	735	musculoskeletal	9865/394914
Flat foot	735.1	musculoskeletal	193/394914
Acquired toe deformities	735.2	musculoskeletal	5144/394914
Hammer toe (acquired)	735.21	musculoskeletal	1939/394914
Hallux rigidus	735.23	musculoskeletal	1561/394914
Hallux valgus (Bunion)	735.3	musculoskeletal	6699/394914
Other acquired deformities of limbs	736	musculoskeletal	1649/394914
Acquired deformities of finger	736.2	musculoskeletal	248/394914
Curvature of spine	737	musculoskeletal	1134/394914
Kyphoscoliosis and scoliosis	737.3	musculoskeletal	1063/394914
Other acquired musculoskeletal deformity	738	musculoskeletal	1921/394914
Acquired spondylolisthesis	738.4	musculoskeletal	1521/394914
Contracture of joint	739	musculoskeletal	489/394914
Osteoarthrosis	740	musculoskeletal	28439/380522
Osteoarthritis; localized	740.1	musculoskeletal	17691/380522
Osteoarthrosis, localized, primary	740.11	musculoskeletal	9069/380522
Osteoarthrosis, localized, secondary	740.12	musculoskeletal	348/380522
Osteoarthrosis, generalized	740.2	musculoskeletal	599/380522
Osteoarthrosis NOS	740.9	musculoskeletal	12436/380522
Symptoms and disorders of the joints	741	musculoskeletal	3634/402633
Ankylosis of joint	741.1	musculoskeletal	102/402633
Stiffness of joint	741.2	musculoskeletal	615/402633
Difficulty in walking	741.3	musculoskeletal	156/402633
Joint effusions	741.4	musculoskeletal	1425/402633
Hemarthrosis	741.5	musculoskeletal	111/402633
Villonodular synovitis	741.6	musculoskeletal	54/402633
Derangement of joint, non-traumatic	742	musculoskeletal	2913/402633
Loose body in joint	742.1	musculoskeletal	334/402633
Pathological, developmental or recurrent dislocation	742.2	musculoskeletal	96/402633
Articular cartilage disorder	742.8	musculoskeletal	500/402633
Other derangement of joint	742.9	musculoskeletal	2000/402633
Osteoporosis, osteopenia and pathological fracture	743	musculoskeletal	7682/401279
Osteoporosis	743.1	musculoskeletal	6484/401279
Osteoporosis NOS	743.11	musculoskeletal	5622/401279
Other specified osteoporosis	743.13	musculoskeletal	532/401279
Pathologic fracture	743.2	musculoskeletal	514/401279
Osteopenia or other disorder of bone and cartilage	743.9	musculoskeletal	820/401279
Pain in joint	745	musculoskeletal	8037/400924
Cardiac and circulatory congenital anomalies	747	congenital anomalies	2796/406165
Cardiac congenital anomalies	747.1	congenital anomalies	2618/406165
Cardiac shunt/ heart septal defect	747.11	congenital anomalies	586/406165
Valvular heart disease/ heart chambers	747.12	congenital anomalies	233/406165
Congenital anomalies of great vessels	747.13	congenital anomalies	1799/406165
Congenital anomalies of peripheral vascular system	747.2	congenital anomalies	168/406165
Anomalies of respiratory system, congenital	748	congenital anomalies	51/408587
Congenital anomalies of face and neck	749	congenital anomalies	324/408587
Digestive congenital anomalies	750	congenital anomalies	703/406730
Upper gastrointestinal congenital anomalies	750.1	congenital anomalies	335/406730
Congenital anomalies of mouth/tongue	750.13	congenital anomalies	193/406730
Lower gastrointestinal congenital anomalies	750.2	congenital anomalies	364/406730
Congenital anomalies of intestine	750.21	congenital anomalies	229/406730
Congenital anomaly of gallbladder, bile ducts, liver, pancreas	750.22	congenital anomalies	118/406730
Genitourinary congenital anomalies	751	congenital anomalies	1596/406730
Congenital anomalies of genital organs	751.1	congenital anomalies	732/406730
Congenital anomalies of female genital organs	751.11	congenital anomalies	458/406730
Congenital anomalies of urinary system	751.2	congenital anomalies	855/406730
Cystic kidney disease	751.21	congenital anomalies	431/406730
Other specified congenital anomalies of kidney	751.22	congenital anomalies	339/406730
Nervous system congenital anomalies	752	congenital anomalies	336/408394
Neural tube defects	752.1	congenital anomalies	256/408394
Spina bifida	752.11	congenital anomalies	210/408394
Other specified congenital anomalies of nervous system	752.2	congenital anomalies	80/408394
Congenital anomalies of the eye	753	congenital anomalies	131/408394
Congenital cataract and lens anomalies	753.1	congenital anomalies	76/408394
Congenital musculoskeletal deformities of spine	754	congenital anomalies	110/407831
Congenital anomalies of limbs	755	congenital anomalies	449/407831
Congenital deformities of feet	755.1	congenital anomalies	210/407831
Other congenital anomalies of lower limb, including pelvic girdle	755.6	congenital anomalies	162/407831
Congenital hip dysplasia and deformity	755.61	congenital anomalies	107/407831
Other congenital musculoskeletal anomalies	756	congenital anomalies	594/407831
Congenital anomalies of muscle, tendon, fascia, and connective tissue	756.3	congenital anomalies	81/407831
Congenital osteodystrophies	756.5	congenital anomalies	437/407831
Chromosomal anomalies and genetic disorders	758	congenital anomalies	189/407937
Chromosomal anomalies	758.1	congenital anomalies	99/407937
Other and unspecified congenital anomalies	759	congenital anomalies	233/407937
Anomalies of endocrine glands, congenital	759.1	congenital anomalies	105/407937
Back pain	760	symptoms	11274/397687
Cervicalgia	761	symptoms	1796/407165
Sciatica	764	symptoms	2383/405481
Neuralgia, neuritis, and radiculitis NOS	766	symptoms	1181/405481
Myalgia and myositis unspecified	770	symptoms	642/408319
Musculoskeletal symptoms referable to limbs	771	symptoms	5493/403468
Swelling of limb	771.1	symptoms	4663/403468
Symptoms of the muscles	772	symptoms	698/408263
Pain in limb	773	symptoms	6327/402634
Hypothermia/Chills	780	symptoms	169/408792
Symptoms involving nervous and musculoskeletal systems	781	symptoms	1886/407075
Symptoms involving skin and other integumentary tissue	782	symptoms	1816/407145
Edema	782.3	symptoms	1648/407145
Pallor and flushing	782.6	symptoms	175/407145
Fever of unknown origin	783	symptoms	3940/405021
Abdominal pain	785	symptoms	41316/367645
Syncope and collapse	788	symptoms	9163/399798
Nausea and vomiting	789	symptoms	11706/397255
Nonspecific findings on examination of blood	790	symptoms	6619/402342
Elevated sedimentation rate	790.1	symptoms	84/402342
Other abnormal blood chemistry	790.6	symptoms	6413/402342
Gangrene	791	symptoms	550/408411
Abnormal Papanicolaou smear of cervix and cervical HPV	792	symptoms	99/381902
Nonspecific abnormal findings on radiological and other examination of musculoskeletal system	793	injuries & poisonings	698/408263
Nonspecific abnormal findings on radiological and other examination of other intrathoracic organs (echocardiogram, etc)	793.2	circulatory system	567/408263
Abnormal results of other function studies (bladder, pancreas, placenta, spleen, etc)	794	symptoms	120/408841
Shock	797	symptoms	132/408829
Cardiogenic shock	797.1	symptoms	85/408829
Malaise and fatigue	798	symptoms	3429/405532
Chronic fatigue syndrome	798.1	symptoms	593/405532
Fracture of lower limb	800	injuries & poisonings	7251/387765
Fracture of neck of femur	800.1	injuries & poisonings	1814/387765
Fracture of unspecified part of femur	800.2	injuries & poisonings	168/387765
Fracture of tibia and fibula	800.3	injuries & poisonings	2162/387765
Fracture of patella	800.4	injuries & poisonings	768/387765
Fracture of ankle and foot	801	injuries & poisonings	2339/387765
Fracture of foot	801.1	injuries & poisonings	1842/387765
Fracture of pelvis	802	injuries & poisonings	722/387765
Fracture of upper limb	803	injuries & poisonings	8521/387765
Fracture of humerus	803.1	injuries & poisonings	1692/387765
Fracture of radius and ulna	803.2	injuries & poisonings	5246/387765
Fracture of clavicle or scapula	803.3	injuries & poisonings	1521/387765
Fracture of hand or wrist	804	injuries & poisonings	3357/387765
Fracture of vertebral column without mention of spinal cord injury	805	injuries & poisonings	1352/387765
Fracture of ribs	807	injuries & poisonings	775/387765
Fracture of unspecified bones	809	injuries & poisonings	1304/387765
Concussion	817	injuries & poisonings	245/405554
Intracranial hemorrhage (injury)	818	injuries & poisonings	508/405554
Skull and face fracture and other intercranial injury	819	injuries & poisonings	2957/405554
Torus fracture	823	injuries & poisonings	1674/385157
Dislocation	830	injuries & poisonings	2094/391457
Internal derangement of knee	835	injuries & poisonings	15430/391457
Traumatic arthropathy	836	injuries & poisonings	528/391457
Sprains and strains	840	injuries & poisonings	496/408425
Hemorrhage or hematoma complicating a procedure	850	injuries & poisonings	5329/394929
Complications of transplants and reattached limbs	851	injuries & poisonings	159/394929
Complication of colostomy or enterostomy	853	injuries & poisonings	502/394929
Complications of cardiac/vascular device, implant, and graft	854	injuries & poisonings	1789/394929
Mechanical complication of unspecified genitourinary device, implant, and graft	857	injuries & poisonings	1241/394929
Complication of internal orthopedic device	858	injuries & poisonings	3167/394929
Complication due to other implant and internal device	859	injuries & poisonings	3265/394929
Bone marrow or stem cell transplant	860	neoplasms	79/408882
Open wounds of head; neck; and trunk	870	injuries & poisonings	3837/400426
Open wound or laceration of eye or eyelid	870.1	injuries & poisonings	273/400426
Open wound of ear	870.2	injuries & poisonings	196/400426
Other open wound of head and face	870.3	injuries & poisonings	2919/400426
Open wound of nose and sinus	870.4	injuries & poisonings	220/400426
Open wound of neck	870.6	injuries & poisonings	306/400426
Open wounds of extremities	871	injuries & poisonings	4219/400426
Open wound of hand except finger(s)	871.1	injuries & poisonings	53/400426
Open wound of finger(s)	871.2	injuries & poisonings	91/400426
Open wound of foot except toe(s) alone	871.3	injuries & poisonings	179/400426
Traumatic amputation	872	injuries & poisonings	476/400426
Broken tooth	873	injuries & poisonings	229/400426
Complication of amputation stump	874	injuries & poisonings	171/400426
Late effects of musculoskeletal and connective tissue injuries	905	injuries & poisonings	158/407496
Injuries to the nervous system	907	injuries & poisonings	1315/407496
Superficial injury without mention of infection	915	injuries & poisonings	4289/403595
Contusion	916	injuries & poisonings	1486/407475
Allergic reaction to food	930	injuries & poisonings	184/404817
Dermatitis due to solar radiation	938	injuries & poisonings	390/404817
Chronic dermatitis due to solar radiation	938.2	injuries & poisonings	253/404817
Atopic/contact dermatitis due to other or unspecified	939	dermatologic	2110/404817
Adverse reaction to serum or vaccine	941	injuries & poisonings	225/404817
Infusion and transfusion reaction	942	injuries & poisonings	104/404817
Anaphylactic shock NOS	946	injuries & poisonings	548/404817
Urticaria	947	injuries & poisonings	373/404817
Allergies, other	949	injuries & poisonings	400/404817
Spinal cord injury without evidence of spinal bone injury	952	injuries & poisonings	422/408268
Injury to other and unspecified nerves	957	injuries & poisonings	271/408268
Certain early complications of trauma or procedure	958	injuries & poisonings	491/408470
Postoperative shock	958.1	injuries & poisonings	55/408470
Traumatic and surgical subcutaneous emphysema	958.2	injuries & poisonings	74/408470
Poisoning by antibiotics	960	injuries & poisonings	18430/381797
Allergy/adverse effect of penicillin	960.2	injuries & poisonings	16090/381797
Poisoning by other anti-infectives	961	injuries & poisonings	1256/381797
Poisoning/allergy of sulfonamides	961.1	injuries & poisonings	874/381797
Poisoning by hormones and synthetic substitutes	962	injuries & poisonings	380/381797
Hormones and synthetic substitutes causing adverse effects in therapeutic use	962.3	injuries & poisonings	362/381797
Poisoning by primarily systemic agents	963	injuries & poisonings	219/381797
Poisoning by agents primarily affecting blood constituents	964	injuries & poisonings	265/381797
Anticoagulants causing adverse effects	964.1	injuries & poisonings	256/381797
Poisoning by analgesics, antipyretics, and antirheumatics	965	injuries & poisonings	6910/381797
Opiates and related narcotics causing adverse effects in therapeutic use	965.1	injuries & poisonings	1150/381797
Antirheumatics causing adverse effects in therapeutic use	965.2	injuries & poisonings	476/381797
Salicylates causing adverse effects in therapeutic use	965.3	injuries & poisonings	406/381797
Poisoning by anticonvulsants and anti-Parkinsonism drugs	966	injuries & poisonings	509/381797
Adverse effects of sedatives or other central nervous system depressants and anesthetics	967	injuries & poisonings	588/381797
Poisoning by psychotropic agents	969	injuries & poisonings	1940/381797
Poisoning by drugs primarily affecting the autonomic nervous system	971	injuries & poisonings	191/381797
Poisoning by agents primarily affecting the cardiovascular system	972	injuries & poisonings	280/381797
Antihypertensive agents causing adverse effects	972.6	injuries & poisonings	85/381797
Poisoning by agents primarily affecting the gastrointestinal system	973	injuries & poisonings	108/381797
Poisoning by water, mineral, and uric acid metabolism drugs	974	injuries & poisonings	102/381797
Poisoning by agents primarily acting on the smooth and skeletal muscles and respiratory system	975	injuries & poisonings	64/381797
Poisoning by agents primarily affecting skin & mucous membrane, ophthalmological, otorhinolaryngological, & dental drugs	976	injuries & poisonings	58/381797
Personal history of allergy to medicinal agents	977	injuries & poisonings	235/381797
Adverse drug events and drug allergies	979	injuries & poisonings	695/381797
Toxic effect of (non-ethyl) alcohol and petroleum and other solvents	981	injuries & poisonings	186/408367
Toxic effect of carbon monoxide	986	injuries & poisonings	67/408367
Toxic effect of other gases, fumes, or vapors	987	injuries & poisonings	102/408367
Toxic effect of noxious substances eaten as food	988	injuries & poisonings	114/408367
Toxic effect of other substances, chiefly nonmedicinal as to source	989	injuries & poisonings	58/408367
Effects radiation NOS	990	injuries & poisonings	3130/403295
Sepsis and SIRS	994	infectious diseases	2811/406150
Sepsis	994.2	infectious diseases	2811/406150
